# Supplementary material for: Single Locus Maintains Large Variation of Sex Reversal in Half-Smooth Tongue Sole (Cynoglossus semilaevis)
Source: G3 (Bethesda). 2016 Dec 21;7(2):583–9. doi: 10.1534/g3.116.036822 (PMC5295603; doi:10.1534/g3.116.036822)
Supplement: Supplementary file 2 [file 583FileS1.txt]

# it consists of 6 columns, id, sire, dam, genetic sex,
# phenotypic sex and incidence of sex reversal, respectively.
# the order of id is corresponding to that in the genotype file.
# for the last column, 1 indicates sex reversal happened, and 0 not happened.
B11	21	22	female	male	1
B12	21	22	female	female	0
B13	21	22	female	female	0
B14	21	22	female	female	0
B19	21	22	female	male	1
B2	21	22	female	male	1
B22	21	22	female	male	1
B25	21	22	female	female	0
B26	21	22	female	male	1
B27	21	22	female	female	0
B31	21	22	female	female	0
B35	21	22	female	female	0
B4	21	22	female	male	1
B41	21	22	female	female	0
B42	21	22	female	female	0
B43	21	22	female	female	0
B7	21	22	female	female	0
X12	21	22	female	male	1
X14	21	22	female	female	0
X16	21	22	female	female	0
X18	21	22	female	female	0
X20	21	22	female	female	0
X20722	16	15	female	female	0
X20735	19	17	female	male	1
X20736	9	15	female	male	1
X20741	9	15	female	male	1
X20748	19	17	female	female	0
X20756	19	17	female	female	0
X2076	19	17	female	male	1
X20761	19	17	female	female	0
X20762	9	15	female	male	1
X20763	9	15	female	male	1
X20770	16	15	female	male	1
X20771	9	15	female	male	1
X20773	19	17	female	female	0
X20774	9	15	female	male	1
X20779	9	15	female	male	1
X20780	19	17	female	male	1
X20781	9	15	female	male	1
X20783	9	15	female	male	1
X20784	9	15	female	male	1
X24	21	22	female	female	0
X25	21	22	female	male	1
X26	21	22	female	female	0
X27	21	22	female	male	1
X29	21	22	female	female	0
X33	21	22	female	male	1
X35	21	22	female	female	0
X36	21	22	female	male	1
X38	21	22	female	female	0
X44	21	22	female	female	0
X45	21	22	female	male	1
X47	21	22	female	male	1
X48	21	22	female	female	0
X5	21	22	female	male	1
X50	21	22	female	female	0
X6	21	22	female	male	1
X81424	38	3	female	female	0
X81428	38	3	female	female	0
X81440	39	3	female	male	1
X81444	39	3	female	male	1
X81446	38	3	female	female	0
X81447	40	3	female	female	0
X8145	38	3	female	female	0
X81452	40	3	female	male	1
X81458	40	3	female	male	1
X81460	39	3	female	male	1
X90910	14	10	female	male	1
X909101	12	10	female	male	1
X909114	2	7	female	female	0
X909119	12	10	female	male	1
X90912	1	10	female	female	0
X909121	1	10	female	female	0
X909125	2	7	female	male	1
X90913	14	10	female	male	1
X909134	2	7	female	male	1
X909140	12	10	female	female	0
X909144	2	7	female	male	1
X909148	1	10	female	female	0
X909149	14	10	female	male	1
X909152	1	10	female	female	0
X909156	2	7	female	male	1
X909157	1	10	female	female	0
X909165	2	7	female	male	1
X909174	2	7	female	male	1
X909177	1	10	female	female	0
X909178	1	10	female	female	0
X909183	14	10	female	male	1
X909186	14	10	female	male	1
X909188	1	10	female	female	0
X909193	1	10	female	female	0
X909202	12	10	female	male	1
X909215	1	10	female	female	0
X909216	2	7	female	female	0
X909225	2	7	female	male	1
X909226	2	7	female	female	0
X909234	1	10	female	female	0
X909235	1	10	female	female	0
X909237	14	10	female	male	1
X909241	1	10	female	female	0
X90930	2	7	female	female	0
X90943	14	10	female	male	1
X90946	1	10	female	male	1
X90947	1	10	female	female	0
X90949	14	10	female	male	1
X90953	1	10	female	female	0
X90956	2	7	female	female	0
X90958	14	10	female	male	1
X90961	12	10	female	female	0
X90962	1	10	female	female	0
X90966	1	10	female	female	0
X90969	1	10	female	female	0
X90978	12	10	female	male	1
X90988	2	7	female	male	1
X90990	1	10	female	female	0
