# Supplementary material for: Single Locus Maintains Large Variation of Sex Reversal in Half-Smooth Tongue Sole (Cynoglossus semilaevis)
Source: G3 (Bethesda). 2016 Dec 21;7(2):583–9. doi: 10.1534/g3.116.036822 (PMC5295603; doi:10.1534/g3.116.036822)
Supplement: Supplementary file 4 [file 583FileS2.zip]

Archive with 1 entries (1 files):
- FileS2_impute.c
