# Supplementary material for: Single Locus Maintains Large Variation of Sex Reversal in Half-Smooth Tongue Sole (Cynoglossus semilaevis)
Source: G3 (Bethesda). 2016 Dec 21;7(2):583–9. doi: 10.1534/g3.116.036822 (PMC5295603; doi:10.1534/g3.116.036822)
Supplement: Supplementary file 4 [file 583FileS2.zip › FileS2_impute.c]

/*  
this source code is used for genotype imputation, before used, 
it has to be compiled with "gcc impute.c -o impute" command. 
the inpute files for imputation are snp information file and genotype file, 
their formats are same as the above. missing values for genotype is 9.

the example in myimp.info are :
nobs: 115       # number of observation
nmrk: 17682     # number of markers
nwin: 10        # window size
nchr: 22        # number of chromosomes
fgen: sole.gen  # genotype
fped: sole.ped  # pedigree
fmap: sole.map  # snp information
fout: result    # output file name
*/

#include <stdio.h>
#include <stdlib.h>
#include <string.h>

void read_command(char *fin, int *nobs, int *nchr, int *nmrk, int* nwin, char *fgen, char *fped,char *fmap, char *fout,char*fimp)
{
	char str[50];
	FILE *f = fopen(fin, "r");
	if (f==NULL)
	{
		printf(" The .info file does NOT exist !\n");
		exit(1);
	}
	while (!feof(f))
	{
		fscanf(f, "%s", str);
		if (strcmp(str, "nobs:")==0) fscanf(f, "%d", nobs);
		if (strcmp(str, "nmrk:")==0) fscanf(f, "%d", nmrk);
		if (strcmp(str, "nwin:")==0) fscanf(f, "%d", nwin);
		if (strcmp(str, "nchr:")==0) fscanf(f, "%d", nchr);
		if (strcmp(str, "fgen:")==0) fscanf(f, "%s", fgen);
		if (strcmp(str, "fped:")==0) fscanf(f, "%s", fped);
		if (strcmp(str, "fmap:")==0) fscanf(f, "%s", fmap);
		if (strcmp(str, "fout:")==0) fscanf(f, "%s", fout);	
	}
	strcpy(fimp,  fout);
	strcat(fimp,".imp");
	return;
}

int isum(int * x, int n)
{
	int i, s=0;
	for (i=0; i<n; i++)
		{ s = s + x[i]; }
	return s;
}
int lower_bound(int n, int *v, int min)
{
	int i, j;
	for (i=0; i<n; i++)
	{
		if (v[i]>=min)
		{
			j=i;
			break;
		}
	}
	return j;
}

int upper_bound(int n, int *v, int max)
{
	int i, j;
	for (i=n-1; i>=0; i--)
	{
		if (v[i]<max)
		{
			j=i;
			break;
		}
	}
	return j;
}

void impute(int **geno, int nobs, int nwin, int *v, int l, int u, int m)
{
	int i, j, k, a, a1, a2, nt, n1, n2, n0;
	int    ** n = (int    **)malloc(sizeof(int)*3*3);
	double * pp = (double  *)malloc(sizeof(double)*3);
	double ** p = (double **)malloc(sizeof(double)*3*nwin*3);
	for (i=0; i<3;      i++) p[i]=(double *)malloc(sizeof(double)*nwin*3);
	for (i=0; i<3;      i++) n[i]=(int    *)malloc(sizeof(int)*3);
	for (i=0; i<3*nwin; i++) p[0][i]=p[1][i]=p[2][i]=0.0;

// conditional probability 
	for (i=l; i<=u; i++)
	{
		k = v[i];
		n0=n[0][0]=n[0][1]=n[0][2]=0;
		n1=n[1][0]=n[1][1]=n[1][2]=0;
		n2=n[2][0]=n[2][1]=n[2][2]=0;
		for (j=0; j<nobs; j++)
		{
			for (a1=0; a1<=2; a1++)
			{
				for (a2=0; a2<=2; a2++)
				{
					if (geno[m][j]==a1 && geno[k][j]==a2) n[a1][a2]++;
				}
			}
		}
		n0=isum(n[0],3); n1=isum(n[1],3); n2=isum(n[2],3);

		for (j=0; j<3; j++)
		{
			p[0][i*3+j]=(1.0*n[0][j])/n0;
			p[1][i*3+j]=(1.0*n[1][j])/n1;
			p[2][i*3+j]=(1.0*n[2][j])/n2;
		}	
	}

// imputation
	for (i=0; i<nobs; i++)
	{		
		if (geno[m][i]==9)
		{
			nt=0;
			pp[0]=pp[1]=pp[2]=0.0;
			for (j=l; j<=u; j++)
			{
				k = geno[v[j]][i];
				if (k==0 || k==1 || k==2)
				{
					nt++;
					pp[0] = pp[0] + p[k][j*3+0];
					pp[1] = pp[1] + p[k][j*3+1];
					pp[2] = pp[2] + p[k][j*3+2];
				}
			}

			if (nt>0)
			{
				pp[0] = pp[0]/nt;
				pp[1] = pp[1]/nt;
				pp[2] = pp[2]/nt;
				a=0;
				if (pp[1]>pp[a]) a=1;
				if (pp[2]>pp[a]) a=2;
				geno[m][i] = a+3;
			}
		}
	}

	free(pp);
	free(n);
	free(p);
	return;
}
struct map
{
	char name[20];
	int  chr;
	int  pos;
};


void read_map(char *fmap, int nmrk, int nchr, struct map *snp, int * nmrk_by_chr)
{
	int i;
	FILE * fm = fopen(fmap,"r");
	for (i=0; i<nchr; i++)
	{
		nmrk_by_chr[i]=0;
	}
	for (i=0; i<nmrk; i++)
	{
		fscanf(fm, "%s",  snp[i].name);
		fscanf(fm, "%d", &snp[i].chr);
		fscanf(fm, "%d", &snp[i].pos);
		nmrk_by_chr[snp[i].chr-1]++;
	}
	fclose(fm);
	return;
}


int main(int argc, char *argv[])
{
	int  i, j, k, l, u, nv, ch;
	int  nobs, nmrk, nwin, nchr;
	nchr = 0;
	char fgen[50], fout[50], fped[50], fimp[55], fmap[50];
	read_command(argv[1], &nobs, &nchr, &nmrk, &nwin, fgen, fped, fmap, fout, fimp);

	int *  nmrk_by_chr = (int *)malloc(sizeof(int)*nchr);
	struct map *snp = (struct map *)malloc(sizeof(struct map)*nmrk);

	read_map(fmap, nmrk, nchr, snp, nmrk_by_chr);


//genotype: 0, 1,2, 9missing
	int *  v = (int *)malloc(sizeof(int)*nwin);
	int *  w = (int *)malloc(sizeof(int)*nwin);
	for (i=0; i<nwin/2; i++)
	{
		w[i]   = i-5;
		w[i+5] = i+1;
	}

/* reading the genotype */
	printf("\tReading genotypes ... \n");
    int ** geno = (int **)malloc(sizeof(int)*nmrk*nobs);
	for (i=0; i<nmrk; i++)
	{ 
		geno[i]= (int *)malloc(sizeof(int)*nobs);
	}

	FILE * fg = fopen(fgen,"r");
	for (i=0; i<nmrk; i++)
	{
		for (j=0; j<nobs; j++)
		{
			fscanf(fg, "%d", &geno[i][j]);
		}
	}
	fclose(fg);

/* imputating */
	printf("\t imputing ... \n");
	int mmax, mmin = 0;
	for (ch=0; ch<nchr; ch++)
	{	
		mmax = mmin + nmrk_by_chr[ch]; 

		for (i=0; i<nmrk_by_chr[ch]; i++)
		{
			for (j=0; j<nwin; j++) 	   v[j] = w[j]+i+mmin;

			l = lower_bound(nwin, v, mmin);
			u = upper_bound(nwin, v, mmax);

			impute(geno, nobs, nwin, v, l, u, i+mmin);		
		}
		mmin = mmax;
	}
	free(v);
	free(w);

/* output */
	printf("\t outputing ... \n");
	FILE *fo = fopen(fimp, "w");
	FILE *fi = fopen(fout, "w");
	for (i=0; i<nmrk; i++)
	{
		for (j=0; j<nobs; j++)
		{
			fprintf(fo, "%d ",geno[i][j]);
			if (geno[i][j]>2) geno[i][j]=geno[i][j]-3;
			fprintf(fi, "%d ",geno[i][j]);
		}
		fprintf(fo, "\n");
		fprintf(fi, "\n");

	}
	fclose(fo);
	fclose(fi);
	free(nmrk_by_chr);
	free(snp);
	free(geno);
	return 0;
}
