# Supplementary material for: Single Locus Maintains Large Variation of Sex Reversal in Half-Smooth Tongue Sole (Cynoglossus semilaevis)
Source: G3 (Bethesda). 2016 Dec 21;7(2):583–9. doi: 10.1534/g3.116.036822 (PMC5295603; doi:10.1534/g3.116.036822)
Supplement: Supplementary file 6 [file 583FileS3.txt]

##   it consists 17618 markers (by row) for 115 tongue soles (by column). 
##   0 and 2 stand for two homozygotes, and 1 for heterozygotes.
0 0 0 0 1 1 1 1 0 1 0 0 0 0 1 1 1 1 0 0 0 1 0 0 1 0 0 0 0 0 0 1 1 1 0 1 1 0 0 1 1 0 1 1 0 0 1 1 0 0 1 1 0 1 1 0 1 0 0 0 0 0 0 0 0 0 0 0 0 0 0 0 0 0 0 0 0 0 0 1 0 0 0 0 0 0 0 1 0 0 0 0 0 0 0 0 0 0 1 0 0 0 0 0 0 0 0 1 0 0 0 0 0 0 0 
1 0 0 0 1 2 1 1 1 2 0 0 1 0 1 1 2 1 0 0 1 2 0 2 1 0 2 2 2 2 0 1 1 2 2 1 2 2 1 2 1 1 2 2 1 1 2 1 1 0 1 1 1 2 2 1 1 1 1 2 2 0 0 0 2 0 2 0 1 1 0 1 1 0 0 1 0 0 1 0 1 0 0 0 0 1 0 0 0 0 1 0 1 1 1 0 1 0 0 1 0 0 0 0 0 1 1 0 1 1 0 1 0 1 0 
0 1 1 1 1 0 1 1 0 0 1 1 0 1 1 1 0 1 1 1 0 0 0 0 0 0 0 0 0 0 0 0 0 0 0 0 0 0 0 0 0 0 0 0 0 0 0 1 0 1 1 1 1 0 0 1 1 0 0 0 0 0 0 0 0 0 0 0 0 0 1 0 0 0 0 0 1 0 0 0 0 0 0 0 0 0 0 0 0 0 0 1 0 0 0 0 0 0 0 0 0 0 0 0 0 0 0 0 0 0 0 0 1 0 0 
0 1 1 1 0 0 1 1 0 0 1 1 0 1 1 1 0 1 1 1 0 0 0 2 0 0 2 1 1 2 0 0 0 1 1 0 1 1 1 1 0 0 0 0 0 0 0 1 0 1 1 1 1 0 0 1 1 1 1 1 1 0 0 1 0 0 1 1 0 2 0 1 1 1 1 2 0 1 1 1 1 1 1 1 1 1 1 1 1 1 1 0 1 2 2 0 1 0 1 1 0 1 1 1 1 1 2 1 0 1 0 1 0 2 0 
1 1 1 1 2 2 2 2 1 2 1 1 1 1 2 2 2 2 1 1 1 2 1 1 1 1 2 0 1 1 1 1 1 1 1 1 1 0 1 1 1 1 2 2 1 1 2 2 1 1 2 2 2 2 2 2 2 1 1 0 1 0 1 0 1 1 0 2 1 2 2 2 1 2 2 2 2 2 2 2 1 2 2 2 2 1 2 1 2 2 2 2 2 2 2 2 2 2 1 1 2 2 2 1 2 2 2 1 1 2 2 1 2 2 2 
0 0 0 0 0 0 0 0 0 0 0 0 0 0 0 0 0 0 0 0 0 0 0 1 0 0 0 1 0 1 0 0 0 1 0 0 1 1 1 1 0 0 0 0 0 0 0 0 0 0 0 0 0 0 0 0 0 0 0 1 0 0 0 0 0 0 1 0 1 0 0 0 1 0 0 0 0 0 1 0 1 0 0 0 0 0 0 0 1 0 2 0 0 0 0 0 1 0 0 1 0 0 0 0 0 1 0 0 0 0 1 1 0 0 0 
0 1 1 1 1 0 1 1 0 0 1 1 0 1 1 1 0 1 1 1 0 0 0 0 0 0 0 0 0 0 0 0 0 0 0 0 0 0 0 0 0 0 0 0 0 0 0 1 0 1 0 1 0 0 0 1 1 0 0 0 0 0 0 0 0 0 0 0 0 0 0 1 0 0 0 0 0 0 0 0 0 0 1 0 0 0 1 0 0 1 0 0 1 0 0 0 0 1 0 0 0 0 1 1 0 0 0 0 0 0 0 0 0 0 1 
0 1 1 1 1 0 1 1 0 0 1 1 0 1 1 1 0 1 1 1 0 0 0 0 0 0 0 0 0 0 0 0 0 0 0 0 0 0 0 0 0 0 0 0 0 0 0 1 0 1 1 1 1 0 0 1 1 0 0 0 0 0 0 0 0 0 0 0 0 0 0 0 0 0 0 0 0 0 0 0 0 0 0 0 0 0 0 0 0 0 0 0 0 0 0 0 0 0 0 0 0 0 0 0 0 0 0 0 0 0 0 0 0 0 0 
0 0 0 0 1 1 1 1 0 1 0 0 0 0 1 1 1 1 0 0 0 1 1 0 0 1 0 0 0 0 1 0 0 0 0 0 0 0 1 0 0 0 1 1 0 0 1 1 0 0 1 1 1 1 1 1 1 1 1 0 0 0 1 0 0 1 0 2 2 0 1 2 0 1 2 1 1 1 1 2 0 1 2 1 1 0 2 1 0 2 1 1 2 0 0 1 1 2 1 0 1 2 2 1 2 1 1 1 2 1 1 0 1 0 2 
1 2 2 2 2 1 2 2 0 1 2 0 1 2 2 2 1 2 2 2 1 1 2 2 2 2 2 2 2 2 2 2 2 2 2 2 2 2 2 2 2 1 1 1 1 1 1 2 1 1 2 2 2 1 1 2 2 1 1 2 2 2 2 2 2 2 2 2 2 2 2 2 1 2 2 1 2 2 1 1 1 2 2 2 2 1 2 1 0 2 1 2 2 2 2 2 1 0 1 1 2 2 2 2 2 1 1 1 2 1 0 1 2 2 2 
0 0 0 0 0 0 0 0 0 0 0 0 0 0 0 0 0 0 0 0 0 0 0 1 0 0 1 1 0 2 0 0 0 1 0 0 1 1 1 1 0 0 0 0 0 0 0 0 0 0 0 0 0 0 0 0 0 0 0 1 0 0 0 0 0 0 1 0 0 0 0 0 0 0 0 0 0 0 0 0 0 0 0 0 0 0 0 0 0 0 0 0 0 0 0 0 0 0 0 0 0 0 0 0 0 0 0 0 0 0 0 0 0 0 0 
0 0 0 0 1 1 1 1 0 1 0 0 0 0 1 1 1 1 0 0 0 1 0 1 1 0 1 1 1 1 0 1 1 2 1 1 2 1 1 2 1 0 1 1 0 0 1 1 0 0 1 1 1 1 1 1 1 1 1 1 1 0 0 0 1 0 1 0 1 2 0 1 1 2 0 2 0 1 1 0 1 1 1 1 1 1 1 0 1 1 1 0 1 2 2 1 1 1 0 1 1 0 1 1 0 1 2 0 1 1 1 1 0 2 1 
1 1 1 1 2 2 2 2 1 2 1 1 1 1 2 2 2 0 1 1 1 2 1 2 1 1 2 2 2 2 1 1 1 2 2 1 2 2 2 2 1 1 2 2 1 1 2 2 1 1 2 2 2 2 2 2 2 2 2 2 2 1 1 1 2 1 2 0 2 2 2 2 1 2 2 2 2 2 2 2 1 2 2 2 2 1 2 1 2 2 2 2 2 2 2 2 2 2 1 1 2 2 2 1 2 2 2 1 2 2 2 1 2 2 2 
0 1 1 1 1 0 1 1 0 0 1 1 0 1 1 1 0 1 1 1 0 0 0 0 0 0 0 0 0 0 0 0 0 0 0 0 0 0 0 0 0 0 0 0 0 0 0 1 0 1 1 1 1 0 0 1 1 0 0 0 0 1 0 1 0 0 0 0 0 0 0 0 0 0 0 0 0 0 0 0 0 0 0 0 0 0 0 0 0 0 0 0 0 0 0 0 0 0 0 0 0 0 0 0 0 0 0 0 0 0 0 0 0 0 0 
0 1 1 1 1 0 1 1 0 0 1 1 0 1 1 1 0 1 1 1 0 0 1 1 0 1 1 1 0 2 1 0 0 1 0 0 1 1 2 1 0 0 0 0 0 0 0 1 0 1 1 1 1 0 0 1 1 1 1 1 0 1 1 1 0 1 1 2 2 0 2 1 0 1 2 1 2 1 1 1 0 1 1 1 1 0 1 0 1 1 1 2 1 0 0 1 1 1 0 0 1 2 1 0 2 1 1 0 2 1 1 0 2 0 1 
0 0 0 0 0 0 0 0 0 0 0 0 0 0 0 0 0 0 0 0 0 0 0 0 0 0 0 0 0 0 0 0 0 0 0 0 0 0 0 0 0 0 0 0 0 0 0 0 0 0 0 0 0 0 0 0 0 0 0 0 0 0 0 0 0 0 0 0 1 0 0 1 1 0 0 0 0 0 1 0 1 0 0 0 0 1 0 0 0 0 1 0 0 0 0 0 1 0 0 1 0 0 0 0 0 1 0 0 1 1 0 1 0 0 0 
0 1 1 1 1 1 1 1 1 1 1 0 1 0 1 1 1 1 1 1 1 0 0 0 0 1 1 2 1 2 1 0 1 2 1 1 2 2 2 2 1 1 1 1 1 1 0 1 1 1 1 1 1 1 1 1 1 2 2 0 1 1 1 1 2 1 2 1 2 1 2 2 1 2 1 1 2 2 2 2 2 2 2 2 2 1 2 1 0 2 2 2 2 1 1 2 2 2 1 1 2 1 2 1 1 2 1 1 2 0 2 1 2 1 2 
1 1 1 1 0 0 0 0 1 0 1 1 1 1 0 0 0 1 1 1 1 0 0 0 2 1 0 0 0 0 1 1 1 0 0 1 0 0 0 0 1 1 0 0 1 1 1 0 1 1 0 0 0 0 0 0 0 0 0 0 0 1 1 1 0 1 0 0 0 0 0 0 1 0 0 0 0 0 0 0 0 0 0 0 0 1 0 1 0 0 0 0 0 0 0 0 0 0 1 1 0 0 0 1 0 0 0 1 0 0 0 1 0 0 0 
1 1 1 1 2 2 2 2 1 2 1 1 1 1 2 2 2 2 1 1 1 2 1 2 1 1 2 2 2 2 1 1 1 2 2 1 2 2 2 2 1 1 2 2 1 1 2 2 1 1 2 2 2 2 2 2 2 2 2 2 2 1 1 1 2 1 2 2 2 2 2 2 1 2 2 2 2 2 2 2 1 2 2 2 2 1 2 1 2 2 2 2 2 2 2 2 2 2 1 1 2 2 2 1 2 2 2 1 2 2 2 1 2 2 2 
0 0 0 0 0 0 0 0 0 0 0 0 0 0 0 0 0 0 0 0 0 0 0 1 0 0 0 2 1 1 0 0 0 1 1 0 1 2 1 1 0 0 0 0 0 0 0 0 0 0 0 0 0 0 0 0 0 2 1 2 1 0 0 0 1 0 2 0 0 0 0 0 0 0 0 0 0 0 0 0 0 0 1 0 0 0 1 0 0 1 0 0 1 0 0 0 0 1 0 0 0 0 1 1 0 0 0 0 0 0 1 0 0 0 1 
0 0 0 0 0 0 0 0 0 0 0 0 0 0 0 0 0 0 0 0 0 0 1 0 0 1 0 0 0 0 1 0 0 0 0 0 0 0 0 0 0 0 0 0 0 0 0 0 0 0 0 0 0 0 0 0 0 0 0 0 0 0 0 0 0 1 0 1 1 0 1 1 0 1 1 0 1 1 1 1 0 1 1 1 0 0 1 0 1 1 1 1 1 0 0 1 1 1 0 0 0 1 1 0 1 1 0 0 1 1 1 0 1 0 1 
0 0 0 0 0 0 0 0 0 0 0 0 0 0 0 0 0 0 0 0 0 0 0 1 0 0 2 1 0 2 0 0 0 1 0 0 1 1 1 1 0 0 0 0 0 0 0 0 0 0 0 0 0 0 0 0 0 0 0 1 0 0 0 0 0 0 1 0 1 2 0 1 1 0 0 0 0 0 1 0 1 0 0 0 0 1 0 0 0 0 1 0 0 2 2 0 1 0 0 1 0 0 0 0 0 1 0 0 1 1 0 1 0 2 0 
1 0 2 2 2 1 2 2 0 1 2 2 1 2 2 2 1 2 1 2 1 1 2 2 1 2 2 2 2 2 2 1 1 1 2 1 1 2 2 1 1 1 1 1 1 1 1 2 1 2 2 2 0 0 1 2 2 2 2 2 2 2 2 2 1 2 2 2 2 2 2 2 2 2 2 2 2 2 2 2 2 2 2 2 2 2 2 2 0 2 2 2 2 2 2 2 2 2 2 2 2 2 2 2 2 2 2 2 2 2 2 2 2 2 2 
0 1 1 1 1 0 1 1 0 0 1 1 0 1 1 1 0 1 1 1 0 0 0 0 0 0 0 0 0 0 0 0 0 0 0 0 0 0 0 0 0 0 0 0 0 2 0 1 0 1 1 1 1 0 0 1 0 0 0 0 0 0 0 0 0 0 0 0 0 0 0 0 0 0 0 0 0 0 0 0 0 0 0 0 0 0 0 0 0 0 0 0 0 0 0 0 0 0 0 0 0 0 0 0 0 0 0 0 0 0 0 0 0 0 0 
0 1 1 1 2 1 2 2 0 1 1 1 0 1 2 2 1 2 1 1 0 0 1 2 0 1 2 2 2 2 1 0 0 1 2 0 1 2 2 1 0 0 1 1 0 0 1 2 0 1 2 2 2 0 1 2 0 2 2 2 2 1 1 1 1 1 2 2 2 1 2 2 1 1 2 2 2 1 2 1 1 1 2 1 1 1 2 0 1 0 2 2 2 1 1 0 2 2 0 1 1 2 2 1 2 2 2 0 2 2 2 1 2 1 2 
1 1 1 1 2 2 2 2 1 2 1 1 1 1 2 2 2 2 1 1 1 2 1 2 1 1 1 2 2 1 1 1 1 2 2 1 2 2 2 2 1 1 2 2 1 1 2 2 1 1 2 2 2 2 2 2 2 2 2 2 2 1 1 1 2 1 2 2 2 2 2 2 1 2 2 2 2 2 2 2 1 2 2 2 2 1 2 1 2 2 2 2 2 2 2 2 2 2 1 1 2 2 2 1 2 2 2 1 2 2 2 1 2 2 2 
1 2 2 2 2 1 2 2 1 1 2 2 1 2 2 2 1 2 2 2 1 1 2 1 2 2 1 2 1 2 2 2 2 2 1 2 2 2 2 2 2 1 1 1 1 1 1 2 1 2 2 2 2 1 1 2 0 2 2 2 1 2 2 2 2 2 2 2 2 0 2 2 2 1 2 1 2 1 2 1 2 1 2 1 1 2 2 1 1 2 2 2 2 0 0 1 2 2 1 2 1 2 2 2 2 2 1 1 2 2 2 2 2 0 2 
0 0 0 0 0 0 0 0 0 0 0 0 0 0 0 0 0 0 0 0 0 0 2 0 2 2 0 0 0 0 2 2 2 1 0 2 1 0 1 1 2 0 0 0 0 0 0 0 0 0 0 0 0 0 0 0 0 0 0 0 0 0 2 0 1 2 0 1 1 0 1 2 0 1 1 0 1 1 1 1 0 1 2 1 1 0 2 0 1 2 1 1 2 0 0 1 1 2 0 0 1 1 2 2 1 1 0 0 1 1 2 0 1 0 2 
0 2 2 2 2 1 2 2 0 1 2 2 0 2 2 2 1 2 2 2 0 1 2 2 2 2 2 2 2 2 2 2 2 2 2 2 2 2 2 2 2 0 1 1 0 0 1 2 0 2 2 2 2 1 1 2 2 1 1 2 2 0 2 2 2 2 2 2 2 2 2 2 2 2 2 1 2 2 2 2 2 2 2 2 2 2 2 2 2 2 2 2 2 2 2 2 2 2 2 2 2 2 2 2 2 2 1 2 2 2 2 2 2 2 2 
0 1 1 1 1 0 1 1 0 0 1 0 0 1 1 1 0 1 1 1 0 0 0 0 0 0 0 0 0 0 0 0 0 0 0 0 0 0 0 0 0 0 0 0 0 0 0 1 0 1 1 1 1 0 0 1 1 0 0 0 0 0 0 0 0 0 0 0 0 0 0 0 0 0 0 0 0 0 0 0 0 0 0 0 0 0 0 0 0 0 0 0 0 0 0 0 0 0 0 0 0 0 0 0 0 0 0 0 0 0 0 0 0 0 0 
0 0 0 0 0 0 0 0 0 0 0 0 0 0 0 0 0 0 0 0 0 2 0 1 0 0 1 0 1 1 0 0 0 0 1 0 0 1 1 0 0 0 0 0 0 0 0 0 0 0 0 0 0 0 0 0 0 2 2 1 1 0 0 0 1 0 1 0 1 0 1 0 1 0 0 0 1 0 1 0 1 0 0 0 0 1 0 0 1 0 1 2 0 0 0 0 1 0 0 1 0 0 0 0 0 1 0 0 1 1 0 1 1 0 0 
0 1 1 1 2 1 2 2 0 1 1 1 0 1 2 2 1 2 1 1 0 1 1 2 1 1 2 2 2 2 1 1 1 2 2 1 2 2 2 2 1 0 1 1 0 0 1 2 0 1 2 2 2 1 1 2 2 2 2 2 2 1 1 1 2 1 2 2 2 2 2 2 1 2 2 2 2 2 2 1 1 2 2 2 2 1 2 0 1 2 2 2 2 2 2 2 2 2 0 1 2 2 2 1 2 2 2 0 2 2 2 1 2 2 2 
0 0 0 0 0 0 0 0 0 0 0 0 0 0 0 0 0 0 0 0 0 0 0 0 0 0 0 0 0 0 0 0 0 0 0 0 0 0 0 0 0 0 0 0 0 0 0 0 0 0 0 0 0 0 0 0 0 0 0 0 0 0 0 0 0 0 0 0 0 0 2 0 0 0 0 0 2 0 0 2 0 0 0 0 0 0 0 1 2 0 0 2 0 0 0 0 0 0 1 0 0 0 0 0 0 0 0 1 0 0 0 0 2 0 0 
0 0 0 0 0 0 0 0 0 0 0 0 0 0 0 0 0 0 0 0 0 0 0 0 1 0 0 0 0 0 0 1 1 1 0 1 1 0 0 1 1 0 0 0 0 0 0 0 0 0 0 0 0 0 0 0 0 0 0 0 0 0 0 0 1 0 0 1 0 0 0 0 0 0 1 0 0 0 0 0 0 0 0 0 0 0 0 0 0 0 0 0 0 0 0 0 0 0 0 0 0 1 0 0 1 0 0 0 0 0 0 0 0 0 0 
1 1 1 1 1 1 1 1 1 1 1 1 1 1 1 1 1 1 1 1 1 1 1 1 1 1 1 1 1 1 1 1 1 1 1 1 1 1 1 1 1 1 1 1 1 1 1 1 1 1 1 1 1 2 1 1 1 1 1 1 1 1 1 1 1 1 1 1 1 1 1 1 1 1 1 1 1 1 1 1 1 1 1 1 1 1 1 1 1 1 1 0 1 1 1 1 1 1 1 1 1 1 1 1 1 1 1 2 1 1 1 1 1 1 1 
1 1 1 1 1 1 1 1 1 1 1 1 1 1 1 1 1 1 1 1 1 1 1 1 1 1 1 1 1 1 1 1 1 1 1 1 1 1 1 1 1 1 1 1 1 1 1 1 1 1 1 1 1 2 1 1 1 1 1 1 1 1 1 1 1 1 1 1 1 1 1 1 1 1 1 1 1 1 1 1 1 1 1 1 1 1 1 1 1 1 1 0 1 1 1 1 1 1 1 1 1 1 1 1 1 1 1 2 1 1 1 1 1 1 1 
0 1 1 1 2 1 2 2 0 1 1 1 0 1 2 2 1 2 1 1 0 1 1 2 1 1 2 1 1 2 1 1 1 2 1 1 2 1 2 2 1 0 1 1 0 0 1 2 0 1 2 2 2 1 1 2 2 1 1 1 1 1 1 1 1 1 1 1 1 2 2 2 0 2 1 2 2 2 1 2 0 2 2 2 2 0 2 1 2 2 1 2 2 2 2 2 1 2 1 0 2 1 2 1 1 1 2 1 1 1 2 0 2 2 2 
0 0 0 0 0 0 0 0 0 0 0 0 0 0 0 0 0 0 0 0 0 0 0 1 0 0 1 0 1 0 0 0 0 0 1 0 0 0 0 0 0 0 0 0 0 0 0 0 0 0 0 0 0 0 0 0 0 0 0 0 1 0 0 1 0 0 0 0 0 1 0 0 0 0 0 1 0 0 0 0 0 0 0 0 0 0 0 0 0 0 0 0 0 1 1 0 0 0 0 0 0 0 0 0 0 0 1 0 0 0 0 0 0 1 0 
0 0 0 0 0 0 0 0 0 0 0 0 0 0 0 0 0 0 0 0 0 0 0 1 0 0 0 1 0 1 0 0 0 1 0 0 1 1 1 1 0 0 0 0 0 0 0 0 0 0 0 0 0 0 0 0 0 1 1 1 0 1 0 0 0 0 1 0 0 1 0 0 0 1 0 1 0 1 0 1 0 1 0 1 1 0 0 1 1 0 0 0 0 1 1 1 0 0 1 0 1 0 0 0 0 0 1 1 0 0 0 0 0 1 0 
1 1 1 1 1 1 1 1 1 1 1 1 1 1 1 1 1 1 1 1 1 1 0 1 1 0 1 0 1 0 0 1 1 1 1 1 1 0 0 1 1 1 1 1 1 1 1 1 1 1 1 1 1 1 1 1 1 0 0 0 1 0 0 0 1 0 0 0 0 1 0 0 0 0 0 1 0 0 0 1 0 0 0 0 0 0 0 1 1 0 0 0 0 1 1 0 0 0 1 0 0 0 0 0 0 0 1 1 0 0 0 0 0 1 0 
0 0 0 0 0 0 0 0 0 0 0 0 0 0 0 0 0 0 0 0 0 0 0 1 0 0 0 1 0 1 0 0 0 1 0 0 1 1 1 1 0 0 0 0 0 0 0 0 0 0 0 0 0 0 0 0 0 0 0 1 0 0 0 0 0 0 1 0 0 0 0 1 0 0 0 0 0 0 0 0 0 0 1 0 0 0 1 0 0 1 0 0 1 0 0 0 0 1 0 0 0 0 1 1 0 0 0 0 0 0 1 0 0 0 1 
0 1 1 1 1 0 1 1 0 0 1 1 0 1 1 1 0 1 1 1 0 0 0 0 0 0 0 0 0 0 0 0 0 0 0 0 0 0 0 0 0 0 0 0 0 0 0 1 0 1 1 1 0 0 0 1 1 0 0 0 0 0 0 0 0 0 0 0 0 0 0 0 0 0 0 0 0 0 0 0 0 0 0 0 0 0 0 0 0 0 0 0 0 0 0 0 0 0 0 0 0 0 0 0 0 0 0 0 0 0 0 0 0 0 0 
1 2 2 2 2 1 2 2 1 1 2 2 1 2 2 0 1 2 2 2 1 1 2 2 2 2 2 2 0 2 2 0 2 2 2 2 2 2 2 2 2 0 1 1 1 1 1 2 0 2 2 2 0 0 1 2 0 2 2 2 2 2 2 2 2 2 2 2 2 2 2 2 2 2 2 2 2 2 2 2 2 2 2 2 2 2 2 2 0 2 2 2 2 2 2 2 2 2 2 2 2 2 2 2 2 2 2 2 2 2 2 2 2 2 2 
0 0 0 0 0 0 0 0 0 0 0 0 0 0 0 0 0 0 0 0 0 0 0 1 0 0 0 1 0 1 0 0 0 1 0 0 1 1 1 1 0 0 0 0 0 0 0 0 0 0 0 0 0 0 0 0 0 0 0 1 0 0 0 0 0 0 1 0 0 0 1 0 0 0 0 0 1 0 0 0 0 0 0 0 0 0 0 0 0 0 0 1 0 0 0 0 0 0 0 0 0 0 0 0 0 0 0 0 0 0 0 0 1 0 0 
0 0 0 0 0 0 0 0 0 0 0 0 0 0 0 0 0 0 0 0 0 0 0 0 0 0 0 0 0 0 0 0 0 0 0 0 0 0 0 0 0 0 0 0 0 0 0 0 0 0 0 0 0 0 0 0 0 0 0 0 0 0 0 0 0 0 0 0 0 2 0 0 0 1 0 0 0 1 0 0 0 1 0 1 1 0 0 0 0 0 0 0 0 0 2 1 0 0 0 0 1 0 0 0 0 0 0 0 0 0 0 0 0 2 0 
1 1 1 1 2 0 2 2 1 2 1 1 1 1 2 2 2 2 1 1 1 2 1 2 1 1 2 2 2 2 1 1 1 2 2 1 2 2 2 2 1 1 2 2 2 1 2 2 1 1 2 2 2 2 2 2 2 2 2 2 2 0 1 0 2 1 2 2 1 2 2 1 0 2 2 1 2 2 1 2 0 2 2 2 2 0 2 1 0 2 1 2 1 1 2 2 1 2 1 0 2 2 2 0 2 1 2 1 1 1 2 0 2 2 2 
1 1 1 1 0 2 0 0 1 0 1 1 1 1 0 0 0 0 1 1 1 0 1 0 1 1 0 0 0 0 1 1 1 0 0 1 0 0 0 0 1 1 0 0 0 1 0 0 1 1 0 0 0 0 0 0 0 0 0 0 0 2 1 2 0 1 0 0 1 0 0 1 2 0 0 1 0 0 1 0 2 0 0 0 0 2 0 1 0 0 1 0 1 1 0 0 1 0 1 2 0 0 0 2 0 1 0 1 1 1 0 2 0 0 0 
1 1 1 1 0 1 1 1 0 1 1 1 0 1 1 1 1 1 1 1 1 0 2 0 1 2 1 0 0 1 2 1 1 0 0 1 0 0 1 0 1 1 1 1 1 1 1 1 1 1 1 1 1 1 1 1 0 0 0 0 0 1 2 2 0 2 0 0 1 1 2 1 0 2 1 0 2 2 1 1 1 2 1 2 2 1 0 1 0 1 0 2 1 1 1 2 1 1 1 1 2 1 1 1 1 1 0 1 1 1 1 1 2 1 1 
1 0 0 0 0 1 0 0 1 1 0 0 1 0 0 0 1 0 0 0 1 1 0 0 0 0 0 0 0 0 0 0 0 0 0 0 0 0 0 0 0 1 1 1 1 0 1 0 0 0 0 0 0 1 1 0 0 1 1 0 0 1 0 0 0 0 0 0 0 0 0 0 0 0 0 1 0 0 0 0 0 0 0 0 0 0 0 0 0 0 0 0 0 0 0 0 0 0 0 0 0 0 0 0 0 0 1 0 0 0 0 0 0 0 0 
0 0 0 0 1 0 1 1 0 1 0 0 0 0 1 1 1 1 0 0 0 1 0 0 0 0 0 0 0 0 0 0 0 0 0 0 0 0 0 0 0 0 1 1 1 0 1 1 0 0 1 1 1 1 1 1 1 0 0 0 0 0 0 0 0 0 0 0 0 0 1 0 0 0 0 0 1 0 0 0 0 0 0 0 0 0 0 0 0 0 0 1 0 0 0 0 0 0 0 0 0 0 0 0 0 0 0 0 0 0 0 0 1 0 0 
0 0 0 0 0 0 0 0 0 0 0 0 0 0 0 0 0 0 0 0 0 0 0 1 1 0 1 1 1 1 0 1 1 2 1 1 2 1 1 2 1 0 0 0 0 0 0 0 0 0 0 0 0 0 0 0 0 0 0 1 1 0 0 0 1 0 1 0 0 2 0 0 0 2 0 1 0 2 0 0 0 2 0 2 2 0 0 0 1 0 0 0 0 0 2 2 0 0 0 0 2 0 0 0 0 0 1 0 0 0 0 0 0 2 0 
0 1 1 1 1 0 1 1 0 0 1 1 0 1 1 1 0 1 1 1 0 0 0 0 0 0 0 0 0 0 0 0 0 0 0 0 0 0 0 0 0 0 0 0 0 0 0 1 0 1 1 1 1 0 0 1 1 0 0 0 0 0 0 0 0 0 0 0 0 0 0 0 0 0 0 0 0 0 0 0 0 0 0 0 0 0 0 0 1 0 0 0 0 0 0 0 0 0 0 0 0 0 0 0 0 0 0 0 0 0 0 0 0 0 0 
0 1 1 1 1 0 1 1 0 0 1 1 0 1 1 1 0 1 1 1 0 0 0 1 0 0 1 1 0 2 0 0 0 1 0 0 1 1 1 1 0 0 0 0 0 0 0 1 0 1 1 1 1 0 0 1 1 1 1 1 0 1 0 1 0 0 1 0 0 0 1 0 0 1 0 1 1 1 0 0 0 1 0 1 1 0 0 0 1 0 0 1 0 0 0 1 0 0 0 0 1 0 0 0 0 0 1 0 0 0 0 0 1 0 0 
1 1 1 1 1 1 1 1 1 1 1 1 1 1 1 1 1 1 1 1 1 1 1 1 0 1 1 1 1 1 1 0 0 1 1 0 1 1 1 1 0 1 1 1 1 1 1 1 1 1 1 1 1 1 1 1 1 1 1 1 1 0 1 1 0 1 1 1 1 0 1 1 1 0 1 1 1 0 1 1 1 0 1 1 1 1 1 0 1 1 1 1 1 0 1 1 1 1 0 1 1 1 1 1 1 1 1 0 1 1 1 1 1 0 0 
1 1 1 1 0 1 0 0 1 1 1 1 1 1 1 1 0 1 1 1 1 0 1 1 0 1 1 1 1 1 1 1 1 1 1 1 1 1 1 1 1 1 1 1 0 1 1 1 1 1 0 0 1 1 0 1 1 1 1 1 1 0 1 1 0 1 1 1 1 1 1 1 1 1 1 1 1 1 1 1 1 1 1 1 1 1 1 0 1 0 1 1 1 1 1 1 1 1 0 1 1 1 1 1 1 1 1 0 1 1 1 1 1 1 0 
0 0 0 0 0 0 0 0 1 0 0 0 0 0 0 0 0 0 0 0 0 0 0 0 0 0 0 0 0 0 0 0 0 0 0 0 0 0 0 0 0 0 0 0 0 0 0 0 0 0 0 0 0 0 0 0 0 0 0 0 0 0 0 0 0 0 0 0 1 0 0 1 1 0 0 0 0 0 1 0 1 0 0 0 0 1 0 0 0 0 0 0 1 0 0 0 1 0 0 1 0 0 0 0 0 1 0 0 1 1 0 1 0 0 0 
1 1 1 1 0 1 0 0 1 0 1 1 1 1 1 0 0 0 1 1 1 0 0 1 0 0 2 1 2 1 0 0 0 0 2 0 0 1 0 0 0 1 0 0 0 1 0 0 1 1 0 0 0 0 0 0 0 1 1 1 2 0 0 1 1 0 1 0 0 2 0 0 0 1 0 1 0 1 0 0 0 1 1 1 1 0 1 0 1 1 0 0 0 2 2 1 0 1 0 0 1 0 1 1 0 0 1 0 0 0 1 0 0 2 1 
1 1 1 1 1 1 1 1 1 1 1 1 1 1 1 1 1 1 1 1 1 1 2 1 2 2 2 0 2 1 2 2 2 1 1 2 1 0 1 1 2 1 1 1 1 1 1 1 1 1 1 1 1 1 1 1 1 0 0 1 1 1 2 2 1 2 0 2 2 2 2 2 2 1 2 1 2 1 2 1 2 1 2 1 1 2 2 1 1 2 2 2 2 2 2 1 2 2 1 2 1 2 2 2 2 2 1 1 2 2 2 2 2 2 2 
1 2 2 1 1 1 0 1 1 1 2 1 1 2 1 1 1 1 1 1 2 1 2 1 2 2 0 1 1 1 2 0 0 1 1 0 2 1 2 0 0 1 1 1 1 1 1 1 1 2 2 1 1 1 1 1 1 1 1 1 0 2 2 2 1 2 1 2 2 2 2 2 2 2 2 0 2 2 2 2 2 2 2 2 2 2 2 2 2 2 2 2 2 1 2 2 2 2 2 2 2 1 2 1 2 2 1 2 2 2 2 2 2 2 2 
1 0 0 1 1 1 1 1 1 1 1 1 1 0 1 1 1 1 1 1 1 2 1 1 1 1 1 1 1 1 1 0 0 1 1 0 0 1 1 1 0 1 1 1 1 1 1 1 1 1 1 0 1 1 1 1 1 1 1 1 1 1 1 1 1 1 1 1 1 1 1 1 2 1 1 1 1 1 1 1 2 1 1 1 1 2 1 1 1 1 1 1 1 1 1 1 1 1 1 1 1 1 1 1 1 1 1 1 1 1 1 2 1 1 1 
0 0 0 0 0 0 0 0 0 0 0 0 0 0 0 0 0 0 0 0 0 0 1 0 1 1 0 0 0 0 1 0 0 0 0 0 0 0 1 0 0 0 0 0 0 0 0 0 0 0 0 0 0 0 0 0 0 0 0 0 0 0 1 0 0 1 0 1 1 0 0 1 0 0 1 0 0 0 1 1 0 0 1 0 0 0 1 0 1 1 1 0 1 0 0 0 1 1 0 0 0 1 1 0 1 1 0 0 1 1 1 0 0 0 1 
1 1 1 1 0 1 1 1 0 1 1 1 1 1 1 1 1 1 1 1 1 0 1 1 1 1 1 1 1 1 1 1 1 1 1 1 1 1 1 1 1 1 1 1 1 1 1 1 1 1 1 1 1 1 1 1 1 1 1 1 1 1 1 1 1 1 1 1 1 1 1 1 1 1 1 1 1 1 1 1 1 1 1 1 1 1 1 1 0 1 1 1 1 1 1 1 1 1 1 1 1 1 1 1 1 1 1 1 1 1 1 1 1 1 1 
1 1 1 1 1 1 1 1 1 1 1 1 1 1 1 1 1 1 1 1 1 1 1 1 1 1 1 1 1 1 1 1 1 1 1 1 1 1 1 1 1 1 1 1 1 1 1 1 1 1 1 1 1 1 1 1 1 1 1 1 1 1 1 1 1 1 1 1 1 1 1 1 1 1 1 1 1 1 1 1 1 1 0 1 1 1 0 1 1 0 1 1 1 1 1 1 1 0 1 1 1 1 0 1 1 1 1 1 1 1 0 1 0 1 0 
0 0 0 0 0 0 0 0 0 0 0 0 0 0 0 0 0 0 0 0 0 0 0 0 0 0 0 0 0 0 0 0 0 0 0 0 0 0 0 0 0 0 0 0 0 0 0 0 0 0 0 0 0 0 0 0 0 0 0 0 0 0 0 0 0 0 0 0 1 0 0 1 1 0 0 0 0 0 1 0 1 0 0 0 0 1 0 0 0 0 1 0 1 0 0 0 1 0 0 1 0 0 0 0 0 1 0 0 1 1 0 1 0 0 0 
0 0 0 0 0 0 0 0 0 0 0 0 0 0 0 0 0 0 0 0 0 0 1 1 1 1 1 1 1 1 1 1 1 1 1 1 1 1 1 1 1 0 0 0 0 0 0 0 0 0 0 0 0 0 0 0 0 0 0 1 1 1 1 1 1 1 1 0 1 1 1 1 1 1 0 1 1 1 1 1 1 1 0 1 1 1 0 1 1 0 1 1 1 1 1 1 1 0 1 1 1 0 0 1 0 1 1 1 1 1 0 1 1 1 0 
1 1 0 1 1 1 1 1 2 1 0 1 1 0 1 1 1 1 1 1 1 1 0 0 0 0 0 0 0 0 0 0 0 0 0 0 0 0 0 0 0 1 1 1 1 0 1 1 1 0 1 1 1 1 1 1 1 0 0 0 0 0 0 0 0 0 0 0 1 0 1 1 1 0 0 1 1 0 1 1 1 0 1 0 0 1 0 1 0 0 1 1 1 0 0 0 1 0 1 1 0 0 0 0 0 1 0 1 1 1 0 1 1 0 0 
1 0 0 0 0 1 0 0 1 0 0 0 1 0 0 0 1 0 0 0 1 1 0 0 0 0 0 0 0 0 0 0 0 0 0 0 0 0 0 0 0 1 1 1 1 1 1 0 1 0 0 0 0 1 1 0 0 0 0 0 0 0 0 0 0 0 0 0 0 0 0 0 0 0 0 0 0 0 0 0 0 0 0 0 0 0 0 0 0 0 0 0 0 0 0 0 0 0 0 0 0 0 0 0 0 0 0 0 0 0 0 0 0 0 0 
0 0 1 1 0 0 1 1 0 0 1 1 0 1 1 1 0 1 1 1 0 0 0 0 0 0 1 0 1 1 0 0 0 0 0 0 0 0 0 0 0 0 0 0 0 0 0 1 0 1 1 1 1 0 0 1 1 1 0 0 0 1 0 0 0 0 0 0 0 0 0 0 0 0 0 1 0 0 0 0 0 0 0 0 0 0 0 0 0 1 0 0 0 0 0 0 0 1 0 0 0 0 1 1 0 0 1 0 0 0 1 0 0 0 1 
0 1 1 1 1 0 1 1 0 0 1 1 0 1 1 1 0 1 1 1 0 0 0 0 0 0 0 0 0 0 0 0 0 0 0 0 0 0 0 0 0 0 0 0 0 0 0 1 0 1 1 1 1 0 0 1 1 0 0 0 0 0 0 0 0 0 0 1 0 1 1 0 0 1 1 0 1 1 0 1 0 1 1 1 1 0 1 1 1 1 0 1 0 1 1 1 0 1 1 0 1 1 1 1 1 0 0 1 0 0 1 0 1 1 1 
0 0 0 0 0 0 0 0 1 0 0 0 0 0 0 0 0 0 0 1 1 0 0 0 0 0 0 0 0 1 0 0 0 0 1 0 0 0 1 0 0 0 1 1 0 1 0 0 0 0 1 1 0 0 0 0 0 1 1 0 0 1 0 0 0 0 0 1 0 0 0 0 0 0 1 1 0 0 0 1 0 1 0 0 1 1 0 0 0 0 0 0 0 1 0 0 0 0 0 0 0 0 0 0 1 0 0 0 0 0 0 0 0 0 0 
0 1 1 1 2 0 2 2 0 1 1 1 0 1 1 2 1 2 1 1 0 1 2 1 2 2 1 1 1 1 2 2 2 2 1 2 2 1 2 2 2 0 1 1 1 0 1 2 0 1 2 2 2 1 1 2 2 0 0 1 1 1 2 2 1 2 1 1 2 1 2 2 2 1 1 1 2 1 2 2 2 1 2 1 1 2 2 2 2 2 2 2 2 1 1 1 2 2 2 2 1 1 2 2 1 2 1 2 2 2 2 2 2 1 2 
0 0 0 0 0 0 0 0 0 0 0 0 0 0 0 0 0 0 0 0 0 0 0 0 1 0 0 0 0 0 0 0 1 1 0 1 1 0 0 1 1 0 0 0 0 0 0 0 0 0 0 0 0 0 0 0 0 0 0 0 0 0 0 0 1 0 0 0 0 0 1 0 0 0 0 0 1 0 0 0 0 0 0 0 0 0 0 0 0 0 0 1 0 0 0 0 0 0 0 0 0 0 0 0 0 0 0 0 0 0 0 0 1 0 0 
0 0 0 0 0 0 0 0 0 0 0 0 0 0 0 0 0 0 0 0 0 0 0 0 0 0 0 0 0 0 0 0 0 0 0 0 0 0 0 0 0 0 0 0 0 0 0 0 0 0 0 0 0 0 0 0 0 0 0 0 0 0 0 0 0 0 0 0 1 0 0 1 1 0 0 0 0 0 1 0 1 0 0 0 0 1 0 0 0 0 1 0 1 0 0 0 1 0 0 1 0 0 0 0 0 1 0 0 1 1 0 1 0 0 0 
1 1 1 1 0 1 0 0 1 0 1 1 1 1 1 0 0 0 1 1 1 0 1 1 1 1 0 1 0 0 1 1 1 1 1 1 1 1 1 1 1 1 0 0 0 1 0 0 1 1 0 0 0 0 0 0 0 1 1 1 1 0 1 0 2 1 1 1 1 0 2 1 0 0 1 0 2 0 1 1 0 0 1 0 0 0 1 0 1 1 1 2 1 0 0 0 1 1 0 0 0 1 1 0 1 1 0 0 1 1 1 0 2 0 1 
0 0 0 0 0 0 0 0 0 0 0 0 0 0 0 0 0 0 0 0 0 0 0 0 0 0 0 0 0 0 0 0 0 0 0 0 0 0 0 0 0 0 0 0 0 0 0 0 0 0 0 0 0 0 0 0 0 0 0 0 0 0 0 0 0 0 0 0 0 1 0 0 0 1 0 0 0 1 0 1 0 1 1 1 1 0 1 1 1 1 0 0 0 1 1 1 0 1 1 0 1 0 1 1 0 0 0 1 0 0 1 0 0 1 1 
0 0 0 0 0 0 0 0 0 0 0 0 0 0 0 0 0 0 0 0 0 0 0 0 1 0 0 0 0 0 0 1 1 1 0 1 1 0 0 1 1 0 0 0 0 0 0 0 0 0 0 0 0 0 0 0 0 0 0 0 0 0 0 0 1 0 0 1 0 0 0 0 0 0 1 0 0 0 0 0 0 0 1 0 0 0 1 0 0 1 0 0 0 0 0 0 0 1 0 0 0 1 1 1 1 0 0 0 0 0 1 0 0 0 1 
0 0 0 0 0 0 0 0 0 0 0 0 0 0 0 0 0 0 0 0 0 0 0 1 0 0 1 1 1 1 0 0 0 1 1 0 1 1 1 1 0 0 0 0 0 0 0 0 0 0 0 0 0 0 0 0 0 0 0 1 1 0 0 0 0 0 1 0 0 1 0 0 0 1 0 2 0 1 0 0 0 1 0 1 1 0 0 0 0 0 0 0 0 1 1 1 0 0 0 0 1 0 0 0 0 0 0 0 0 0 0 0 0 1 0 
0 0 0 0 1 0 1 1 0 2 0 0 0 0 0 1 2 1 0 0 0 2 2 0 2 2 0 0 0 0 2 2 2 1 0 2 1 0 1 1 2 0 2 2 2 0 2 1 0 0 1 1 1 2 2 1 1 0 0 0 0 1 2 1 1 2 0 2 2 1 2 2 2 1 2 0 2 1 2 1 2 1 1 1 1 2 1 1 1 1 2 2 2 1 1 1 2 1 1 2 1 2 1 1 2 2 0 1 2 2 1 2 2 1 1 
0 0 0 0 1 0 1 1 0 2 0 0 0 0 0 1 2 1 0 0 0 2 2 0 2 2 0 0 0 0 2 2 2 1 0 2 1 0 1 1 2 0 2 2 2 0 2 1 0 0 1 1 1 2 2 1 1 0 0 0 0 1 2 1 1 2 0 2 2 1 2 2 2 1 2 0 2 1 2 1 2 1 1 1 1 2 1 1 1 1 2 2 2 1 1 1 2 1 1 2 1 2 1 1 2 2 0 1 2 2 1 2 2 1 1 
0 0 0 0 1 0 1 1 0 2 0 0 0 0 0 1 2 1 0 0 0 2 2 1 2 2 2 0 2 0 2 2 2 1 1 2 1 0 1 1 2 0 2 2 2 0 2 1 0 0 1 1 1 2 2 1 1 1 1 0 1 2 2 1 1 2 0 2 2 2 2 2 2 1 2 2 2 1 2 2 2 1 1 1 1 2 1 2 2 1 2 2 2 2 2 1 2 1 2 2 1 2 1 1 2 2 2 2 2 2 1 2 2 2 1 
1 1 1 1 1 1 1 1 1 0 1 1 1 1 1 1 0 1 1 1 1 0 0 1 0 0 1 1 1 0 0 0 0 0 2 0 0 1 0 0 0 1 0 0 0 1 0 1 1 1 1 1 1 0 0 1 1 2 2 1 2 1 0 0 1 0 1 0 0 2 1 0 0 1 0 2 1 1 0 1 0 1 0 1 1 0 0 1 1 0 0 1 0 2 2 1 0 0 1 0 1 0 0 0 0 0 2 1 0 0 0 0 1 2 0 
0 1 1 1 1 0 1 1 0 0 1 1 0 1 1 1 0 1 1 1 0 0 0 0 0 0 0 0 0 0 0 0 0 0 0 0 0 0 0 0 0 0 0 0 0 0 0 1 0 1 1 1 1 0 0 1 1 1 1 0 0 1 0 0 0 0 0 1 0 0 0 0 0 0 1 1 0 0 0 0 0 0 0 0 0 0 0 0 0 0 0 0 0 0 0 0 0 0 0 0 0 1 0 0 0 0 1 0 0 0 0 0 0 0 0 
0 0 0 0 0 0 0 0 0 0 0 0 0 0 0 0 0 0 0 0 0 0 0 1 0 0 0 1 0 1 0 0 0 1 0 0 1 1 1 1 0 0 0 0 0 0 0 0 0 0 0 0 0 0 0 0 0 0 0 1 0 0 0 0 0 0 1 0 0 0 0 0 0 1 0 0 0 1 0 0 0 0 0 1 1 0 0 0 0 0 0 0 0 0 0 1 0 0 0 0 1 0 0 0 0 0 0 0 0 0 0 0 0 0 0 
0 1 1 0 1 0 0 1 0 1 1 1 1 0 0 1 1 1 0 0 0 1 0 0 0 0 0 0 0 0 0 0 0 0 0 0 0 0 0 0 0 0 1 1 1 0 1 1 0 1 0 1 1 1 0 1 1 0 0 0 0 0 0 1 0 0 0 0 0 0 0 0 0 0 0 0 0 0 0 0 0 0 0 0 0 0 1 0 0 0 0 0 0 0 0 0 0 0 0 0 0 0 1 1 0 0 0 0 0 0 0 0 0 0 0 
0 0 0 0 0 0 0 0 0 0 0 0 0 0 0 0 0 0 0 0 0 0 1 1 1 1 1 1 1 1 1 1 1 1 1 1 1 1 1 1 1 1 0 0 0 0 0 0 0 0 0 0 0 0 0 0 0 1 1 1 1 1 1 1 1 1 1 0 1 1 1 1 2 1 1 1 1 1 1 1 2 1 0 1 1 2 0 0 0 0 1 1 1 1 1 1 1 0 2 2 0 1 0 0 1 1 1 2 1 1 0 2 1 1 0 
0 0 0 0 0 0 0 0 0 0 0 0 0 0 0 0 0 0 0 0 0 0 0 1 1 0 2 0 2 1 0 1 1 1 1 1 1 0 0 1 1 0 0 0 0 0 0 0 0 0 0 0 0 0 0 0 0 0 0 0 1 0 0 0 1 0 0 0 0 1 0 0 0 0 0 1 0 0 0 0 0 0 0 0 0 0 0 0 0 0 0 0 0 1 1 0 0 0 0 0 0 0 0 0 0 0 1 0 0 0 0 0 0 1 0 
0 0 0 0 0 0 0 0 0 0 0 0 0 0 0 0 0 0 0 0 0 0 1 0 1 1 0 0 0 0 1 1 1 0 0 1 0 0 0 0 1 0 0 0 0 0 0 0 0 0 0 0 0 0 0 0 0 0 0 0 0 1 1 1 0 1 0 0 1 0 0 1 2 0 0 0 0 0 1 0 2 0 0 0 0 2 0 1 0 0 1 0 1 0 0 0 1 0 2 2 0 0 0 1 0 1 0 1 1 1 0 2 0 0 0 
0 0 0 0 0 0 0 0 0 0 0 0 0 0 0 0 0 0 0 0 0 0 0 0 0 0 0 0 0 0 0 0 0 0 0 0 0 0 0 0 0 0 0 0 0 0 0 0 0 0 0 0 0 0 0 0 0 0 0 0 0 0 0 0 0 0 0 0 1 0 0 1 1 0 0 0 0 0 1 0 1 0 0 0 0 1 0 0 0 0 1 0 1 0 0 0 1 0 0 1 0 0 0 0 0 1 0 0 1 1 1 1 0 0 0 
0 0 0 0 1 0 0 1 0 1 0 0 0 1 0 1 1 1 0 0 0 1 0 0 0 0 0 0 0 0 0 0 0 0 0 0 0 0 0 0 0 0 1 1 1 0 1 1 0 0 1 1 0 0 0 1 0 0 0 0 0 0 0 0 0 0 0 0 0 0 0 0 0 0 0 0 0 0 0 0 0 0 0 0 0 0 0 0 0 0 0 0 0 0 0 0 0 0 0 0 0 0 0 0 0 0 0 0 0 0 0 0 0 0 0 
0 1 1 1 2 1 2 2 0 1 1 1 0 1 2 2 1 2 1 1 0 1 1 0 0 1 1 0 0 1 1 0 0 0 0 0 0 0 1 0 0 0 1 1 0 0 1 2 0 1 2 2 2 1 1 2 2 0 0 0 0 0 1 0 0 1 0 1 1 0 1 1 0 1 1 0 1 1 1 1 0 1 1 1 1 0 1 0 0 1 1 1 1 0 0 1 1 1 0 0 1 1 1 0 1 1 0 0 1 1 1 0 1 0 1 
1 1 1 1 1 1 1 1 1 1 1 1 1 1 1 1 1 1 1 1 1 1 0 1 1 0 0 2 1 1 0 1 1 2 1 1 2 2 1 2 1 0 1 1 1 1 1 1 1 1 1 1 1 1 1 1 0 1 1 2 1 0 0 0 2 0 2 1 1 1 1 1 1 1 1 0 1 1 1 1 1 1 1 1 1 1 1 1 0 1 1 1 0 1 1 1 1 1 1 1 1 1 1 1 1 1 0 1 1 1 1 1 1 1 1 
0 1 1 1 1 0 1 1 0 0 1 1 0 1 1 1 0 1 1 1 0 0 0 1 0 0 1 0 1 0 0 0 0 0 1 0 0 0 0 0 0 0 0 0 0 0 0 1 0 1 1 1 1 0 0 1 1 1 1 0 1 1 0 0 0 0 0 1 0 1 1 0 0 0 1 2 1 0 0 0 0 0 0 0 0 0 0 0 0 0 0 1 0 1 1 0 0 0 0 0 0 1 0 0 1 0 2 0 0 0 0 0 1 1 0 
0 1 1 1 1 0 1 1 0 0 1 1 0 1 1 1 0 1 1 1 0 0 0 0 0 0 1 0 0 1 0 0 0 0 0 0 0 0 0 0 0 0 0 0 0 0 0 1 0 1 0 1 0 0 0 1 1 1 1 0 0 1 0 0 0 0 0 1 0 1 0 0 0 1 1 1 0 1 0 0 0 1 0 1 1 0 0 0 0 0 0 0 0 1 1 1 0 0 0 0 1 1 0 0 1 0 1 0 0 0 0 0 0 1 0 
1 1 1 1 2 2 2 2 1 2 1 1 1 1 2 2 2 2 1 1 1 2 1 1 1 1 2 1 1 2 1 1 1 2 1 1 2 1 2 2 1 1 2 2 1 1 2 2 1 1 2 2 2 2 2 2 2 1 1 1 1 1 1 1 1 1 1 2 2 2 1 2 1 2 2 2 1 2 2 1 1 2 2 2 2 1 2 0 1 2 2 1 2 2 2 2 2 2 0 1 2 2 2 1 2 2 2 0 2 2 2 1 1 2 2 
0 1 1 1 2 1 2 2 0 1 1 1 0 1 2 2 1 2 1 1 0 1 0 0 0 0 0 0 0 0 0 0 0 0 0 0 0 0 0 0 0 0 1 1 0 0 1 2 0 1 2 2 2 1 1 2 2 1 1 0 0 1 0 1 0 0 0 0 0 1 0 0 0 1 0 1 0 1 0 0 0 1 1 1 1 0 1 0 0 1 0 0 0 1 1 1 0 1 0 0 1 0 1 1 0 0 1 0 0 0 1 0 0 1 1 
1 1 1 1 2 2 2 2 1 2 1 1 1 1 2 2 2 2 1 1 1 2 1 1 0 1 0 1 0 1 1 0 0 1 0 0 1 1 2 1 0 1 2 2 1 1 2 2 1 1 2 2 2 2 2 2 2 1 1 1 0 1 1 1 0 1 1 2 2 1 2 2 1 2 2 1 2 2 2 1 1 2 2 2 2 1 2 0 0 2 2 2 2 1 1 2 2 2 0 1 2 2 2 1 2 2 1 0 2 2 2 1 2 1 2 
0 0 0 0 1 1 0 0 0 1 0 0 0 0 1 0 1 1 0 0 0 1 0 0 0 0 0 0 0 0 0 0 0 0 0 0 0 0 0 0 0 0 1 1 0 0 0 1 0 0 0 1 1 1 1 1 0 1 1 0 0 1 0 0 0 0 0 0 0 0 0 0 0 0 0 0 0 0 0 0 0 0 0 0 0 0 0 0 0 0 0 0 0 0 0 0 0 0 0 0 0 0 0 0 0 0 1 0 0 0 0 0 0 0 0 
0 0 0 0 0 0 0 0 0 0 0 0 0 0 0 0 0 0 0 0 0 0 0 1 0 0 1 0 1 0 0 0 0 0 1 0 0 0 0 0 0 0 0 0 0 0 0 0 0 0 0 0 0 0 0 0 0 0 0 0 1 0 0 0 0 0 0 1 0 1 0 0 0 0 1 1 0 0 0 0 0 0 0 0 0 0 0 0 0 0 0 0 0 1 1 0 0 0 0 0 0 1 0 0 1 0 1 0 0 0 0 0 0 1 0 
0 1 1 1 1 0 1 1 0 0 1 1 0 1 1 1 0 1 1 1 0 0 0 0 0 0 0 0 0 0 0 0 0 0 0 0 0 0 0 0 0 0 0 0 0 0 0 1 0 1 1 1 1 0 0 1 1 0 0 0 0 0 0 0 0 0 0 0 0 0 0 0 0 0 0 0 0 0 0 0 0 0 0 0 0 0 0 0 0 0 0 0 0 0 0 0 0 0 0 0 0 0 0 0 0 0 0 0 0 0 0 0 0 0 0 
0 0 0 0 1 1 1 1 0 1 0 0 0 0 1 1 1 1 0 0 0 1 0 0 0 0 0 0 0 0 0 0 0 0 0 0 0 0 0 0 0 0 1 1 0 0 1 1 0 0 1 1 1 1 1 1 1 0 0 0 0 0 0 0 0 0 0 0 0 0 0 0 0 0 0 0 0 0 0 0 0 0 0 0 0 0 0 0 0 0 0 0 0 0 0 0 0 0 0 0 0 0 0 0 0 0 0 0 0 0 0 0 0 0 0 
0 0 0 0 1 1 1 1 0 0 0 0 0 0 1 1 1 1 0 0 0 1 0 0 0 0 1 0 0 1 0 0 0 0 0 0 0 0 0 0 0 0 1 1 0 0 1 1 0 0 1 1 1 1 1 1 1 0 0 0 0 0 0 1 0 0 0 0 0 0 0 0 0 0 0 0 0 0 0 0 0 0 0 0 0 0 0 0 0 0 0 0 0 0 0 0 0 0 0 0 0 0 0 0 0 0 0 0 0 0 0 0 0 0 0 
1 0 0 0 0 1 0 0 1 1 0 0 1 0 0 0 1 0 0 0 1 1 1 1 1 1 0 1 0 1 1 1 1 2 0 1 2 1 2 2 1 1 1 1 1 1 1 0 1 0 0 0 0 1 1 0 0 1 1 1 0 1 1 1 1 1 1 2 1 1 2 1 0 2 2 1 2 2 1 2 0 2 1 2 2 0 1 1 2 1 1 2 1 1 1 2 1 1 1 0 2 2 1 0 2 1 1 1 1 1 1 0 2 1 1 
1 1 1 1 0 0 0 0 1 0 1 1 1 1 0 0 0 0 1 1 1 0 1 1 1 1 1 0 1 0 1 1 1 0 1 1 0 0 0 0 1 1 0 0 1 1 0 0 1 1 0 0 0 0 0 0 0 0 0 0 1 1 1 1 0 1 0 0 0 1 0 0 1 0 0 1 0 0 0 0 1 0 0 0 0 1 0 1 0 0 0 0 0 1 1 0 0 0 1 1 0 0 0 1 0 0 1 1 0 0 0 1 0 1 0 
0 0 0 0 0 0 0 0 0 0 0 0 0 0 0 0 0 0 0 0 0 0 1 0 0 1 0 0 0 0 1 0 0 0 0 0 0 0 1 0 0 0 0 0 0 0 0 0 0 0 0 0 0 0 0 0 0 0 0 0 0 0 1 0 0 1 0 1 1 0 1 1 0 1 1 0 1 1 1 1 0 1 1 1 1 0 1 0 1 1 1 1 1 0 0 1 1 1 0 0 1 1 1 0 1 1 0 0 1 1 1 0 1 0 1 
0 0 0 0 0 0 0 0 0 0 0 0 0 0 0 0 0 0 0 0 0 0 0 1 0 0 1 0 1 0 0 0 0 0 1 0 0 0 0 0 0 0 0 0 0 0 0 0 0 0 0 0 0 0 0 0 0 0 0 0 1 0 0 0 0 0 0 0 0 1 0 0 0 0 0 1 0 0 0 0 0 0 0 0 0 0 0 0 0 0 0 0 0 1 1 0 0 0 0 0 0 0 0 0 0 0 1 0 0 0 0 0 0 1 0 
0 0 0 0 0 0 0 0 0 0 0 0 0 0 0 0 0 0 0 0 0 0 0 1 0 0 1 1 2 0 0 0 0 0 2 0 0 1 0 0 0 0 0 0 0 0 0 0 0 0 0 0 0 0 0 0 0 1 1 1 2 0 0 0 1 0 1 0 0 1 0 0 0 0 0 1 0 0 0 0 0 0 0 0 0 0 0 0 0 0 0 0 0 1 1 0 0 0 0 0 0 0 0 0 0 0 1 0 0 0 0 0 0 1 0 
0 0 0 0 0 0 0 0 0 0 0 0 0 0 0 0 0 0 0 0 0 0 1 1 0 1 0 1 0 1 1 0 0 1 0 0 1 1 2 1 0 0 0 0 0 0 0 0 0 0 0 0 0 0 0 0 0 0 0 0 0 0 1 0 0 1 1 0 2 0 1 1 1 1 1 0 1 1 2 2 1 1 1 1 1 1 1 1 2 1 2 1 1 0 0 1 2 1 1 1 1 1 1 0 1 2 0 1 2 2 2 1 1 0 1 
0 0 0 0 0 0 0 0 0 0 0 0 0 0 0 0 0 0 0 0 0 0 1 1 0 1 0 1 0 1 1 0 0 1 0 0 1 1 2 1 0 0 0 0 0 0 0 0 0 0 0 0 0 0 0 0 0 0 0 0 0 0 1 0 0 1 1 2 2 0 1 1 1 1 2 0 1 1 2 2 1 1 1 1 1 1 1 1 2 1 2 1 1 0 0 1 2 1 1 1 1 2 1 0 2 2 0 1 2 2 2 1 1 0 1 
0 1 1 1 1 0 1 1 0 0 1 1 0 1 1 1 0 1 1 1 0 0 0 1 0 0 0 1 0 1 0 0 0 1 0 0 1 1 1 1 0 0 0 0 0 0 0 1 0 1 1 1 1 0 0 1 1 0 0 1 0 1 0 0 0 0 1 0 0 1 1 0 0 1 0 0 1 1 0 0 0 1 0 1 1 0 0 0 0 0 0 1 0 1 1 1 0 0 0 0 1 0 0 0 0 0 0 0 0 0 0 0 1 1 0 
1 2 2 2 2 1 2 2 1 1 2 2 1 2 2 2 1 2 2 2 1 1 2 2 2 2 2 2 2 2 2 2 2 2 2 2 2 2 2 2 2 1 1 1 1 1 1 2 1 2 2 2 2 1 1 2 2 2 2 2 2 2 2 2 2 2 2 2 2 2 2 2 2 2 2 2 2 2 2 2 2 2 2 2 2 2 2 2 2 2 2 2 2 2 2 2 2 2 2 2 2 2 2 2 2 2 2 2 2 2 2 2 2 2 2 
1 0 0 0 0 1 0 0 1 1 0 0 1 0 0 0 1 0 0 0 1 1 0 0 0 0 0 1 1 0 0 0 0 0 1 0 0 1 0 0 0 1 1 1 1 1 1 0 1 0 0 0 0 1 1 0 0 1 1 1 1 0 0 0 1 0 1 0 0 0 0 0 0 0 0 0 0 0 0 0 0 0 0 0 0 0 0 0 0 0 0 0 0 0 0 0 0 0 0 0 0 0 0 0 0 0 0 0 0 0 0 0 0 0 0 
0 0 0 0 0 0 0 0 0 0 0 0 0 0 0 0 0 0 0 0 0 0 0 1 0 0 1 0 1 0 0 0 0 0 1 0 0 0 0 0 0 0 0 0 0 0 0 0 0 0 0 0 0 0 0 0 0 0 0 0 1 0 0 0 0 0 0 0 0 2 0 0 0 1 0 1 0 1 0 0 0 1 0 1 1 0 0 0 0 0 0 0 0 2 2 1 0 0 0 0 1 0 0 0 0 0 1 0 0 0 0 0 0 2 0 
0 0 0 0 1 1 1 1 0 1 0 0 0 0 1 1 1 1 0 0 0 1 0 1 0 0 1 0 0 1 0 0 0 0 0 0 0 0 0 0 0 0 1 1 0 0 1 1 0 0 1 1 1 1 1 1 1 0 0 0 0 1 0 0 0 0 0 1 0 0 0 0 1 0 1 0 0 0 1 1 1 0 0 0 0 1 0 1 1 0 1 0 0 0 0 0 1 0 1 1 0 1 0 0 1 1 0 1 0 1 1 1 0 0 0 
0 0 0 0 0 0 0 0 0 0 0 0 0 0 0 0 0 0 0 0 0 0 0 0 1 0 0 0 0 0 0 1 1 1 0 1 1 0 0 1 1 0 0 0 0 0 0 0 0 0 0 0 0 0 0 0 0 0 0 0 0 1 0 0 1 0 0 1 1 0 0 0 0 0 1 0 0 0 0 0 0 0 0 0 0 0 0 0 0 0 0 0 0 0 0 0 0 0 0 0 0 1 0 0 1 0 0 0 1 0 0 0 0 0 0 
0 0 0 0 0 0 0 0 0 0 0 0 0 0 0 0 0 0 0 0 0 0 0 0 1 0 0 0 0 0 0 1 1 1 0 1 1 0 0 1 1 0 0 0 0 0 0 0 0 0 0 0 0 0 0 0 0 0 0 0 0 0 0 0 1 0 0 0 0 1 0 0 0 1 0 0 0 1 0 0 0 1 0 1 1 0 0 0 0 0 0 0 0 1 1 1 0 0 0 0 1 0 0 0 0 0 0 0 0 0 0 0 0 1 0 
1 0 0 0 0 1 0 0 1 0 0 0 1 0 0 0 1 0 0 0 1 0 0 1 0 0 1 0 0 0 0 0 0 0 0 0 0 0 0 0 0 1 1 1 1 1 0 0 1 0 0 0 0 1 1 0 0 0 0 0 0 0 0 0 0 0 0 0 0 1 0 0 0 0 0 1 0 0 0 0 0 0 0 0 0 0 0 0 0 0 0 0 0 1 1 0 0 0 0 0 0 0 0 0 0 0 1 0 0 0 0 0 0 1 0 
0 0 0 0 0 0 0 0 0 0 0 0 0 0 0 0 0 0 0 0 0 0 0 1 0 0 2 0 1 0 0 0 0 0 1 0 0 0 0 0 0 0 0 0 0 0 0 0 0 0 0 0 0 0 0 0 0 0 0 0 1 0 0 0 0 0 0 0 0 1 0 0 0 0 0 2 0 0 0 0 0 0 0 0 0 0 0 0 0 0 0 0 0 1 1 0 0 0 0 0 0 0 0 0 0 0 2 0 0 0 0 0 0 1 0 
0 0 0 0 0 0 0 0 0 0 0 0 0 0 0 0 0 0 0 0 0 0 1 1 0 1 0 1 0 1 1 0 0 1 0 0 1 1 2 1 0 0 0 0 0 0 0 0 0 0 0 0 0 0 0 0 0 0 0 1 0 0 1 0 0 1 1 2 1 0 2 1 0 1 2 0 2 1 1 1 0 1 1 1 1 0 1 0 2 1 1 2 1 0 0 1 1 1 0 0 2 2 1 0 2 1 0 0 1 1 1 0 2 0 1 
1 2 2 2 2 1 2 2 1 1 2 2 1 2 2 2 1 2 2 2 1 2 2 2 2 2 2 2 2 2 2 2 2 2 2 2 2 2 2 2 2 1 1 0 1 1 2 2 1 2 2 2 2 1 1 2 2 2 2 2 2 2 2 2 2 2 2 2 2 2 2 2 2 2 2 2 2 2 2 2 2 2 2 2 2 2 2 2 2 2 2 2 2 2 2 2 2 2 2 2 2 2 2 2 2 2 2 2 2 2 2 2 2 2 2 
1 0 0 0 0 1 0 0 1 1 0 0 1 0 0 0 1 0 0 0 1 0 0 0 0 0 0 0 0 0 0 0 0 0 0 0 0 0 0 0 0 1 1 0 1 1 0 0 1 0 0 0 0 1 1 0 0 0 0 0 0 0 0 0 0 0 0 0 0 0 0 0 0 0 0 0 0 0 0 0 0 0 0 0 0 0 0 0 0 0 0 0 0 0 0 0 0 0 0 0 0 0 0 0 0 0 0 0 0 0 0 0 0 0 0 
0 1 1 1 1 0 1 1 0 0 1 1 0 1 1 1 0 1 1 1 0 1 1 1 0 1 1 2 2 1 1 0 0 1 2 0 1 2 2 1 0 0 0 0 0 0 0 1 0 1 2 1 2 0 0 1 1 2 2 2 2 1 1 1 1 1 2 2 1 2 1 2 0 2 2 2 1 2 1 1 0 2 2 2 2 0 2 0 1 2 1 1 2 2 2 2 1 2 0 1 2 2 2 1 2 1 2 0 1 1 1 0 1 2 2 
0 0 0 0 0 0 0 0 0 0 0 0 0 0 0 0 0 0 0 0 0 0 1 0 1 1 0 0 0 0 1 1 1 1 0 1 1 0 1 1 1 0 0 0 0 0 0 0 0 0 0 0 0 0 0 0 0 0 0 0 0 0 1 0 1 1 0 2 1 0 2 1 0 1 1 0 2 1 1 1 0 1 1 1 1 0 1 0 1 1 1 2 1 0 0 1 1 1 0 0 1 2 1 0 2 1 0 0 1 1 1 0 2 0 1 
1 1 1 1 0 0 0 0 1 0 1 1 1 1 0 0 0 0 1 1 1 0 1 2 2 1 2 2 2 2 1 2 2 2 2 2 2 2 1 2 2 1 0 0 1 1 0 0 1 1 0 0 0 0 0 0 0 1 1 2 2 1 1 1 2 1 2 1 0 2 1 1 2 1 1 1 1 1 1 1 2 1 1 1 1 2 1 2 1 1 1 1 1 2 2 1 1 1 2 2 1 1 1 2 1 1 1 2 0 1 1 2 1 2 1 
0 1 1 1 1 0 1 1 0 0 1 1 0 1 0 1 0 1 1 1 0 1 0 0 0 0 0 0 0 0 0 0 0 0 0 0 0 0 0 0 0 0 0 0 0 0 0 1 0 1 1 1 1 0 0 1 1 0 0 0 0 0 0 0 0 0 0 0 1 0 0 0 0 0 0 0 0 0 0 0 0 0 0 0 0 0 0 0 0 0 0 0 0 0 0 0 0 0 0 0 0 0 0 0 0 0 0 0 1 0 0 0 0 0 0 
1 1 1 0 2 2 2 2 1 2 1 2 1 1 2 2 2 2 1 1 1 2 1 1 1 1 2 0 1 1 1 1 1 1 1 1 1 1 1 1 1 1 2 2 1 2 2 2 1 2 2 2 2 2 2 2 2 1 1 0 1 0 1 1 1 1 0 2 2 2 1 2 1 2 2 2 1 2 1 2 1 2 2 2 2 1 2 1 1 2 1 1 2 2 2 0 1 2 2 2 2 2 2 2 2 1 2 1 2 1 1 1 1 2 2 
0 1 1 0 1 0 1 1 0 0 1 2 0 1 0 1 0 1 1 1 0 1 0 0 0 0 0 0 0 0 0 0 0 0 0 0 0 0 0 0 0 0 0 0 0 0 0 1 0 2 1 1 1 0 0 1 1 0 0 0 0 0 0 0 0 0 0 0 1 0 0 0 0 0 0 0 0 0 0 0 0 0 0 0 0 0 0 0 0 0 0 0 0 0 0 0 0 0 0 0 0 0 0 0 0 0 0 0 1 0 0 0 0 0 0 
1 2 2 2 2 0 2 2 1 0 2 2 1 2 0 2 0 2 2 2 1 0 1 0 2 1 0 2 1 0 1 2 2 2 1 2 2 0 0 2 2 1 0 0 1 1 0 2 0 2 2 0 0 0 0 2 2 1 1 1 1 1 1 1 2 1 2 1 0 0 1 1 0 0 1 0 1 0 0 1 0 0 1 0 0 0 1 0 0 1 0 1 1 0 0 0 0 1 1 1 0 1 1 1 1 0 0 1 0 0 0 0 1 0 1 
0 0 0 0 1 1 1 1 0 1 0 0 0 0 1 1 1 1 0 0 0 1 0 0 0 0 0 0 0 0 0 0 0 0 0 0 0 0 0 0 0 0 1 1 0 0 1 1 0 0 1 1 1 1 1 1 1 0 0 0 0 0 0 0 0 0 0 0 0 0 0 0 0 0 0 0 0 0 0 0 0 0 0 0 0 0 0 0 0 0 0 0 0 0 0 0 0 0 0 0 0 0 0 0 0 0 0 0 0 0 0 0 0 0 0 
0 0 0 0 0 0 0 0 0 0 0 0 0 0 0 0 0 0 0 0 0 0 0 0 0 0 0 0 0 0 0 0 0 0 0 0 0 0 0 0 0 0 0 0 0 0 0 0 0 0 0 0 0 0 0 0 0 0 0 0 0 0 0 0 0 0 0 1 0 1 0 0 0 1 1 0 0 1 0 1 0 1 0 1 1 0 0 1 0 0 0 0 0 1 1 1 0 0 1 0 1 1 0 0 1 0 0 1 0 0 0 0 0 1 0 
0 0 0 0 0 0 0 0 0 0 0 0 0 0 0 0 0 0 0 0 0 0 0 1 0 0 1 0 1 0 0 0 0 0 1 0 0 0 0 0 0 0 0 0 0 0 0 0 0 0 0 0 0 0 0 0 0 0 0 0 1 0 0 0 0 0 0 0 0 1 0 0 1 0 0 1 0 0 0 0 1 0 0 0 0 1 0 2 0 0 0 0 0 1 1 0 0 0 2 1 0 0 0 1 0 0 1 0 0 0 0 1 0 1 0 
1 1 1 1 2 2 2 2 1 2 1 1 1 1 2 2 2 2 1 1 1 2 0 2 1 1 2 2 2 2 1 1 1 2 2 1 2 2 2 2 1 1 2 2 1 1 2 2 1 1 2 2 2 2 2 2 2 2 2 2 2 1 1 1 2 1 2 2 2 2 2 2 2 2 2 2 2 2 2 2 2 2 2 2 2 2 2 2 2 2 2 2 2 2 2 2 2 2 1 2 2 2 2 2 2 2 2 2 2 2 2 2 2 2 2 
0 0 0 1 1 2 1 1 0 2 0 0 0 0 1 1 2 1 0 0 0 1 0 0 0 0 0 0 0 0 0 0 0 0 0 0 0 0 0 0 0 0 2 2 0 0 2 1 0 0 1 1 1 2 2 1 1 0 0 0 0 0 0 0 0 0 0 0 0 0 0 0 0 0 0 0 0 0 0 0 0 0 0 0 0 0 0 0 0 0 0 0 0 0 0 0 0 0 0 0 0 0 0 0 0 0 0 0 0 0 0 0 0 0 0 
0 0 0 0 0 0 0 0 0 0 0 0 0 0 0 0 0 0 0 0 0 0 0 1 0 0 1 0 0 1 0 0 0 0 0 0 0 0 0 0 0 0 0 0 0 0 0 0 0 0 0 0 0 0 0 0 0 0 0 0 0 2 0 0 0 0 0 0 0 1 1 0 0 1 1 0 1 1 0 1 0 1 0 1 1 0 0 1 1 0 0 1 0 1 1 1 0 0 1 0 1 0 0 0 0 0 0 1 0 0 0 0 1 1 0 
0 0 0 1 1 2 1 1 0 2 0 0 0 0 1 1 2 1 0 0 0 1 0 0 0 0 0 1 1 0 0 0 0 0 1 0 0 1 0 0 0 0 2 2 0 0 2 1 0 0 1 1 1 2 2 1 1 2 2 1 1 0 0 2 1 0 1 0 0 0 0 1 0 0 0 1 0 0 0 0 0 0 1 0 0 0 1 0 0 1 0 0 1 0 0 0 0 1 0 1 0 0 1 1 0 0 1 0 0 0 0 0 0 0 1 
0 0 0 0 0 0 0 0 0 0 0 0 0 0 0 0 0 0 0 0 0 0 0 1 0 0 1 0 0 1 0 0 0 0 0 0 0 0 0 0 0 0 0 0 0 0 0 0 0 0 0 0 0 0 0 0 0 0 0 0 0 0 0 0 0 0 0 0 0 0 0 1 0 0 0 0 0 0 0 0 0 0 1 0 0 0 1 0 0 1 0 0 1 0 0 0 0 1 0 1 0 0 1 1 0 0 0 0 0 0 0 0 0 0 1 
1 0 0 0 0 1 0 0 1 1 0 0 1 0 0 0 1 0 0 0 1 0 0 0 0 0 0 0 0 0 0 0 0 0 0 0 0 0 0 0 0 1 1 1 1 1 1 0 1 0 0 0 0 1 1 0 0 0 0 0 0 0 0 0 0 0 0 0 1 0 0 0 0 0 1 0 0 0 0 1 0 0 0 0 0 0 0 1 1 0 0 0 0 0 0 0 0 0 1 0 0 0 0 0 0 0 0 1 1 0 0 0 0 0 0 
0 0 0 0 1 1 1 1 0 1 0 0 0 0 1 1 1 1 0 0 0 1 0 1 0 0 1 0 0 1 0 0 0 0 0 0 0 0 0 0 0 0 1 1 0 0 1 1 0 0 1 1 1 1 1 1 1 0 0 0 0 0 0 0 0 0 0 0 0 0 0 1 0 0 0 0 0 0 0 0 0 0 1 0 0 0 1 0 0 1 0 0 1 0 0 0 0 1 0 1 0 0 1 1 0 0 0 0 0 0 0 0 0 0 1 
0 0 0 0 0 0 0 0 0 0 0 0 0 0 0 0 0 0 0 0 0 0 0 0 0 0 0 0 0 0 0 0 0 0 0 0 0 0 0 0 0 0 0 0 0 0 0 0 0 0 0 0 0 0 0 0 0 0 0 0 0 0 0 0 0 0 0 0 0 0 1 0 1 0 0 0 1 0 1 0 1 0 0 0 0 1 0 0 0 0 1 1 0 0 0 0 1 0 0 0 0 0 0 0 0 1 0 0 0 1 1 1 1 0 0 
0 0 0 0 1 1 1 1 0 1 0 0 0 0 1 1 1 1 0 0 0 1 0 1 0 0 0 2 1 1 0 0 0 1 1 0 1 2 1 1 0 0 1 1 0 0 1 1 0 0 1 1 1 1 1 1 1 2 2 2 1 1 0 1 1 0 2 0 1 0 0 1 0 0 0 1 0 0 0 0 0 0 1 0 0 0 1 0 0 1 0 0 1 0 0 0 0 1 0 1 0 0 1 1 0 0 1 0 1 0 0 0 0 0 1 
1 0 0 0 1 2 1 1 1 2 0 0 1 0 1 1 2 1 0 0 1 1 1 1 1 1 1 2 1 2 1 1 1 2 1 1 2 2 2 2 1 1 2 2 1 1 2 1 1 0 1 1 1 2 2 1 1 2 2 2 1 1 1 1 2 1 2 2 2 1 1 2 0 2 2 1 1 2 1 2 0 2 2 2 2 0 2 1 2 2 1 1 2 1 1 2 1 2 1 1 2 2 2 1 2 1 1 1 2 1 1 0 1 1 2 
0 1 1 1 2 1 2 2 0 1 1 1 0 1 2 2 1 2 1 1 0 2 1 1 1 1 2 1 2 1 1 1 1 1 2 1 1 1 1 1 1 0 1 1 0 0 1 2 0 1 2 2 2 1 1 2 2 2 2 1 2 1 1 1 2 1 1 2 2 2 1 2 1 2 2 2 1 2 1 2 1 2 2 2 2 1 2 2 2 2 1 1 2 2 2 2 1 2 2 2 2 2 2 2 2 1 2 2 2 1 1 1 1 2 2 
0 0 0 0 1 1 1 1 0 1 0 0 0 0 1 1 1 1 0 0 0 1 0 1 0 0 1 0 1 0 0 0 0 0 1 0 0 0 0 0 0 0 1 1 0 0 1 1 0 0 1 1 1 1 1 1 1 0 0 0 1 0 0 0 0 0 0 0 0 1 0 0 1 0 0 1 0 0 0 0 1 0 0 0 0 1 0 1 0 0 0 0 0 1 1 0 0 0 1 1 0 0 0 1 0 0 1 1 0 0 0 1 0 1 0 
0 0 0 0 1 1 1 0 0 1 0 0 0 0 1 1 1 1 0 0 0 1 0 1 0 0 1 0 1 0 0 0 0 0 1 0 0 0 0 0 0 0 1 1 0 0 1 1 0 0 1 1 1 1 1 1 1 0 0 0 1 0 0 0 0 0 0 1 1 2 1 1 2 1 0 1 1 1 1 0 2 1 1 1 1 2 1 1 1 1 1 1 1 2 2 1 1 1 1 0 1 1 1 2 1 1 1 1 1 1 1 2 1 2 1 
0 1 1 1 1 0 1 1 0 0 1 1 0 1 1 1 0 1 1 1 0 1 0 0 0 0 0 0 0 0 0 0 0 0 0 0 0 0 0 0 0 0 0 0 0 0 0 1 0 1 1 1 1 0 0 1 1 0 0 0 0 0 0 0 0 0 0 0 0 0 0 0 0 0 0 0 0 0 0 0 0 0 0 0 0 0 0 0 0 0 0 0 0 0 0 0 0 0 0 0 0 0 0 0 0 0 0 0 0 0 0 0 0 0 0 
0 1 0 1 2 1 2 1 0 1 1 1 0 1 2 0 1 1 1 1 0 2 0 0 1 0 0 0 0 0 0 1 1 1 0 1 1 0 0 1 1 0 1 1 0 0 1 2 0 1 2 2 2 1 1 2 2 0 0 0 0 1 0 0 1 0 0 0 0 0 1 0 0 0 0 0 1 0 0 0 0 0 0 0 0 0 0 0 0 0 0 1 0 0 0 0 0 0 0 0 0 0 0 0 0 0 0 0 0 0 0 0 1 0 0 
0 0 0 0 0 0 0 0 0 0 0 0 0 0 0 0 0 0 0 0 0 0 1 1 0 1 2 0 1 1 1 0 0 0 1 0 0 0 1 0 0 0 0 0 0 0 0 0 0 0 0 0 0 0 0 0 0 0 0 0 1 0 1 0 0 1 0 1 1 1 1 2 0 1 1 1 1 1 1 1 0 1 2 1 1 0 2 0 0 2 1 1 2 1 1 1 1 2 0 1 1 1 2 0 1 1 1 0 1 1 1 0 1 1 2 
1 0 0 0 1 2 1 1 1 2 0 0 0 0 1 1 2 1 0 0 1 1 0 1 0 0 0 1 0 1 0 0 0 1 0 0 1 1 1 1 0 1 2 2 1 1 2 1 1 0 1 1 1 2 2 1 1 0 0 1 0 0 0 0 0 0 1 0 0 0 0 0 0 0 0 0 0 0 0 0 0 0 0 0 0 0 0 0 0 0 0 0 0 0 0 0 0 0 0 0 0 0 0 0 0 0 0 0 0 0 0 0 0 0 0 
0 0 0 0 0 0 0 0 0 0 0 0 0 0 0 0 0 0 0 0 0 0 1 1 1 1 1 1 2 0 1 1 1 1 2 1 1 1 1 1 1 0 0 0 0 0 0 0 0 0 0 0 0 0 0 0 0 2 2 1 2 1 1 1 2 1 1 1 2 2 2 2 1 2 1 2 2 2 2 2 1 2 2 2 2 1 2 0 0 2 2 2 2 2 2 2 2 2 0 1 2 1 2 1 1 2 2 1 2 2 2 1 0 2 2 
0 0 0 0 0 0 0 0 0 0 0 0 0 0 0 0 0 0 0 0 0 0 0 0 0 0 0 1 1 0 0 0 0 0 1 0 0 1 0 0 0 0 0 0 0 0 0 0 0 0 0 0 0 0 0 0 0 2 2 1 1 1 0 1 1 0 1 0 0 0 0 0 0 0 0 1 0 0 0 0 0 0 0 0 0 0 0 0 0 0 0 0 0 0 0 0 0 0 0 0 0 0 0 0 0 0 1 0 0 0 0 0 0 0 0 
0 0 0 0 1 1 1 1 0 1 0 0 0 0 1 1 1 1 0 0 0 1 0 1 0 0 1 0 0 1 0 0 0 0 0 0 0 0 0 0 0 0 1 1 0 0 1 1 0 0 1 1 1 1 1 1 1 0 0 0 0 0 0 0 0 0 0 0 0 0 0 0 0 0 0 0 0 0 0 0 0 0 0 0 0 0 0 0 0 0 0 0 0 0 0 0 0 0 0 0 0 0 0 0 0 0 0 0 0 0 0 0 0 0 0 
0 0 0 0 1 1 1 1 0 1 0 0 0 0 1 1 1 1 0 0 0 1 0 0 0 0 0 0 0 0 0 0 0 0 0 0 0 0 0 0 0 0 1 1 0 0 1 1 0 0 1 1 1 1 1 1 1 0 0 0 0 0 0 0 0 0 0 0 0 0 0 0 0 0 0 0 0 0 0 0 0 0 0 0 0 0 0 0 0 0 0 0 0 0 0 0 0 0 0 0 0 0 0 0 0 0 0 0 0 0 0 0 0 0 0 
1 1 1 1 1 1 1 1 1 1 1 0 1 1 1 1 1 1 1 1 1 1 1 1 2 1 1 1 1 1 1 0 2 1 1 2 1 1 0 1 2 0 1 1 1 1 1 1 1 1 1 1 1 1 1 0 0 1 1 1 1 2 1 1 2 1 1 0 1 1 0 1 2 1 0 0 0 1 1 1 2 1 1 1 1 0 1 2 1 1 1 0 0 1 1 1 1 1 2 2 1 0 1 2 0 1 0 2 1 1 1 2 0 1 1 
0 0 0 0 0 0 0 0 0 0 0 0 0 0 0 0 0 0 0 0 0 0 0 0 0 0 0 2 1 0 0 0 0 0 1 0 0 2 0 0 0 0 0 0 0 0 0 0 0 0 0 0 0 0 0 0 0 2 2 0 1 0 0 0 1 0 2 0 0 0 0 0 0 0 0 0 0 0 0 0 0 0 0 0 0 0 0 0 0 0 0 0 0 0 0 0 0 0 0 0 0 0 0 0 0 0 0 0 0 0 0 0 0 0 0 
0 0 0 0 0 0 0 0 0 0 0 0 0 0 0 0 0 0 0 0 0 0 1 0 0 1 0 0 0 0 1 0 0 0 0 0 0 0 1 0 0 0 0 0 0 0 0 0 0 0 0 0 0 0 0 0 0 0 0 0 0 0 1 0 0 1 0 1 2 0 2 1 0 1 1 0 2 1 1 1 0 1 1 1 1 0 1 0 1 1 1 2 1 0 0 1 1 1 0 0 1 1 1 0 1 1 0 0 2 1 1 0 2 0 1 
1 1 1 0 2 2 2 2 1 2 1 1 1 1 2 2 2 2 1 1 1 2 1 2 0 1 1 2 1 2 1 0 0 1 1 0 1 2 2 1 0 1 2 0 1 1 2 0 1 1 2 0 0 0 2 0 2 1 1 2 1 0 1 0 1 1 2 1 2 1 2 1 0 2 1 0 2 2 1 2 0 0 1 2 2 0 1 1 2 1 1 2 1 1 1 2 1 1 1 0 2 1 1 0 1 1 0 1 2 1 1 0 2 1 1 
1 0 0 0 0 1 0 0 1 1 0 0 1 0 0 0 1 0 0 0 1 0 0 0 0 0 0 0 0 0 0 0 0 0 0 0 0 0 0 0 0 1 1 1 1 1 1 0 1 0 0 0 0 1 1 0 0 0 0 0 0 0 0 0 0 0 0 0 0 0 0 0 0 0 0 0 0 0 0 0 0 0 0 0 0 0 0 0 0 0 0 0 0 0 0 0 0 0 0 0 0 0 0 0 0 0 0 0 0 0 0 0 0 0 0 
0 1 1 1 1 0 1 1 0 0 1 1 0 1 1 1 0 1 1 1 0 1 1 0 0 1 0 0 0 0 1 0 0 0 0 0 0 0 1 0 0 0 0 0 0 0 0 1 0 1 1 1 1 0 0 1 1 0 0 0 0 1 1 0 0 1 0 1 1 1 1 1 0 2 1 0 1 2 1 1 0 2 1 2 2 0 1 0 1 1 1 1 1 1 1 2 1 1 0 0 2 1 1 0 1 1 0 0 1 1 1 0 1 1 1 
0 0 0 0 0 0 0 0 0 0 0 0 0 0 0 0 0 0 0 0 0 0 0 1 0 0 1 0 1 0 0 0 0 0 1 0 0 0 0 0 0 0 0 0 0 0 0 0 0 0 0 0 0 0 0 0 0 0 0 0 1 0 0 0 0 0 0 1 0 1 0 1 0 0 1 1 0 0 0 0 0 0 1 0 0 0 1 0 0 1 0 0 1 1 1 0 0 1 0 1 0 1 1 1 1 0 1 0 0 0 0 0 0 1 1 
1 2 1 2 2 1 1 2 1 1 2 2 1 2 1 2 1 2 1 2 1 2 2 2 2 2 2 2 2 2 2 2 2 2 2 2 2 2 2 2 2 1 1 1 1 1 2 2 2 2 1 1 2 1 1 2 2 2 2 2 2 2 2 2 2 2 2 2 2 2 2 2 2 2 2 2 2 2 2 2 2 2 2 2 2 2 2 2 0 2 2 2 2 2 2 2 2 2 2 2 2 2 2 2 2 2 2 2 2 2 2 2 2 2 2 
0 0 0 0 0 0 0 0 0 0 0 0 0 0 0 0 0 0 0 0 0 0 0 2 0 0 2 1 1 2 0 0 0 0 2 0 0 2 0 0 0 0 0 0 0 0 0 0 0 0 0 0 1 0 0 0 0 0 0 1 1 0 0 0 0 0 1 1 0 1 1 1 1 0 0 1 0 0 0 0 1 0 1 0 0 1 1 1 0 0 0 0 1 1 1 0 0 1 1 2 0 0 1 2 0 0 1 0 0 0 0 1 0 1 1 
1 1 1 1 1 1 1 1 1 1 1 1 1 1 1 1 1 1 1 1 1 1 0 0 0 0 0 0 0 0 0 0 0 0 0 0 0 0 0 0 0 1 1 1 1 1 1 1 1 1 1 1 1 1 1 1 1 0 0 0 0 0 0 0 0 0 0 0 1 0 1 0 0 0 0 1 0 0 1 0 1 0 0 0 0 1 0 0 0 1 1 0 0 0 0 0 1 0 0 0 0 0 0 0 0 1 1 0 1 1 1 1 0 0 0 
1 1 1 1 2 2 2 2 1 2 1 1 1 1 2 2 2 2 1 1 1 2 0 1 0 0 1 2 1 2 0 0 0 0 1 0 0 2 0 0 0 1 2 2 1 1 2 2 1 1 2 2 2 2 2 2 2 1 1 1 1 1 0 0 1 0 2 0 0 1 0 1 1 1 1 1 0 1 1 1 1 1 1 1 1 1 1 1 1 1 1 0 1 1 1 1 1 1 1 1 1 0 1 1 0 1 1 1 0 1 1 1 0 1 1 
1 2 1 2 2 1 1 2 1 1 2 2 1 2 1 2 1 2 1 2 1 2 2 1 2 2 2 1 2 1 2 2 2 2 2 2 2 1 2 2 2 1 1 1 1 1 2 2 2 2 1 1 2 1 1 2 2 2 2 2 2 2 2 2 2 2 1 2 2 2 2 2 2 2 1 2 2 2 2 1 2 2 2 2 2 2 2 1 1 2 2 2 2 2 2 2 2 2 1 2 2 2 2 2 2 2 2 1 2 2 2 2 2 2 2 
1 2 1 2 2 1 1 2 1 1 2 2 1 2 1 2 1 2 1 2 1 2 1 1 1 1 1 1 1 1 1 1 1 0 1 1 0 1 0 0 1 1 1 1 1 1 2 2 2 2 1 1 2 1 1 2 2 1 1 0 0 2 1 2 0 1 0 1 0 1 0 1 1 1 1 1 0 1 1 1 1 1 1 1 1 1 1 1 1 1 1 0 1 1 1 1 1 1 1 1 1 1 1 1 1 1 1 1 0 1 1 1 0 1 1 
1 1 1 1 0 0 0 0 1 0 1 1 0 1 0 0 0 0 1 1 1 0 1 1 1 1 1 0 1 0 1 1 1 1 1 1 1 0 1 1 1 1 0 0 1 1 0 0 1 1 0 0 0 0 0 0 0 1 0 1 1 1 1 2 0 1 0 1 2 2 2 1 1 2 2 2 1 2 2 2 2 2 1 2 2 2 1 2 2 2 2 1 1 2 2 2 2 1 2 1 2 1 1 1 1 2 2 2 2 2 2 2 1 2 1 
1 1 1 1 0 0 0 0 1 0 1 1 0 1 0 0 0 0 1 1 1 0 1 2 1 2 2 1 1 2 2 1 1 0 2 1 0 2 0 0 1 1 0 0 1 1 0 0 1 1 0 0 0 0 0 0 0 2 2 2 2 2 2 2 0 2 2 0 0 1 1 0 1 0 0 1 0 0 0 0 1 0 0 0 0 1 0 1 1 0 0 0 0 1 1 0 0 0 1 1 0 0 0 1 0 0 1 0 0 0 0 1 0 1 0 
0 0 0 0 0 0 0 0 0 0 0 0 0 0 0 0 0 0 0 0 1 0 1 0 1 0 0 0 0 0 0 1 1 1 0 1 1 0 0 1 1 0 0 0 0 1 0 0 0 0 0 0 0 0 0 0 0 0 0 0 0 0 0 0 1 0 0 0 1 0 1 1 1 0 0 0 1 0 0 0 0 0 1 0 0 0 1 0 0 0 0 0 1 0 0 0 0 1 0 1 0 0 1 1 0 0 0 0 1 0 0 0 1 0 1 
1 0 1 0 1 2 2 1 1 2 0 0 2 0 2 1 2 1 1 0 1 1 1 1 1 0 2 2 2 1 0 1 1 1 1 1 1 1 0 1 1 1 2 2 1 1 1 1 0 0 2 2 1 2 2 1 1 0 0 1 1 0 0 0 1 0 1 0 1 2 2 1 2 1 1 1 1 1 1 1 2 1 1 1 1 2 1 2 0 1 1 1 1 2 2 1 1 1 2 2 1 0 1 2 0 1 1 1 1 1 1 2 1 2 1 
1 0 1 0 0 1 1 0 1 1 0 0 1 0 1 0 1 0 1 0 1 0 1 1 1 0 2 2 2 1 0 1 1 2 1 1 2 1 1 2 1 1 1 1 1 1 0 0 0 0 1 1 0 1 1 0 0 1 2 2 2 1 0 0 2 0 2 2 2 1 2 2 2 1 2 2 2 1 1 2 1 1 2 1 1 1 2 2 2 1 1 2 2 1 1 1 1 2 2 2 1 2 2 2 2 1 2 2 2 1 1 1 2 1 2 
0 0 0 0 1 1 1 1 0 1 0 0 1 1 1 1 1 1 0 0 0 1 0 0 0 0 0 0 0 0 0 0 0 0 0 0 0 0 0 0 0 0 1 1 0 0 1 1 0 0 1 1 1 1 1 1 1 0 0 0 0 0 0 0 0 0 0 0 0 0 0 0 0 0 0 0 0 0 0 0 0 0 0 0 0 0 0 0 0 0 0 0 0 0 0 0 0 0 0 0 0 0 0 0 0 0 0 0 0 0 0 0 0 0 0 
0 0 0 0 0 0 0 0 0 0 0 0 0 0 0 0 0 0 0 0 0 0 0 1 0 0 1 0 1 0 0 0 0 0 1 0 0 0 0 0 0 0 0 0 0 0 0 0 0 0 0 0 0 0 0 0 0 0 0 1 1 0 0 0 0 0 0 0 0 1 1 0 1 0 0 1 0 0 0 0 1 0 0 0 0 1 0 1 0 0 0 0 0 1 1 0 0 0 1 1 0 0 0 1 0 0 1 0 0 0 0 1 0 1 0 
1 2 1 2 2 1 1 2 1 1 2 2 0 2 1 2 1 2 1 2 1 0 2 2 2 0 2 2 2 2 2 2 2 2 2 2 2 2 2 2 2 1 1 1 1 1 2 2 0 2 1 1 2 1 1 2 2 2 2 2 2 2 2 2 2 2 2 2 2 2 2 2 2 2 2 2 2 2 2 2 2 2 2 2 2 2 2 2 0 2 0 2 2 2 2 2 2 2 2 2 2 2 2 2 2 2 2 2 2 2 2 2 2 2 2 
0 0 0 1 1 0 0 1 0 0 1 2 0 1 0 1 0 1 0 1 0 0 0 0 0 0 0 0 0 0 0 0 0 0 0 0 0 0 0 0 0 0 0 0 0 0 0 1 0 1 0 0 1 0 0 1 1 0 0 0 0 0 0 0 0 0 0 0 0 0 0 0 0 0 0 0 0 0 0 0 0 0 0 0 0 0 0 0 0 0 0 0 0 0 0 0 0 0 0 0 0 0 0 0 0 0 0 0 0 0 0 0 0 0 0 
0 0 0 0 0 0 0 0 0 0 0 0 0 0 0 0 0 0 0 0 0 0 0 0 0 0 0 0 0 0 0 0 0 1 0 0 1 0 1 1 0 0 0 0 0 0 0 0 0 0 0 0 0 0 0 0 0 0 0 0 0 0 0 0 0 0 0 1 1 0 0 2 0 1 1 1 1 1 1 1 0 1 2 1 1 0 2 0 0 1 1 1 0 0 0 1 1 2 0 0 1 1 2 0 1 1 1 1 1 1 1 0 1 0 1 
0 1 0 1 0 1 1 2 0 1 1 0 1 1 1 2 1 0 0 1 0 2 1 2 1 1 2 2 2 2 1 1 1 2 2 1 2 2 2 2 1 0 1 1 0 0 2 2 1 1 1 1 2 1 1 2 2 1 2 2 2 1 1 0 2 1 2 2 2 2 2 1 1 2 2 2 2 2 2 2 2 2 1 2 2 2 1 2 0 2 0 2 1 2 2 2 2 1 2 1 2 2 1 1 2 2 2 2 2 2 2 2 2 2 2 
1 0 1 0 1 2 2 1 1 2 0 1 2 0 2 1 2 1 1 0 1 1 1 1 1 1 2 2 2 1 1 1 1 1 1 1 1 1 1 1 1 1 2 2 1 1 1 1 0 0 2 2 1 2 2 1 1 1 2 2 2 1 1 0 2 1 2 1 1 1 2 0 1 0 1 1 1 0 1 1 2 0 0 0 0 2 0 2 0 1 1 1 0 1 1 0 1 0 2 1 0 1 0 1 1 1 1 1 1 1 1 2 1 1 1 
0 0 0 0 0 0 0 0 0 0 0 0 0 0 0 0 0 0 0 0 0 0 0 1 0 0 1 0 1 0 0 0 0 0 1 0 0 0 0 0 0 0 0 0 0 0 0 0 0 0 0 0 0 0 0 0 0 0 0 1 1 0 0 0 0 0 0 0 0 1 1 0 1 0 0 1 0 0 0 0 1 0 0 0 0 1 0 1 0 0 0 0 0 1 1 0 0 0 1 1 0 0 0 1 0 0 1 0 0 0 0 1 0 1 0 
0 0 0 0 1 1 1 1 0 1 0 0 1 0 1 1 1 1 0 0 0 1 0 0 0 0 0 0 0 0 0 0 0 0 0 0 0 0 0 0 0 0 1 1 0 0 1 1 0 0 1 1 1 1 1 1 1 0 0 0 0 0 0 0 0 0 0 1 0 0 0 0 0 0 0 0 0 0 0 0 0 0 0 0 0 0 0 0 0 0 0 0 0 0 0 0 0 0 0 0 0 1 0 0 1 0 0 0 0 0 0 0 0 0 0 
0 0 0 0 0 0 0 0 0 0 0 0 0 0 0 0 0 0 0 0 0 0 0 0 0 0 0 0 0 0 0 0 0 0 0 0 0 0 0 0 0 0 0 0 0 0 0 0 0 0 0 0 0 0 0 0 0 0 0 0 0 0 0 0 0 0 0 0 0 0 0 2 1 0 0 0 0 0 0 0 0 0 2 0 0 0 2 0 1 0 0 0 0 0 0 0 0 2 0 1 0 0 2 1 0 0 0 0 0 0 0 0 0 0 0 
0 0 0 0 0 0 0 0 0 0 0 0 0 0 0 0 0 0 0 0 0 0 0 0 0 0 0 0 0 0 0 0 0 0 0 0 0 0 0 0 0 0 0 0 0 0 0 0 0 0 0 0 0 0 0 0 0 0 0 0 0 0 0 0 0 0 0 0 0 0 0 2 1 0 0 0 0 0 0 0 0 0 2 0 0 0 2 0 1 0 0 0 0 0 0 0 0 2 0 1 0 0 2 1 0 0 0 0 0 0 0 0 1 0 0 
0 0 0 0 0 0 0 0 0 0 0 0 0 0 0 0 0 0 0 0 0 0 1 1 1 0 0 0 0 1 0 1 0 2 1 1 2 1 1 2 1 0 0 0 0 0 0 0 0 0 0 0 0 0 0 0 0 0 0 0 0 0 1 0 1 1 0 1 2 1 1 1 0 2 1 1 2 2 1 1 0 2 1 2 2 0 1 0 2 0 1 2 1 1 1 2 1 1 0 0 2 1 1 0 1 1 1 1 2 1 1 0 2 1 1 
1 1 1 1 0 0 0 0 1 0 1 1 0 0 0 0 0 0 1 1 1 0 1 0 1 1 0 0 0 0 1 1 0 0 0 1 0 0 0 0 1 1 0 0 1 0 0 0 1 1 0 0 0 0 0 0 0 2 1 1 1 1 1 2 1 1 1 0 0 0 0 0 0 0 0 0 0 0 0 0 0 0 0 0 0 0 0 0 0 0 0 0 0 0 0 0 0 0 0 0 0 0 0 0 0 0 0 0 0 0 0 0 0 0 0 
1 1 1 1 2 2 2 2 1 2 1 1 2 2 2 2 2 2 1 1 1 0 1 2 1 1 2 2 2 2 1 1 0 2 2 1 2 2 2 2 1 1 2 2 1 2 2 2 1 1 2 2 2 2 2 2 2 1 2 2 2 1 1 0 2 1 2 2 2 2 2 2 2 2 2 2 2 2 2 2 2 2 2 2 2 2 2 2 2 2 2 2 2 2 2 2 2 2 2 2 2 2 2 2 2 2 2 2 2 2 2 2 2 2 2 
0 0 0 0 0 0 0 0 0 0 0 0 0 0 0 0 0 0 0 0 0 0 0 1 0 0 1 0 1 1 0 0 0 0 1 0 0 0 0 0 0 0 0 0 0 0 0 0 0 0 0 0 0 0 0 0 0 0 0 1 1 0 0 0 0 0 0 0 0 1 1 0 1 0 0 1 0 0 0 0 1 0 0 0 0 1 0 1 0 0 0 0 0 1 1 0 0 0 1 1 0 0 0 1 0 0 1 0 0 0 0 1 0 1 0 
0 0 0 0 0 0 0 0 0 0 0 0 0 0 0 0 0 0 0 0 0 0 0 0 1 0 0 0 0 0 0 1 1 1 0 1 1 0 0 1 1 0 0 0 0 0 0 0 0 0 0 0 0 0 0 0 0 0 0 0 0 0 0 0 1 0 0 0 0 1 0 0 0 1 0 0 0 1 0 0 0 1 0 1 1 0 0 0 0 0 0 0 0 1 1 1 0 0 0 0 1 0 0 0 0 0 0 0 0 0 0 0 0 1 0 
0 0 0 0 0 0 0 0 0 0 0 0 0 0 0 0 0 0 0 0 0 0 0 0 1 0 0 0 0 0 0 1 1 1 0 1 1 0 0 1 1 0 0 0 0 0 0 0 0 0 0 0 0 0 0 0 0 0 0 0 0 0 0 0 1 0 0 0 0 0 0 0 1 0 0 0 0 0 1 0 1 0 0 0 0 1 0 0 0 1 1 0 0 0 0 0 1 0 0 0 0 0 0 0 0 1 0 0 0 1 1 1 0 0 0 
1 1 1 0 0 0 0 0 1 0 1 1 1 1 0 0 0 0 1 1 1 0 1 1 1 1 1 0 1 0 1 1 1 0 1 1 0 0 0 0 1 1 0 0 1 1 0 0 1 1 0 0 0 0 0 0 0 1 1 0 1 2 1 2 0 1 0 0 0 1 0 0 1 0 1 1 0 0 0 1 1 0 0 0 0 1 0 2 1 0 0 0 0 1 1 0 0 0 2 1 0 0 0 1 0 0 1 2 0 0 0 1 0 1 0 
0 1 0 1 2 1 2 2 0 1 1 1 0 1 1 2 1 1 0 1 1 0 1 1 0 1 1 2 1 2 1 0 0 1 1 0 1 2 2 1 0 0 1 1 0 0 1 2 0 1 1 2 0 1 1 2 2 1 1 2 1 1 1 0 1 1 2 2 2 0 1 2 0 1 1 0 1 1 1 1 0 1 2 1 1 0 2 0 0 1 1 1 2 0 0 1 1 2 0 1 1 2 2 1 2 1 0 0 2 1 1 0 1 0 2 
1 2 1 2 2 1 2 2 1 1 2 2 1 2 1 2 1 2 1 2 1 2 2 2 2 2 2 2 2 2 2 2 2 2 2 2 2 2 2 2 2 1 1 1 1 1 1 2 1 2 1 2 2 1 1 2 2 2 2 2 2 2 2 2 2 2 2 2 2 2 2 2 2 2 2 2 2 2 2 2 2 2 2 2 2 2 2 2 2 2 2 2 2 2 2 2 2 2 2 2 2 2 2 2 2 2 2 2 2 2 2 2 2 2 2 
1 0 1 0 0 1 0 0 1 1 0 0 1 0 1 0 1 0 1 0 1 0 0 0 0 0 0 0 0 0 0 0 0 0 0 0 0 0 0 0 0 1 1 1 1 1 1 0 1 0 1 0 0 1 1 0 0 0 0 0 0 0 0 0 0 0 0 0 0 0 0 0 0 0 0 0 0 0 0 0 0 0 0 0 0 0 0 0 0 0 0 0 0 0 0 0 0 0 0 0 0 0 0 0 0 0 0 0 0 0 0 0 0 0 0 
0 1 0 1 1 0 0 1 0 0 1 1 0 1 0 1 0 1 0 1 0 1 1 1 0 1 1 0 1 0 1 0 0 0 1 0 0 0 1 0 0 0 0 0 0 0 0 1 0 1 0 1 1 0 0 1 1 0 0 0 1 1 1 0 0 1 0 2 1 1 1 2 2 1 1 1 1 1 2 1 2 1 2 1 1 2 2 1 1 2 2 1 2 1 1 1 2 2 1 2 1 2 2 2 2 2 1 1 1 2 2 2 1 1 2 
0 0 0 0 1 1 1 1 0 1 0 0 0 0 1 1 1 1 0 0 0 1 0 0 0 0 0 1 1 0 0 0 0 0 0 0 0 0 0 0 0 0 1 1 0 0 1 1 0 0 1 0 1 1 1 1 1 1 1 1 1 0 0 0 1 0 1 0 0 0 0 0 0 0 0 0 0 0 0 0 0 0 0 0 0 0 0 0 0 0 0 0 0 0 0 0 0 0 0 0 0 0 0 0 0 0 0 0 0 0 0 0 0 0 0 
0 0 0 0 0 0 0 0 0 0 0 0 0 0 0 0 0 0 0 0 0 0 1 0 0 1 0 0 0 0 1 0 0 0 0 0 0 0 1 0 0 0 0 0 0 0 0 0 0 0 0 0 0 0 0 0 0 0 0 0 0 0 1 0 0 1 0 1 1 0 1 1 0 1 1 0 1 0 1 1 0 1 1 1 1 0 1 0 0 1 1 1 1 0 0 1 1 1 0 0 1 1 1 0 1 1 0 1 1 1 1 0 1 0 1 
0 0 0 0 1 1 1 1 0 1 0 0 0 0 1 1 1 1 0 0 0 1 0 1 0 0 1 0 0 1 0 0 0 0 1 0 0 1 0 0 0 0 1 1 0 0 1 1 0 0 1 1 1 1 1 1 1 0 0 0 0 0 0 0 0 0 0 0 0 0 0 0 0 0 0 0 0 0 0 0 0 0 0 0 0 0 0 0 0 0 0 0 0 0 0 0 0 0 0 0 0 0 0 0 0 0 0 0 0 0 0 0 0 0 0 
0 0 0 0 0 0 0 0 0 0 0 0 0 0 0 0 0 0 0 0 0 0 0 0 0 0 0 0 0 0 0 0 0 0 0 0 0 0 0 0 0 0 0 0 0 0 0 0 0 0 0 0 0 0 0 0 0 0 0 0 0 0 0 0 0 0 0 0 0 1 0 0 0 1 0 1 0 1 0 0 0 1 0 1 1 1 0 0 0 0 0 0 0 1 1 1 0 0 0 0 1 0 0 0 0 0 1 0 0 0 0 0 0 1 0 
0 0 0 0 1 1 1 1 0 1 0 0 0 0 1 1 1 1 0 0 0 1 0 0 1 0 0 1 1 0 0 1 1 1 0 1 1 0 0 1 1 0 1 0 0 0 1 1 0 0 1 1 1 1 1 1 1 1 1 1 1 0 0 0 2 0 1 0 0 0 0 0 0 0 0 0 1 0 0 0 0 0 0 0 0 0 0 0 0 0 0 1 0 0 0 0 0 0 0 0 0 0 0 0 0 0 0 0 0 0 0 0 1 0 0 
1 2 1 2 2 1 1 2 1 1 2 2 1 2 1 2 1 2 1 2 1 2 2 2 2 2 2 2 2 2 2 2 2 2 2 2 2 2 2 2 2 1 0 1 1 1 2 2 2 2 1 1 0 1 1 2 2 2 2 2 2 2 2 2 2 2 2 2 2 2 2 2 2 2 2 2 2 2 2 2 2 2 2 2 2 2 2 2 2 2 2 2 2 2 2 2 2 2 2 2 2 2 2 2 2 2 2 2 2 2 2 2 2 2 2 
0 0 0 0 1 1 1 1 0 1 0 0 0 0 1 1 1 1 0 0 0 1 0 0 0 0 0 0 0 0 0 0 0 0 0 0 0 0 0 0 0 0 1 1 0 0 1 1 0 0 1 0 1 1 1 1 1 0 0 0 0 0 0 0 0 0 0 0 0 1 0 0 0 1 0 0 0 1 0 0 0 1 0 1 1 0 0 0 0 0 0 0 0 1 1 1 0 0 0 0 1 0 0 0 0 0 0 0 0 0 0 0 0 1 0 
0 0 0 0 0 0 0 0 0 0 0 0 0 0 0 0 0 0 0 0 0 0 0 1 0 0 0 1 0 1 0 0 0 1 0 0 1 1 1 1 0 0 0 0 0 0 0 0 0 0 0 0 0 0 0 0 0 0 0 1 0 0 0 0 0 0 1 0 0 0 0 0 0 0 0 0 0 0 1 0 1 0 0 0 0 1 0 0 0 1 1 0 0 0 0 0 1 0 0 0 0 0 0 0 0 1 0 0 0 1 1 1 0 0 0 
0 0 0 0 0 0 0 0 0 0 0 0 0 0 0 0 0 0 0 0 0 0 0 1 0 0 0 1 0 1 0 0 0 1 0 0 1 1 1 1 0 0 0 0 0 0 0 0 0 0 0 0 0 0 0 0 0 0 0 1 0 0 0 0 0 0 1 0 0 0 0 0 0 0 0 0 0 0 1 0 1 0 0 0 0 1 0 0 0 1 1 0 0 0 0 0 1 0 0 0 0 0 0 0 0 1 0 0 0 1 1 1 0 0 0 
0 0 0 0 0 0 0 0 0 0 0 0 0 0 0 0 0 0 0 0 0 0 0 1 0 0 0 1 0 1 0 0 0 1 0 0 1 1 1 1 0 0 0 0 0 0 0 0 0 0 0 0 0 0 0 0 0 0 0 1 0 0 0 0 0 0 1 0 0 0 0 0 0 0 0 1 0 0 0 0 0 0 0 0 0 0 0 0 0 0 0 0 0 0 0 0 0 0 0 0 0 0 0 0 0 0 1 0 0 0 0 0 0 0 0 
0 0 0 0 0 0 0 0 0 0 0 0 0 0 0 0 0 0 0 0 0 0 0 1 0 0 1 0 0 1 0 0 0 0 1 0 0 1 0 0 0 0 0 0 0 0 0 0 0 0 0 0 0 0 0 0 0 0 0 0 0 0 0 0 0 0 0 0 0 0 0 1 1 0 0 1 0 0 1 0 1 0 1 0 0 1 1 0 0 1 1 0 1 0 0 0 1 0 0 1 0 0 1 1 0 1 1 0 0 0 1 1 0 0 1 
0 0 0 0 0 0 0 0 0 0 0 0 0 0 0 0 0 0 0 0 0 0 0 0 1 0 0 1 1 0 0 1 1 1 0 1 1 0 0 1 1 0 0 0 0 0 0 0 0 0 0 0 0 0 0 0 0 1 1 1 1 1 0 0 2 0 1 1 1 1 1 0 0 1 1 0 1 1 0 1 0 1 0 1 1 0 0 1 1 0 0 1 0 1 1 1 0 0 1 0 1 1 0 0 1 0 0 1 1 0 0 0 1 1 0 
0 1 0 1 2 1 1 2 0 1 1 1 0 1 1 2 1 2 0 1 0 2 1 1 1 1 1 1 1 1 1 1 1 1 1 1 1 1 1 1 1 0 1 1 0 0 2 2 1 1 1 1 2 1 1 2 2 1 1 1 1 1 1 0 2 1 1 2 1 0 0 2 1 1 2 1 2 1 2 2 1 1 2 1 1 1 2 1 2 2 2 2 2 0 0 1 2 2 1 1 1 2 2 1 2 2 1 2 1 2 2 1 2 0 2 
0 0 0 0 0 0 0 0 0 0 0 0 0 0 0 0 0 0 0 0 0 0 0 0 1 0 0 0 0 0 0 1 1 1 0 1 1 0 0 1 1 0 0 0 0 0 0 0 0 0 0 0 0 0 0 0 0 0 0 0 0 0 0 0 1 0 0 0 0 0 0 0 0 0 0 0 1 0 0 0 0 0 0 0 0 0 0 0 0 0 0 1 0 0 0 0 0 0 0 0 0 0 0 0 0 0 0 0 0 0 0 0 1 0 0 
0 1 0 1 1 0 0 1 0 0 1 1 0 1 0 1 0 1 0 1 0 1 0 0 0 0 0 0 0 0 0 0 0 0 0 0 0 0 0 0 0 0 0 0 0 0 1 1 1 1 0 0 1 0 0 1 1 0 0 0 0 0 0 0 0 0 0 0 0 0 0 0 0 0 0 0 0 0 0 0 0 0 0 0 0 0 0 0 0 0 0 0 0 0 0 0 0 0 0 0 0 0 0 0 0 0 0 0 0 0 0 0 0 0 0 
1 1 1 1 2 0 2 2 1 2 2 1 2 2 2 2 2 2 1 1 1 2 0 1 0 0 1 0 1 2 0 0 0 1 2 0 1 0 1 1 0 1 2 0 1 1 2 2 1 1 2 2 2 0 2 0 2 1 1 2 2 0 1 0 1 0 1 2 1 1 1 1 1 1 2 2 1 1 1 2 1 0 1 1 1 1 1 2 0 1 1 1 1 1 1 1 1 1 2 1 1 2 1 1 0 1 2 2 1 1 1 1 1 1 1 
0 0 0 0 0 0 0 0 0 0 0 0 0 0 0 0 0 0 0 0 0 0 1 0 1 0 0 0 0 0 0 1 1 1 0 1 1 0 0 1 1 0 0 0 0 0 0 0 0 0 0 0 0 0 0 0 0 0 0 0 0 0 0 0 1 1 0 0 0 0 0 0 0 0 0 0 1 0 0 0 0 0 0 0 0 0 0 0 0 0 0 1 0 0 0 0 0 0 0 0 0 0 0 0 0 0 0 0 0 0 0 0 1 0 0 
0 0 0 0 0 0 0 0 0 0 0 0 0 0 0 0 0 0 0 0 0 0 0 1 0 0 1 0 1 1 0 0 0 0 1 0 0 0 0 0 0 0 0 0 0 0 0 0 0 0 0 0 0 0 0 0 0 1 1 2 1 0 0 0 1 0 1 0 0 1 1 0 1 0 0 1 0 0 0 0 1 0 0 0 0 1 0 1 0 0 0 0 0 1 1 0 0 0 1 1 0 0 0 1 0 0 1 0 0 0 0 1 0 1 0 
0 0 0 0 0 0 0 0 0 0 0 0 0 0 0 0 0 0 0 0 0 0 0 1 0 0 0 0 0 1 0 0 0 0 1 0 0 1 0 0 0 0 0 0 0 0 0 0 0 0 0 0 0 0 0 0 0 2 2 0 1 0 1 0 1 0 1 0 0 0 0 0 0 0 0 0 0 0 0 0 0 0 0 0 0 0 0 0 0 0 0 0 0 0 0 0 0 0 0 0 0 0 0 0 0 0 0 0 0 0 0 0 0 0 0 
0 0 0 0 0 0 0 0 0 0 0 0 0 0 0 0 0 0 0 0 0 0 0 1 0 0 1 1 1 0 0 0 0 0 1 0 0 1 0 0 0 0 0 0 0 0 0 0 0 0 0 0 0 0 0 0 0 0 0 0 0 0 0 0 0 0 0 0 1 1 1 0 0 1 0 0 0 0 0 0 0 1 0 1 1 0 0 0 0 0 0 0 0 1 1 1 0 0 0 0 0 0 0 0 0 0 0 0 1 0 0 0 0 1 0 
0 0 0 0 1 1 1 1 0 1 1 0 1 1 1 1 1 1 0 0 0 1 0 0 0 0 0 0 0 0 0 0 0 1 0 0 1 0 0 1 0 0 1 1 0 0 1 1 0 0 1 1 1 1 1 1 1 0 1 0 0 1 1 0 0 0 1 1 1 0 0 2 1 1 1 1 1 1 1 1 0 1 2 1 1 0 2 0 1 1 1 1 2 0 0 1 1 2 0 1 1 1 2 1 1 1 1 1 1 1 1 0 1 0 1 
0 0 0 0 0 0 0 0 0 0 0 0 0 0 0 0 0 0 0 0 0 0 1 1 1 1 0 1 0 0 1 1 1 2 0 1 2 1 1 2 1 0 0 0 0 0 0 0 0 0 0 0 0 0 0 0 0 1 1 1 1 0 1 0 2 1 2 1 2 0 1 2 1 1 2 1 2 1 1 2 0 1 2 1 1 0 2 0 2 1 1 2 2 0 0 1 1 2 1 1 1 1 2 1 1 1 1 2 2 1 1 0 2 0 1 
1 1 1 1 0 0 0 0 1 0 1 1 0 0 0 0 0 0 1 1 1 0 2 0 2 1 0 0 0 0 1 1 2 2 0 2 2 0 1 2 2 1 0 0 1 1 0 0 1 1 0 0 0 0 0 0 0 1 1 0 0 2 2 2 0 2 1 1 1 1 0 1 0 2 2 1 2 2 2 2 1 2 1 2 0 1 1 1 2 2 2 2 1 1 1 2 2 1 1 0 2 1 1 0 1 2 1 2 1 2 2 1 2 1 2 
0 1 0 1 1 0 0 1 0 0 1 0 0 0 0 0 0 0 0 1 0 0 0 0 0 0 0 0 0 0 0 0 0 0 0 0 0 0 0 0 0 0 0 0 0 0 0 1 1 1 0 0 0 0 0 1 1 0 0 0 0 0 0 0 0 0 0 0 0 0 0 0 0 0 0 0 0 0 0 0 0 0 0 0 0 0 0 0 0 0 0 0 0 0 0 0 0 0 0 0 0 0 0 0 0 0 0 0 0 0 0 0 0 0 0 
0 1 0 1 1 0 0 1 0 0 1 0 0 1 0 1 0 1 0 1 0 1 0 0 0 0 0 0 0 0 0 0 0 0 0 0 0 0 0 0 0 0 0 0 0 0 1 1 1 1 0 0 1 0 0 1 1 0 0 0 0 0 0 0 0 0 0 0 0 0 0 0 0 0 0 0 0 0 0 0 0 0 0 0 0 0 0 0 0 0 0 0 0 0 0 0 0 0 0 0 0 0 0 0 0 0 0 0 0 0 0 0 0 0 0 
1 1 1 1 2 2 2 2 1 2 1 1 2 2 2 2 2 2 1 1 1 2 1 2 1 1 2 2 2 2 1 1 1 2 2 1 2 2 2 2 1 1 2 2 1 1 2 2 1 1 2 2 2 2 2 2 2 1 2 2 2 1 1 0 2 1 2 2 0 2 2 2 2 2 2 2 2 2 2 2 2 2 2 2 2 2 2 2 2 2 2 2 2 2 2 2 2 2 2 2 2 2 2 2 2 2 2 2 2 2 2 2 2 2 2 
0 0 0 0 0 0 0 0 0 0 0 0 0 0 0 0 0 0 0 0 0 0 0 0 0 0 0 0 0 0 0 0 0 1 0 0 1 0 1 1 0 0 0 0 0 0 0 0 0 0 0 0 0 0 0 0 0 0 0 0 0 0 1 0 0 0 1 1 1 0 0 1 0 1 1 1 1 1 1 1 0 1 0 1 1 0 1 0 0 1 1 1 1 0 0 1 1 1 0 0 1 1 1 0 1 1 1 1 1 1 1 0 1 0 1 
1 1 1 0 0 0 0 0 1 0 1 1 0 0 0 0 0 0 1 1 1 0 1 0 1 1 0 0 0 0 1 1 1 0 0 1 0 0 0 0 1 1 0 0 1 1 0 0 1 1 0 0 0 0 0 0 0 1 1 0 0 2 1 2 0 1 0 1 1 0 1 0 0 0 0 0 0 0 0 0 0 0 0 0 0 0 0 0 0 0 0 0 0 0 0 0 0 0 0 0 0 1 0 0 1 0 0 0 1 0 0 0 0 0 0 
0 0 0 0 0 0 0 0 0 0 0 0 0 0 0 0 0 0 0 0 0 0 0 1 0 0 1 0 0 1 0 0 0 0 1 0 0 0 0 0 0 0 0 0 0 0 0 0 0 0 0 0 0 0 0 0 0 0 0 1 1 0 0 0 0 0 0 0 1 1 2 0 1 0 0 1 0 0 0 0 1 0 0 0 0 1 0 1 0 0 0 0 0 1 1 0 0 0 1 1 0 0 0 1 0 0 1 0 0 0 0 1 0 1 0 
1 0 1 0 0 1 1 0 1 1 0 1 1 0 1 0 1 0 1 0 1 0 0 0 0 0 0 0 0 0 0 0 0 0 0 0 0 0 0 0 0 1 1 1 1 1 0 1 0 0 1 1 0 1 1 0 0 0 0 0 0 0 0 0 0 0 0 0 0 0 0 0 0 0 0 0 0 0 0 0 0 0 0 0 0 0 0 0 0 0 0 0 0 0 0 0 0 0 0 0 0 0 0 0 0 0 0 0 0 0 0 0 0 0 0 
1 0 1 0 0 1 1 0 1 1 0 1 1 0 1 0 1 0 1 0 1 0 1 0 1 0 0 0 0 0 1 0 1 1 0 1 0 0 0 1 1 1 1 1 1 1 0 1 0 0 1 1 0 1 1 0 0 0 0 0 0 0 0 0 2 2 0 0 1 0 1 0 0 0 0 0 1 0 0 0 0 0 0 0 0 0 0 0 0 0 0 1 0 0 0 0 0 0 0 0 0 0 0 0 0 0 0 0 1 0 0 0 1 0 0 
0 0 0 0 0 0 0 0 0 0 0 0 0 0 0 0 0 0 0 0 0 0 0 0 0 0 0 0 0 0 0 0 0 2 0 0 1 0 0 2 0 0 0 0 0 0 0 0 0 0 0 0 0 0 0 0 0 0 0 0 0 0 2 0 0 0 1 1 2 0 0 1 0 1 1 1 2 1 1 1 0 1 0 1 1 0 1 0 1 1 1 2 1 0 0 1 1 1 0 0 2 1 1 0 1 1 1 1 1 1 1 0 2 0 1 
0 1 0 1 1 1 1 1 0 1 1 0 1 1 1 0 0 0 0 1 0 1 0 0 0 0 0 0 0 0 0 0 0 0 0 0 0 0 0 0 0 0 1 1 0 0 1 1 0 0 1 1 1 1 1 1 0 0 0 0 0 0 0 0 0 0 0 0 0 0 0 0 0 0 0 0 0 0 0 0 0 0 0 0 0 0 0 0 0 0 0 0 0 0 0 0 0 0 0 0 0 0 0 0 0 0 0 0 0 0 0 0 0 0 0 
0 1 0 1 1 0 0 1 0 0 1 0 0 1 0 1 0 1 0 1 0 1 0 0 0 0 0 0 0 0 0 0 0 0 0 0 0 0 0 0 0 0 0 0 0 0 1 0 1 1 0 0 1 0 0 1 1 0 0 0 0 0 0 0 0 0 0 0 0 0 0 0 0 0 0 0 0 0 0 0 0 0 0 0 0 0 0 0 0 0 0 0 0 0 0 0 0 0 0 0 0 0 0 0 0 0 0 0 0 0 0 0 0 0 0 
0 0 0 0 0 0 0 0 0 0 0 0 0 0 0 0 0 0 0 0 0 0 0 1 0 0 2 1 2 2 0 0 0 1 2 0 1 1 0 1 0 0 0 0 0 0 0 0 0 0 0 0 0 0 0 0 0 0 0 1 1 0 1 0 0 0 1 1 1 1 1 1 1 1 1 2 1 1 1 1 1 1 1 1 1 1 1 1 1 1 1 1 1 1 1 1 1 1 1 1 1 1 1 1 1 1 2 1 1 1 1 1 1 1 1 
0 1 0 1 1 0 0 1 0 0 1 0 0 1 0 1 0 1 0 1 0 1 0 1 0 0 1 0 1 1 0 0 0 1 1 0 1 0 0 1 0 0 0 0 0 0 1 0 1 1 0 0 1 0 0 1 1 0 1 1 1 0 1 0 0 0 1 1 0 1 2 1 1 1 0 2 1 1 2 1 2 1 1 1 1 1 1 1 1 2 2 0 1 1 1 1 2 1 1 1 1 1 1 1 1 2 2 1 2 2 2 2 1 1 2 
0 0 0 0 0 0 0 0 0 0 0 0 0 0 0 0 0 0 0 0 0 0 0 0 0 0 0 0 0 0 0 0 0 1 0 0 1 0 0 1 0 0 0 0 0 0 0 0 0 0 0 0 0 0 0 0 0 0 0 0 0 0 1 0 0 0 1 1 0 0 0 1 0 1 0 1 1 1 1 1 0 1 0 1 1 0 1 0 1 1 1 0 1 0 0 1 1 1 0 0 1 1 1 0 1 1 1 1 1 1 1 0 1 0 1 
1 2 1 2 2 0 1 2 1 1 2 1 1 2 1 2 1 2 1 2 1 2 1 1 1 1 0 0 1 1 1 1 1 1 1 1 1 0 1 1 1 1 1 1 1 1 2 1 2 2 1 1 2 1 1 2 2 1 1 1 1 1 0 1 0 0 1 1 1 1 1 1 1 1 1 2 1 1 0 1 2 1 1 1 1 1 1 1 0 0 2 1 1 1 1 1 2 1 1 1 1 1 1 1 1 2 2 1 1 2 2 2 1 1 2 
1 2 1 2 2 2 2 2 1 2 2 1 2 2 2 1 1 2 1 2 1 2 1 2 1 1 2 2 2 2 1 1 1 2 2 1 2 2 1 2 1 1 2 2 1 1 2 2 1 1 2 2 2 2 2 2 1 1 2 2 2 2 2 1 2 2 2 2 2 2 2 2 2 2 2 2 2 2 2 2 2 2 2 2 2 2 2 2 2 2 2 2 2 2 2 2 2 2 2 2 2 2 2 2 2 2 2 2 2 2 2 2 2 2 2 
0 0 0 0 0 0 0 0 0 0 0 0 0 0 0 0 0 0 0 0 0 0 0 1 0 1 1 2 1 1 0 1 0 0 1 0 1 2 1 0 0 0 0 0 0 0 0 0 0 0 0 0 0 0 0 0 0 0 0 0 0 0 0 0 0 0 0 0 0 1 0 0 0 1 1 0 0 1 0 0 0 1 0 1 1 0 0 0 1 0 0 0 0 1 1 1 0 0 1 0 1 0 0 0 0 0 0 1 0 0 0 0 0 1 0 
0 0 0 0 0 0 0 0 0 0 0 0 0 0 0 0 0 0 0 0 0 0 1 1 1 0 0 0 0 1 1 0 1 1 1 1 0 1 0 1 1 0 0 0 0 0 0 0 0 0 0 0 0 0 0 0 0 0 0 0 0 0 0 0 1 1 0 0 1 0 0 0 0 0 0 0 1 0 1 0 1 0 0 0 0 0 0 0 0 1 1 1 0 0 0 0 1 0 0 0 0 0 0 0 0 1 0 0 0 1 1 1 1 0 1 
0 0 0 0 0 0 0 0 0 0 0 0 0 0 0 0 0 0 0 0 0 0 0 0 0 0 0 0 0 0 0 0 0 0 0 0 0 0 0 0 0 0 0 0 0 0 0 0 0 0 0 0 0 0 0 0 0 0 0 0 0 0 0 0 0 0 0 0 0 0 2 1 1 0 0 0 0 0 0 0 0 0 1 0 0 1 1 0 0 0 0 0 1 0 0 0 0 1 0 1 0 0 1 1 0 0 0 0 1 0 0 0 0 0 0 
0 0 0 0 0 0 0 0 0 0 0 0 0 0 0 0 0 0 0 0 0 0 0 0 0 0 0 0 0 0 0 0 0 0 0 0 0 0 0 0 0 0 0 0 0 0 0 0 0 0 0 0 0 0 0 0 0 0 0 0 0 0 0 0 0 0 0 0 0 0 2 1 1 0 0 0 0 0 0 0 0 0 1 0 0 1 1 0 0 0 0 0 1 0 0 0 0 1 0 1 0 0 1 1 0 0 0 0 1 0 0 0 0 0 0 
0 1 0 1 1 1 1 1 0 1 1 0 1 1 1 0 0 1 0 1 0 1 0 0 0 0 0 0 0 0 0 0 0 0 0 0 0 0 0 0 0 0 1 1 0 0 1 1 0 0 1 1 1 1 1 1 0 1 1 1 1 0 0 0 0 0 1 0 0 0 0 0 0 0 0 0 0 0 1 0 1 0 0 0 0 0 0 0 0 1 1 0 0 0 0 0 1 0 0 0 0 0 0 0 0 1 0 0 0 1 1 1 0 0 1 
1 0 1 0 0 1 1 0 1 1 0 1 1 0 1 0 1 0 1 0 1 0 0 1 0 1 0 1 0 1 0 1 0 0 1 0 1 2 1 0 0 1 1 1 1 1 0 1 0 0 1 1 0 1 1 0 0 1 1 1 1 0 0 0 0 0 1 0 0 0 0 0 0 0 0 0 0 0 1 0 1 0 0 0 0 0 0 0 0 1 1 0 0 0 0 0 1 0 0 0 0 0 0 0 0 1 0 0 0 1 1 1 0 0 1 
0 0 0 0 0 0 0 0 0 0 0 0 0 0 0 0 0 0 0 0 0 0 1 0 1 0 0 0 0 0 1 0 1 1 0 1 0 0 0 1 1 0 0 0 0 0 0 0 0 0 0 0 0 0 0 0 0 0 0 0 0 0 0 0 1 1 0 0 1 0 0 0 0 0 0 0 1 0 0 0 0 0 0 0 0 0 0 0 0 0 0 1 0 0 0 0 0 0 0 0 0 0 0 0 0 0 0 0 0 0 0 0 1 0 0 
1 0 0 1 1 1 1 1 1 1 1 1 2 2 0 1 1 1 2 1 1 1 1 2 1 1 1 1 1 1 1 1 1 1 2 2 1 1 1 1 1 1 1 1 2 1 0 2 1 1 1 1 1 1 1 1 1 1 1 1 2 1 1 1 1 2 1 1 2 1 2 1 2 1 1 1 1 1 1 1 1 1 1 1 2 1 2 1 0 1 0 1 1 1 1 1 0 1 1 1 1 1 1 0 1 1 1 1 1 1 1 1 1 1 1 
1 0 0 1 1 1 1 1 1 1 1 1 0 0 0 1 1 1 0 1 1 1 1 0 1 1 1 1 1 1 1 1 1 1 0 0 1 1 1 1 1 1 1 1 0 1 0 0 1 1 1 1 1 1 1 1 1 1 1 1 0 1 1 1 1 0 1 1 0 1 0 1 0 1 1 1 1 1 1 1 1 1 1 1 0 1 0 1 0 1 0 1 1 1 1 1 0 1 1 1 1 1 1 0 1 1 1 1 1 1 1 1 1 1 1 
0 2 0 1 1 0 0 1 0 0 1 0 0 1 0 2 0 1 0 1 0 1 0 1 0 0 1 1 1 1 0 0 0 1 1 0 1 1 0 1 0 0 0 0 0 0 1 0 2 2 0 0 1 0 0 1 2 0 0 0 0 0 1 0 0 0 1 1 1 0 0 2 1 1 1 1 1 1 1 1 0 1 1 1 1 1 2 0 1 1 1 1 2 0 0 1 1 2 0 1 1 1 2 1 1 1 1 1 1 1 1 0 1 0 1 
1 1 1 0 0 0 0 0 1 0 0 1 0 0 0 1 1 0 1 0 1 0 1 1 1 1 2 1 2 2 1 1 1 1 2 1 1 1 1 1 1 0 0 0 1 2 0 0 1 1 0 0 0 0 0 0 1 1 1 1 1 2 2 2 1 1 1 2 1 2 2 2 2 2 2 2 1 2 2 2 2 2 2 2 2 2 2 2 2 2 2 1 2 2 2 2 2 2 2 2 2 2 2 2 0 2 2 2 2 2 2 2 1 2 2 
0 0 0 0 0 0 0 0 0 0 0 0 0 0 0 0 0 0 0 0 0 0 0 1 0 0 0 0 0 1 0 0 0 0 1 0 0 1 0 0 0 0 0 0 0 0 0 0 0 0 0 0 0 0 0 0 0 0 0 0 0 0 0 0 0 0 0 0 0 0 0 1 1 0 0 0 0 0 0 0 0 0 1 0 0 1 0 0 0 0 0 0 1 0 0 0 0 1 0 1 0 0 1 1 0 0 0 0 0 0 0 0 0 0 0 
0 0 0 0 0 0 0 0 0 0 0 0 0 0 0 0 0 0 0 0 0 0 0 1 0 1 0 1 0 0 0 1 0 0 0 0 1 1 1 0 0 0 0 0 0 0 0 0 0 0 0 0 0 0 0 0 0 0 0 0 0 0 0 0 0 0 0 0 0 0 0 1 1 0 0 0 0 0 1 0 1 0 1 0 0 1 1 0 0 1 1 0 1 0 0 0 1 1 0 1 0 0 1 1 0 1 0 0 0 1 1 1 0 0 1 
0 0 0 0 0 0 0 0 0 0 0 0 0 0 0 0 0 0 0 0 0 0 0 0 0 0 1 1 1 0 0 0 0 1 0 0 1 0 0 1 0 0 0 0 0 0 0 0 0 0 0 0 0 0 0 0 0 0 0 0 0 0 1 0 0 0 1 1 1 0 0 1 0 1 1 1 1 1 1 1 0 1 0 1 1 0 1 0 1 1 1 1 1 0 0 1 1 1 0 0 1 1 1 0 1 1 1 1 1 1 1 0 1 0 1 
1 2 1 1 1 0 0 1 1 0 1 1 0 1 0 2 1 1 1 1 1 1 1 0 1 1 1 1 1 0 1 1 1 0 0 1 0 0 1 0 1 1 0 0 1 1 1 0 2 2 0 0 1 0 0 1 2 2 1 1 1 0 0 1 0 0 1 0 0 0 1 1 1 0 0 0 0 0 1 0 1 0 1 0 0 1 1 0 1 1 1 0 1 0 0 0 1 1 0 1 0 0 1 1 0 1 0 0 1 1 1 1 0 0 1 
0 0 0 0 0 0 0 0 0 0 0 0 0 0 0 0 0 0 0 0 0 0 0 0 0 0 1 1 1 0 0 0 0 0 0 0 0 0 0 0 0 0 0 0 0 0 0 0 0 0 0 0 0 0 0 0 0 1 1 1 1 0 0 0 0 0 2 0 0 1 0 0 0 2 2 0 0 2 0 0 0 2 0 0 2 0 0 0 0 0 0 0 0 1 1 0 0 0 1 0 2 0 0 0 0 0 0 2 0 0 0 0 0 1 0 
0 0 0 1 1 1 1 1 0 1 1 0 1 1 1 0 0 1 0 1 0 0 0 0 0 0 0 0 0 0 0 0 0 0 0 0 0 0 0 0 0 0 1 1 0 0 1 1 0 0 1 1 1 1 1 1 0 0 0 0 0 0 0 0 0 0 0 0 0 0 0 0 0 0 0 0 0 0 0 0 1 0 0 0 0 1 0 0 0 2 2 0 0 0 0 0 2 0 0 0 0 0 0 0 0 2 0 0 0 2 2 1 0 0 2 
1 2 1 2 2 1 1 2 1 1 2 1 1 2 1 2 1 2 1 2 1 2 2 2 2 2 2 2 2 2 2 2 2 2 2 2 2 2 2 2 2 0 1 1 1 1 2 1 2 2 1 1 2 1 1 2 2 2 2 2 2 2 2 2 2 2 2 2 2 1 2 1 1 1 1 2 2 1 2 2 2 1 1 1 1 2 1 2 1 2 2 2 1 1 1 1 2 1 1 1 1 2 1 1 2 2 2 1 2 2 2 2 2 1 2 
1 0 1 0 0 1 1 0 1 1 0 1 1 0 1 0 1 0 1 0 1 0 0 1 0 1 1 1 1 1 0 1 0 0 1 0 1 1 1 0 0 1 1 1 1 1 0 1 0 0 1 1 0 1 1 0 0 0 0 1 1 1 1 1 1 1 0 1 0 1 1 0 1 0 0 1 0 0 0 1 1 0 1 0 0 1 0 2 0 0 0 0 0 1 1 0 0 0 1 1 0 1 0 1 1 0 1 0 0 0 0 1 0 1 0 
1 0 1 0 0 0 0 0 1 0 0 1 0 0 0 1 1 0 1 0 1 0 1 0 1 1 0 0 0 0 1 1 0 0 0 1 0 0 1 0 1 1 0 0 1 1 0 0 1 1 0 0 0 0 0 0 1 1 0 0 0 0 0 1 0 0 0 0 0 0 0 0 0 0 0 0 0 0 0 0 0 0 0 0 0 0 0 0 0 0 0 0 0 0 0 0 0 0 0 0 0 0 0 0 0 0 0 0 0 0 0 0 0 0 0 
1 1 0 0 0 0 0 0 1 0 0 1 0 0 0 1 1 0 1 0 1 0 1 0 1 1 0 0 0 0 1 1 1 0 0 1 0 0 1 0 1 1 0 0 1 1 0 0 1 1 0 0 0 0 0 0 1 1 0 0 0 0 0 0 0 0 0 0 0 0 0 0 0 0 0 0 0 0 0 0 0 0 0 0 0 0 0 0 0 0 0 0 0 0 0 0 0 0 0 0 0 0 0 0 0 0 0 0 0 0 0 0 0 0 0 
0 1 0 1 1 0 0 1 0 0 1 0 0 1 0 1 0 1 0 1 0 1 0 0 0 0 1 1 1 0 0 0 0 0 0 0 0 0 0 0 0 0 0 0 0 0 1 0 1 1 0 0 1 0 0 1 1 0 0 0 0 0 0 0 0 0 0 0 0 0 1 0 0 0 0 0 0 0 0 0 0 0 0 0 0 0 0 0 0 0 0 0 0 0 0 0 0 0 0 0 0 0 0 0 0 0 0 0 1 0 0 0 0 0 0 
0 0 0 0 0 0 0 0 0 0 0 0 0 0 0 0 0 0 0 0 0 0 0 0 0 0 0 0 0 0 0 0 0 1 0 0 1 0 0 1 0 0 0 0 0 0 0 0 0 0 0 0 0 0 0 0 0 0 0 0 0 0 1 0 0 0 1 1 1 0 0 1 0 1 1 1 1 1 1 1 0 1 0 1 1 0 1 0 1 1 1 1 1 0 0 1 1 1 0 0 1 1 1 0 1 1 1 1 1 1 1 0 1 0 1 
1 2 1 2 2 1 1 2 1 1 2 1 1 2 1 2 1 2 1 2 1 2 2 2 2 2 2 2 2 2 2 2 2 2 2 2 2 2 2 2 2 1 1 1 1 1 2 1 2 2 1 1 2 1 1 2 2 2 2 2 2 2 2 2 2 2 2 2 2 2 2 2 2 2 2 2 2 2 2 2 2 2 2 2 2 2 2 2 0 2 2 2 2 2 2 2 2 2 2 2 2 2 2 2 2 2 2 2 2 2 2 2 2 2 2 
1 2 1 1 1 0 0 1 1 0 1 1 0 1 0 2 1 1 1 1 1 1 2 1 2 1 1 0 1 2 2 1 2 1 2 2 0 1 1 1 2 1 0 0 1 1 1 0 2 2 0 0 1 0 0 1 2 1 0 1 1 1 1 2 2 2 0 0 1 1 2 0 2 0 0 1 1 0 1 0 2 0 2 0 0 2 0 1 0 1 1 1 0 1 1 0 1 0 1 2 0 0 0 2 0 1 1 0 1 1 1 2 1 1 1 
0 1 0 1 1 0 0 1 0 0 1 0 0 1 0 1 0 0 0 1 0 1 0 0 0 0 0 0 0 0 0 0 0 0 0 0 0 0 0 0 0 0 0 0 0 0 1 0 1 1 1 0 1 0 0 1 1 0 0 0 0 0 0 0 0 0 0 0 0 0 0 0 0 0 0 0 0 0 0 0 0 0 0 0 0 0 0 0 0 0 0 0 0 0 0 0 0 0 0 0 0 0 0 0 0 0 0 0 0 0 0 0 0 0 0 
0 0 0 1 1 1 1 1 0 1 1 0 1 1 1 0 0 1 0 1 0 1 0 0 0 0 0 0 0 0 0 0 0 0 0 0 0 0 0 0 0 0 1 1 0 0 1 1 0 0 1 1 1 1 1 1 0 0 0 0 0 0 0 0 0 0 0 1 0 0 1 0 0 0 0 0 0 0 0 1 0 0 0 0 0 0 0 1 0 0 0 0 0 0 0 0 0 0 0 0 0 1 0 0 1 0 0 0 1 0 0 0 0 0 0 
0 0 0 0 0 0 0 0 0 0 0 0 0 0 0 0 0 0 0 0 0 0 0 1 0 0 1 0 1 1 0 0 0 0 1 0 0 0 0 0 0 0 0 0 0 0 0 0 0 0 0 0 0 0 0 0 0 0 0 1 1 1 1 1 1 1 0 0 0 1 1 0 1 0 0 1 0 0 0 0 1 0 1 0 0 1 0 1 0 0 0 0 0 1 1 0 0 0 1 1 0 0 0 1 0 0 1 0 0 0 0 1 0 1 0 
1 1 1 0 0 0 0 0 1 0 0 1 0 0 0 1 1 0 1 0 1 0 1 1 1 2 1 1 1 1 1 2 1 1 1 1 2 1 2 1 1 1 0 0 1 1 0 0 1 1 0 0 0 0 0 0 1 1 0 1 1 1 2 2 1 1 1 1 1 1 2 1 1 1 1 2 1 1 1 1 1 1 1 1 1 1 1 1 1 1 1 1 1 1 1 1 1 1 1 1 1 1 1 1 1 1 2 1 2 1 1 1 0 1 1 
0 0 0 0 0 0 0 0 0 0 0 0 0 0 0 0 0 0 0 0 0 0 1 1 1 0 0 0 0 1 1 0 1 1 1 1 0 1 0 1 1 0 0 0 0 0 0 0 0 0 0 0 0 0 0 0 0 0 0 0 0 0 0 0 1 1 0 0 1 0 0 1 1 0 0 0 1 0 0 0 0 0 1 0 0 0 1 0 0 0 0 1 1 0 0 0 0 1 0 1 0 0 1 1 0 0 0 0 0 0 0 0 0 0 0 
1 0 1 0 0 1 1 0 1 1 0 1 1 0 1 0 1 0 1 0 1 0 0 0 0 0 1 1 1 0 0 0 0 0 0 0 0 0 0 0 0 1 1 1 1 0 0 1 0 0 1 1 0 1 1 0 0 0 0 0 0 0 0 0 0 0 0 0 0 0 0 0 0 0 0 0 0 0 0 0 0 0 0 0 0 0 0 0 0 0 0 0 0 0 0 0 0 0 0 0 0 0 0 0 0 0 0 0 0 0 0 0 0 0 0 
0 0 0 0 0 0 0 0 0 0 0 0 0 0 0 0 0 0 0 0 0 0 0 1 0 0 1 0 1 1 0 0 0 0 1 0 0 0 0 0 0 0 0 0 0 0 0 0 0 0 0 0 0 0 0 0 0 0 0 1 1 1 1 1 1 1 0 0 0 1 1 0 1 0 0 1 0 0 0 0 1 0 1 0 0 1 0 1 1 0 0 0 0 1 1 0 0 0 1 1 0 0 0 1 0 0 1 0 0 0 0 1 0 1 0 
0 0 0 1 1 0 0 1 0 0 1 0 0 1 0 1 0 1 0 1 0 0 1 0 1 0 0 0 0 0 1 0 1 1 0 1 0 0 0 1 1 0 0 0 0 0 1 0 1 0 0 0 1 0 0 1 1 0 0 0 0 0 0 0 0 1 0 0 1 0 0 0 0 0 0 0 1 0 0 0 0 0 0 0 0 0 0 0 0 0 0 1 0 0 0 0 0 0 0 0 0 0 0 0 0 0 0 0 0 0 0 0 1 0 0 
0 0 0 1 1 1 1 1 0 1 1 0 1 1 1 0 0 1 0 1 0 1 0 1 0 0 1 0 1 1 0 0 0 0 1 0 0 0 0 0 0 0 1 1 0 0 1 1 0 0 1 1 1 1 1 1 1 0 0 1 1 0 1 0 1 1 0 0 0 1 1 0 1 0 0 1 0 0 0 0 1 0 1 0 0 1 0 1 0 0 0 0 0 1 1 0 0 0 1 1 0 0 0 1 0 0 1 0 0 0 0 1 0 1 0 
0 0 1 0 0 1 1 0 1 1 0 0 1 0 1 0 1 0 1 0 1 0 0 0 0 0 0 0 0 0 0 0 0 0 0 0 0 0 0 0 0 1 1 1 1 1 0 0 0 0 1 1 0 1 1 0 0 0 0 0 0 0 0 0 0 0 0 0 0 0 0 0 0 0 0 0 0 0 0 0 0 0 0 0 0 0 0 0 0 0 0 0 0 0 0 0 0 0 0 0 0 0 0 0 0 0 0 0 0 0 0 0 0 0 0 
0 0 0 0 0 0 0 0 0 0 0 0 0 0 0 0 0 0 0 0 0 0 0 1 0 0 1 0 1 1 0 0 0 0 1 0 0 0 0 0 0 0 0 0 0 0 0 0 0 0 0 0 0 0 0 0 0 0 0 1 0 1 1 1 1 0 0 0 0 1 1 0 1 0 0 1 0 0 0 0 1 0 1 0 0 0 0 1 0 0 0 0 0 1 1 0 0 0 1 1 0 0 0 1 0 0 1 0 0 0 0 1 0 1 0 
1 1 1 2 2 2 2 2 1 2 2 1 2 2 2 1 2 2 1 2 1 2 1 2 1 1 2 2 2 2 1 1 1 2 2 1 2 2 1 2 1 1 2 2 1 1 2 2 1 1 2 2 2 2 2 2 2 0 1 1 1 2 2 1 2 2 1 2 2 2 2 1 1 2 2 2 2 2 2 2 2 2 1 2 2 2 1 2 2 2 2 2 1 2 2 2 2 1 2 1 2 2 1 1 2 2 2 2 2 2 2 2 2 2 2 
1 1 1 2 2 2 2 2 1 2 2 1 2 2 2 1 1 2 1 1 1 2 0 1 0 1 1 2 1 1 0 1 0 0 1 0 0 2 1 0 0 1 2 2 1 1 2 2 1 1 2 2 2 2 2 2 2 0 0 0 0 0 0 0 0 0 0 0 0 0 1 0 0 0 0 0 0 0 0 0 0 0 0 0 0 0 0 0 0 0 0 0 0 0 0 0 0 0 0 0 0 0 0 0 0 0 0 0 2 0 0 0 0 0 0 
0 0 0 0 0 0 0 0 0 0 0 0 0 0 0 0 0 0 0 0 0 0 1 0 1 0 0 0 0 0 1 0 1 2 0 1 2 0 0 2 1 0 0 0 0 0 0 0 0 0 0 0 0 0 0 0 0 0 0 0 0 0 0 0 1 1 0 0 2 0 0 0 0 0 0 0 2 0 0 0 0 0 0 0 0 0 0 0 0 0 0 2 0 0 0 0 0 0 0 0 0 0 0 0 0 0 0 0 0 0 0 0 2 0 0 
0 0 0 0 0 0 0 0 0 0 0 0 0 0 0 0 0 0 0 0 0 0 0 0 0 0 0 0 0 0 0 0 0 1 0 0 1 0 0 1 0 0 0 0 0 0 0 0 0 0 0 0 0 0 0 0 0 0 0 0 0 0 1 0 0 0 1 1 1 0 0 1 0 1 1 1 1 1 1 1 0 1 0 1 1 0 1 0 1 1 1 1 1 0 0 1 1 1 0 0 1 1 1 0 1 1 1 1 2 1 1 0 1 0 1 
1 1 1 2 2 2 2 2 1 2 2 1 2 2 2 1 1 2 1 1 1 2 1 2 1 1 2 2 2 2 1 1 1 2 2 1 2 2 1 2 1 1 2 2 1 1 2 2 2 1 2 2 2 2 2 2 2 1 2 2 2 2 2 1 2 2 2 2 2 2 2 2 2 2 2 2 2 2 2 2 2 2 2 2 2 2 2 2 2 2 2 2 2 2 2 2 2 2 2 2 2 2 2 2 2 2 2 2 2 2 2 2 2 2 2 
1 1 1 1 0 0 0 0 1 0 0 1 0 0 0 1 0 0 1 1 1 0 1 0 1 1 0 0 0 0 1 1 1 0 0 1 0 0 1 0 1 1 0 0 1 1 0 0 1 1 0 0 0 0 0 0 0 1 0 0 0 0 0 1 0 0 0 0 0 0 0 0 0 0 0 0 0 0 1 0 1 0 0 0 0 1 0 0 0 0 1 0 0 0 0 0 1 0 0 0 0 0 0 0 0 1 0 0 0 0 1 1 0 0 1 
1 1 1 1 2 2 2 2 1 2 2 1 2 2 2 1 2 2 1 1 1 2 1 2 1 1 2 2 2 2 1 1 1 2 2 1 2 2 1 2 1 1 2 2 1 1 2 2 1 1 2 2 2 2 2 2 2 1 2 2 2 2 2 1 2 2 2 2 2 2 2 2 2 2 2 2 2 2 2 2 2 2 2 2 2 2 2 2 0 2 2 2 2 2 2 2 2 2 2 2 2 2 2 2 2 2 2 2 2 2 2 2 2 2 2 
0 1 0 1 1 0 0 1 0 0 1 0 0 1 0 1 0 1 0 1 0 1 0 0 0 0 0 0 0 0 0 0 0 0 0 0 0 0 0 0 0 0 0 0 0 0 2 1 1 1 0 0 1 1 0 1 1 0 1 0 0 1 0 0 0 0 0 0 0 0 0 0 0 0 0 0 0 0 0 0 0 0 0 0 0 0 0 0 0 0 0 0 0 0 0 0 0 0 0 0 0 0 0 0 0 0 0 0 0 0 0 0 0 0 0 
0 0 0 0 0 0 0 0 0 0 0 0 0 0 0 0 0 0 0 0 0 0 0 0 0 0 0 0 0 0 0 0 0 1 0 0 1 0 0 1 0 0 0 0 0 0 0 0 0 0 0 0 0 0 0 0 0 0 0 0 0 0 0 0 0 0 1 1 0 0 0 1 0 1 1 1 1 2 1 1 0 1 0 1 2 0 0 0 0 1 1 1 1 0 0 2 1 1 0 0 2 1 1 0 1 1 1 1 1 1 1 0 1 0 1 
0 0 0 0 1 1 1 1 0 1 1 0 1 1 1 0 1 1 0 0 0 1 0 0 0 0 0 0 0 0 0 0 0 0 0 0 0 0 0 0 0 0 1 1 0 0 1 1 0 0 1 1 1 0 1 1 1 0 0 0 0 0 0 0 0 0 0 0 1 0 0 0 0 1 1 0 0 0 0 1 0 1 0 1 0 0 0 0 0 0 0 0 0 1 1 0 0 0 1 0 0 0 0 0 0 0 0 1 0 0 0 0 0 1 0 
0 0 0 0 1 1 1 1 0 1 1 0 1 1 1 0 1 1 0 0 0 1 1 1 0 1 1 2 1 0 0 1 0 0 0 0 0 1 1 0 0 0 1 1 0 0 1 1 0 0 0 1 2 1 1 1 0 1 1 1 1 0 0 0 0 0 1 0 0 0 0 1 1 0 0 1 0 0 0 0 0 0 1 0 0 0 1 0 0 0 0 0 1 0 0 1 0 1 0 1 0 0 1 1 0 0 0 0 0 0 0 0 0 0 0 
0 1 0 1 2 1 1 2 0 1 2 0 1 2 1 1 1 2 0 1 0 2 0 2 0 1 2 2 2 2 0 1 0 0 2 0 0 2 1 0 0 0 1 1 0 0 2 2 1 1 1 1 2 1 1 2 2 0 0 1 1 1 1 1 1 1 0 0 0 1 1 1 2 0 0 1 0 0 0 0 1 0 1 0 0 1 1 1 0 0 0 0 1 1 1 0 0 1 1 2 0 0 1 2 0 0 1 0 0 0 0 1 0 1 0 
1 2 1 2 2 1 1 2 1 1 2 1 1 2 1 2 1 2 1 2 1 0 2 2 2 2 2 2 2 2 2 2 2 2 2 2 2 2 2 2 2 1 1 1 1 1 2 2 2 2 1 0 0 1 1 2 2 2 2 2 2 2 2 2 2 2 2 2 2 2 2 2 2 2 2 2 2 2 2 2 2 2 2 2 2 2 2 2 2 2 2 2 2 2 2 2 2 2 2 2 2 2 2 2 2 2 2 2 2 2 2 2 2 2 2 
0 0 0 0 0 0 0 0 0 0 0 0 0 0 0 0 0 0 0 0 0 0 0 1 0 0 1 0 1 1 0 0 0 0 1 0 0 0 0 0 0 0 0 0 0 0 0 0 0 0 0 0 0 0 0 0 0 0 0 1 1 1 1 1 1 1 0 0 0 2 1 0 1 0 0 1 0 0 0 0 1 0 0 0 0 1 0 1 0 0 0 0 0 1 2 0 0 0 2 1 0 0 0 1 0 0 1 0 0 0 0 1 0 2 0 
0 0 0 0 1 1 1 1 1 1 1 0 1 1 1 1 1 1 0 0 0 1 0 0 0 0 0 0 0 0 0 0 0 0 0 0 0 0 0 0 0 0 1 1 0 0 1 1 0 0 1 1 1 1 1 1 1 0 0 0 0 0 0 0 0 0 0 0 0 0 0 0 0 0 0 0 0 0 0 0 0 0 0 0 0 0 0 0 0 0 0 0 0 0 0 0 0 0 0 0 0 0 0 0 0 0 0 0 0 0 0 0 0 0 0 
0 0 0 0 1 1 1 1 0 1 1 0 1 1 1 1 1 1 0 0 0 1 0 1 0 0 1 0 1 1 0 0 0 0 1 0 0 0 0 0 0 0 1 1 0 0 1 1 0 0 1 1 1 1 1 1 1 0 0 1 1 1 1 1 1 1 0 0 0 1 1 0 1 0 0 1 0 0 0 0 1 0 0 0 0 0 0 1 0 0 0 0 0 1 1 0 0 0 1 1 0 0 0 1 0 0 1 0 0 0 0 1 0 1 0 
1 1 1 1 1 1 1 1 1 1 1 1 1 1 1 1 1 1 1 1 1 1 0 0 0 0 0 0 0 0 0 0 0 0 0 0 0 0 0 0 0 1 1 1 1 1 1 1 1 1 1 1 1 1 1 1 1 1 2 1 1 1 0 0 0 0 1 1 1 1 1 1 1 1 1 0 0 1 1 1 1 1 1 1 1 1 1 1 1 1 1 0 1 1 1 1 1 1 1 1 1 1 1 1 1 1 0 1 1 1 1 1 0 1 1 
1 1 1 1 1 1 1 1 1 1 1 1 1 1 1 1 1 1 1 1 1 1 0 0 0 0 0 0 0 0 0 0 0 0 0 0 0 0 0 0 0 1 1 1 1 1 1 1 1 1 1 1 1 1 1 1 1 1 2 1 1 1 0 0 0 0 1 1 1 1 1 1 1 1 1 0 0 1 1 1 1 1 1 1 1 1 1 1 1 1 1 0 1 1 1 1 1 1 1 1 1 1 1 1 1 1 0 1 1 1 1 1 0 1 1 
0 0 0 0 0 0 0 0 0 0 0 0 0 0 0 0 0 0 0 0 0 0 0 0 0 0 0 0 0 0 0 0 0 1 0 0 1 0 0 1 0 0 0 0 0 0 0 0 0 0 0 0 0 0 0 0 0 0 0 0 0 0 1 0 0 0 2 2 1 0 0 1 0 1 1 1 1 1 1 1 0 1 1 1 1 0 1 0 1 1 1 1 1 0 0 1 1 1 0 0 1 2 1 0 1 1 1 1 1 1 1 0 1 0 1 
0 0 0 0 0 0 0 0 0 0 0 0 0 0 0 0 0 0 0 0 0 0 0 1 0 0 1 0 1 1 0 0 0 0 1 0 0 0 0 0 0 0 0 0 0 0 0 0 0 0 0 0 0 0 0 0 0 0 0 1 1 2 1 1 1 1 0 0 0 1 1 0 1 0 0 1 0 0 0 0 1 0 0 0 0 1 0 1 0 0 0 0 0 1 1 0 0 0 1 1 0 0 0 1 0 0 1 0 0 0 0 1 0 1 0 
0 1 0 1 1 0 0 1 0 0 1 0 0 1 0 1 0 1 0 1 0 1 0 0 0 0 0 0 0 0 0 0 0 0 0 0 0 0 0 0 0 0 0 0 0 0 1 1 1 1 0 0 1 0 0 1 1 0 0 0 0 0 0 0 0 0 0 0 0 0 0 0 0 0 0 0 0 0 0 0 0 0 0 0 0 0 0 0 0 0 0 0 0 0 0 0 0 0 0 0 0 0 0 0 0 0 0 0 0 0 0 0 0 0 0 
0 0 0 0 0 0 0 0 0 0 0 0 0 0 0 0 0 0 0 0 0 0 0 0 0 0 0 0 0 0 0 0 0 0 0 0 0 0 0 0 0 0 0 0 0 0 0 0 0 0 0 0 0 0 0 0 0 0 0 0 0 0 0 0 0 0 0 0 0 0 0 0 0 0 0 0 0 0 1 0 1 0 0 0 0 1 0 0 1 1 1 0 0 0 0 0 1 0 0 0 1 0 0 0 0 1 0 0 0 1 1 1 0 0 1 
0 0 0 0 1 1 1 1 0 1 1 0 1 0 1 1 1 1 0 0 0 1 0 0 0 0 0 0 0 1 0 0 0 0 1 0 0 1 0 0 0 0 1 1 0 0 0 0 0 0 1 1 1 1 1 1 0 0 1 0 0 1 0 0 0 0 0 1 0 0 0 0 0 0 0 0 0 0 0 0 0 0 0 0 0 0 0 1 0 0 0 0 0 0 0 0 0 0 0 0 0 1 0 0 1 0 0 0 0 0 0 0 0 0 0 
0 0 0 0 0 0 0 0 0 0 0 0 0 0 0 0 0 0 0 0 0 0 0 0 0 0 0 0 0 0 0 0 0 0 0 0 0 0 0 0 0 0 0 0 0 0 0 0 0 0 0 0 0 0 0 0 0 0 0 0 0 0 0 0 0 0 0 0 1 0 1 0 0 0 0 0 0 0 1 0 1 0 0 0 0 1 0 0 1 1 1 0 0 0 0 0 1 0 0 0 0 0 0 0 0 1 0 0 1 1 1 1 0 0 1 
1 2 0 2 1 0 0 1 1 0 1 1 0 1 0 1 0 1 1 2 1 1 1 0 1 1 0 0 0 0 1 1 1 0 0 1 0 0 1 0 1 1 0 0 1 1 1 1 2 2 0 0 1 0 0 1 1 1 0 0 0 0 0 1 0 0 0 0 0 0 0 0 0 0 0 0 0 0 0 0 0 0 0 0 0 0 0 0 0 0 0 0 0 0 0 0 0 0 0 0 0 0 0 0 0 0 0 0 0 0 0 0 0 0 0 
0 0 0 0 0 0 0 0 0 0 0 0 0 0 0 0 0 0 0 0 0 0 0 1 0 0 0 0 0 1 0 0 0 1 1 0 1 1 0 1 0 0 0 0 0 0 0 0 0 0 0 0 0 0 0 0 0 0 0 0 0 0 1 0 0 0 1 1 1 0 0 1 0 1 1 1 1 1 1 1 0 1 1 1 1 0 1 0 0 1 1 1 1 0 0 1 1 1 0 0 1 0 1 0 1 1 1 1 1 1 1 0 0 0 1 
0 0 0 0 0 0 0 0 0 0 0 0 0 0 0 0 0 0 0 0 0 0 0 1 0 0 1 0 1 1 0 0 0 0 1 0 0 0 0 0 0 0 0 0 0 0 0 0 0 0 0 0 0 0 0 0 0 0 0 1 1 1 1 1 1 1 0 0 0 1 1 0 1 0 0 1 0 0 0 0 1 0 0 0 0 1 0 1 0 0 0 0 0 1 1 0 0 0 1 1 0 0 0 1 0 0 1 0 0 0 0 1 0 1 0 
1 0 1 0 0 1 1 0 1 1 0 1 1 0 1 0 1 0 1 0 1 0 0 1 0 1 0 1 0 0 1 1 0 0 0 0 0 1 1 0 0 1 1 1 1 1 0 0 0 0 1 1 0 1 1 0 0 0 0 0 0 0 0 0 0 0 0 0 1 0 1 0 0 0 0 0 0 0 0 0 0 0 0 0 0 0 0 0 0 0 0 0 0 0 0 0 0 0 0 0 0 0 0 0 0 0 0 0 1 0 0 0 0 0 0 
0 0 0 0 0 0 0 0 0 0 0 0 0 0 0 0 0 0 0 0 0 0 0 1 0 0 1 0 1 1 0 0 0 0 1 0 0 0 0 0 0 0 0 0 0 0 0 0 0 0 0 0 0 0 0 0 0 1 1 2 2 0 0 0 0 0 1 1 0 1 1 0 1 0 0 1 0 0 0 1 1 0 1 0 0 1 0 2 0 0 0 0 0 1 1 0 0 0 1 1 0 1 0 1 1 0 1 0 0 0 0 1 0 1 0 
0 1 0 1 1 0 0 1 0 0 1 0 0 1 0 1 0 1 0 1 0 0 0 1 0 1 0 1 0 0 0 1 0 0 0 0 1 1 1 0 0 0 0 0 0 0 1 0 1 1 0 0 1 0 0 1 1 0 0 0 0 0 0 0 0 0 0 0 0 0 0 0 0 0 0 0 0 0 0 0 0 0 0 0 0 0 0 0 0 0 0 0 0 0 0 0 0 0 0 0 0 0 0 0 0 0 0 0 0 0 0 0 0 0 0 
0 0 0 0 0 0 0 0 0 0 0 0 0 0 0 0 0 0 0 0 0 0 1 0 1 0 0 0 0 0 1 0 1 1 0 1 0 0 0 0 1 0 0 0 0 0 0 0 0 0 0 0 0 0 0 0 0 0 0 0 0 0 0 0 1 1 0 0 1 0 0 1 1 0 0 0 1 0 0 0 0 0 1 0 0 1 1 0 0 0 0 1 1 0 0 0 0 1 0 1 0 0 1 1 0 0 0 0 0 0 0 0 1 0 0 
0 1 0 1 1 0 0 1 0 0 1 0 0 1 0 1 0 1 0 1 0 0 0 1 0 1 0 1 0 0 0 1 0 0 0 0 1 1 1 0 0 0 0 0 0 0 1 0 1 1 0 0 1 0 0 1 1 0 0 0 0 0 0 0 0 0 0 0 0 0 0 0 0 0 0 0 0 0 0 0 0 0 0 0 0 0 0 0 0 0 0 0 0 0 0 0 0 0 0 0 0 0 0 0 0 0 0 0 0 0 0 0 0 0 0 
0 0 0 0 0 0 0 0 0 0 0 0 0 0 0 0 0 0 0 0 0 0 0 1 0 0 1 0 1 1 0 0 0 0 1 0 0 0 0 0 0 0 0 0 0 0 0 0 0 0 0 0 0 0 0 0 0 0 0 1 0 0 0 0 0 0 0 0 0 1 1 0 1 0 0 1 0 0 0 0 1 0 1 0 0 1 0 1 0 0 0 0 0 1 1 0 0 0 1 1 0 0 0 1 0 0 1 0 0 0 0 1 0 1 0 
0 0 0 0 0 0 0 0 0 0 0 0 0 0 0 0 0 0 0 0 0 0 0 0 0 0 0 0 0 0 0 0 0 0 0 0 0 0 0 0 0 0 0 0 0 0 0 0 0 0 0 0 0 0 0 0 0 0 0 0 0 0 0 0 0 0 0 0 0 1 0 0 0 1 1 0 0 1 0 0 0 1 0 1 1 0 0 0 1 0 0 0 0 1 1 1 0 0 1 0 0 0 0 0 0 0 0 1 0 0 0 0 0 1 0 
1 0 1 0 0 0 0 0 1 0 0 1 0 0 0 2 1 0 1 0 1 0 2 2 2 2 1 1 1 0 2 2 2 2 2 2 2 2 2 2 2 1 0 0 1 1 0 0 2 2 0 0 0 0 0 0 2 2 1 2 2 1 2 2 2 2 2 2 0 2 2 2 2 2 2 2 2 2 1 2 1 2 2 2 2 2 2 2 2 1 1 2 2 2 2 2 1 2 2 2 2 2 2 2 2 1 2 2 2 1 1 1 2 2 1 
1 2 1 2 2 2 2 2 1 2 2 1 2 2 2 0 1 0 1 2 1 0 0 0 0 0 1 1 1 0 0 0 0 0 0 0 0 0 0 0 0 1 2 2 1 1 2 2 0 0 2 2 0 2 2 2 0 0 1 0 0 1 0 0 0 0 0 0 0 0 0 0 0 0 0 0 0 0 0 0 0 0 0 0 0 0 0 0 0 0 0 0 0 0 0 0 0 0 0 0 0 0 0 0 0 0 0 0 0 0 0 0 0 0 0 
1 0 1 0 0 1 1 0 1 1 0 1 1 0 1 0 1 0 1 0 1 0 0 0 0 0 0 0 0 0 0 0 0 0 0 0 0 0 0 0 0 1 1 1 1 1 0 1 0 0 1 1 0 1 1 0 0 0 0 0 0 0 0 0 0 0 0 0 0 0 0 0 0 0 0 0 0 0 0 0 0 0 0 0 0 0 0 0 0 0 0 0 0 0 0 0 0 0 0 0 0 0 0 0 0 0 0 0 0 0 0 0 0 0 0 
0 0 0 0 0 0 0 0 0 0 0 0 0 0 0 0 0 0 0 0 0 0 0 0 0 0 0 0 0 0 0 0 0 0 0 0 0 0 0 0 0 0 0 0 0 0 0 0 0 0 0 0 0 0 0 0 0 0 0 0 0 0 0 0 0 0 0 0 0 1 0 0 0 1 1 0 0 1 0 0 0 1 0 1 1 0 0 0 1 0 0 0 0 1 1 1 0 0 1 0 0 0 0 0 0 0 0 1 0 0 0 0 0 1 0 
1 0 1 0 0 1 1 0 1 1 0 1 1 0 1 0 1 0 1 0 1 0 0 0 0 0 0 0 0 0 0 0 0 0 0 0 0 0 0 0 0 1 1 1 1 1 0 1 0 0 1 1 0 1 1 0 0 1 1 2 1 0 0 0 0 0 1 1 0 2 0 0 0 1 1 0 0 1 0 1 0 1 0 1 1 0 0 2 0 0 0 0 0 2 2 1 0 0 2 0 0 1 0 0 1 0 0 1 0 0 0 0 0 2 0 
0 0 0 0 0 0 0 0 0 0 0 0 0 0 0 0 0 0 0 0 0 0 0 0 0 0 0 0 0 0 0 0 0 0 0 0 0 0 0 0 0 0 0 0 0 0 0 0 0 0 0 0 0 0 0 0 0 1 1 2 1 1 1 2 1 1 1 0 0 0 0 0 0 0 0 0 0 0 0 0 0 0 0 0 0 0 0 0 0 0 0 0 0 0 0 0 0 0 0 0 0 0 0 0 0 0 0 0 0 0 0 0 0 0 0 
0 0 0 1 1 0 0 1 0 0 0 0 0 1 0 1 0 1 0 0 0 1 0 0 0 0 0 0 0 0 0 0 0 0 0 0 0 0 0 0 0 0 0 0 0 0 1 0 1 1 0 0 0 0 0 1 1 0 0 0 0 0 0 0 0 0 0 0 0 0 1 0 0 0 0 0 0 0 1 0 1 0 0 0 0 0 0 0 0 1 1 0 0 0 0 0 1 0 0 0 0 0 0 0 0 1 0 0 1 1 1 1 0 0 1 
1 0 0 2 2 2 2 2 2 2 2 0 2 2 2 1 1 1 0 2 1 2 1 2 1 1 2 2 2 2 1 1 1 2 2 1 2 2 0 2 1 1 0 2 0 1 2 2 1 1 2 2 0 2 2 2 1 1 2 2 2 2 2 1 2 2 2 2 2 2 2 2 2 2 2 2 2 2 2 2 2 2 0 2 2 2 0 2 0 2 2 2 2 2 2 2 2 2 2 2 2 2 2 2 2 2 2 2 2 2 2 2 2 2 2 
0 1 0 1 1 0 0 1 0 0 1 0 0 1 0 1 0 1 0 1 0 1 0 1 0 0 1 0 1 1 0 0 0 0 1 0 0 0 0 0 0 0 0 0 0 0 1 0 1 1 0 0 1 0 0 1 1 0 0 1 0 0 0 0 0 0 0 0 0 1 2 0 1 0 0 1 0 0 0 0 1 0 1 0 0 1 0 1 0 0 0 0 0 1 1 0 0 0 1 1 0 0 0 1 0 0 1 0 1 0 0 1 0 1 0 
0 1 0 1 1 0 0 1 0 0 1 0 0 1 0 1 0 1 0 1 0 1 0 1 0 0 1 0 1 1 0 0 0 0 1 0 0 0 0 0 0 0 0 0 0 0 1 0 1 1 0 0 1 0 0 1 1 0 1 1 0 1 0 0 0 0 0 0 0 1 2 0 1 0 0 1 0 0 0 0 1 0 1 0 0 1 0 1 0 0 0 0 0 1 1 0 0 0 1 1 0 0 0 1 0 0 1 0 1 0 0 1 0 1 0 
0 2 0 2 2 1 1 2 0 1 2 0 1 2 1 1 0 1 0 2 0 2 1 0 1 0 0 0 0 0 1 0 1 1 0 1 0 0 0 1 1 0 1 1 0 0 2 1 1 1 1 1 2 1 1 2 0 0 0 0 0 0 0 0 1 1 0 0 1 0 0 0 0 0 0 0 1 0 0 0 0 0 0 0 0 0 0 0 0 0 0 1 0 0 0 0 0 0 0 0 0 0 0 0 0 0 0 0 0 0 0 0 1 0 0 
0 1 0 1 1 1 1 1 0 1 1 0 1 1 1 0 0 0 0 1 0 0 0 1 0 0 0 0 0 1 0 0 0 0 1 0 0 1 0 0 0 0 1 1 0 0 1 1 0 0 1 1 1 1 0 1 0 1 1 1 1 0 0 0 0 0 0 1 0 0 0 0 0 0 0 0 0 0 0 1 0 0 0 0 0 0 0 1 0 0 0 0 0 0 0 0 0 0 0 0 0 1 0 0 1 0 0 1 0 0 0 0 0 0 0 
1 2 1 2 2 2 2 2 1 2 2 1 2 2 2 1 1 1 1 2 1 2 0 1 0 1 1 1 1 1 0 1 0 1 1 0 2 1 1 1 0 1 2 2 1 1 2 2 1 1 2 2 2 2 2 2 1 1 2 2 2 2 2 1 1 1 2 2 1 2 1 1 1 2 2 2 1 2 2 2 2 2 1 2 2 1 1 2 2 2 2 1 1 2 2 2 2 1 2 1 2 2 1 1 2 2 2 2 1 2 2 2 1 2 2 
0 1 0 1 1 0 0 1 0 0 1 0 0 1 0 1 0 1 0 1 0 0 0 0 0 0 0 0 0 0 0 0 0 0 0 0 0 0 0 0 0 0 0 0 0 0 1 0 1 1 0 0 1 0 0 1 1 0 1 0 0 1 0 0 0 0 0 0 0 1 0 0 0 1 1 0 0 1 0 0 0 1 0 1 1 0 0 0 0 0 0 0 0 1 1 1 0 0 1 0 0 0 0 0 0 0 0 1 0 0 0 0 0 1 0 
1 0 1 0 0 1 1 0 1 1 0 1 1 0 1 0 1 0 1 0 1 0 0 0 0 0 0 0 0 0 0 0 0 0 0 0 0 0 0 0 0 1 1 1 1 1 0 1 0 0 1 1 0 1 1 0 0 0 0 0 0 0 0 0 0 0 0 0 0 0 0 0 0 0 0 0 0 0 0 0 0 0 0 0 0 0 0 0 0 0 0 0 0 0 0 0 0 0 0 0 0 0 0 0 0 0 0 0 0 0 0 0 0 0 0 
1 0 1 0 0 0 0 0 1 0 0 1 0 0 0 1 1 1 1 0 1 0 1 0 1 1 0 0 0 0 1 1 1 0 0 1 0 0 1 0 1 1 0 0 1 1 0 0 1 1 0 0 0 0 0 0 1 1 1 0 0 1 0 1 0 0 0 0 0 0 1 0 0 0 0 0 0 0 0 0 0 0 0 0 0 0 0 0 0 0 0 0 0 0 0 0 0 0 0 0 0 0 0 0 0 0 0 0 1 0 0 0 0 0 0 
0 2 0 2 2 1 1 2 0 1 2 0 1 2 1 1 0 1 0 2 0 2 1 1 1 0 2 1 2 1 1 0 1 1 1 1 0 0 0 1 1 0 1 1 0 0 2 1 1 1 1 1 2 1 1 2 1 0 0 1 0 0 0 0 1 1 0 0 1 2 1 0 1 1 1 1 1 1 0 0 1 1 1 1 1 1 0 1 1 0 0 1 0 2 2 1 0 0 2 1 0 0 0 1 0 0 1 1 0 0 0 1 1 2 0 
0 1 0 1 1 0 0 1 0 0 1 0 0 1 0 1 0 1 0 1 0 1 1 1 1 0 1 0 1 2 1 0 1 2 2 1 1 1 0 2 1 0 0 0 0 0 1 0 1 1 0 0 1 0 0 1 1 1 2 2 2 1 0 0 1 1 2 1 2 2 2 2 2 2 2 2 2 2 1 1 1 2 2 2 2 2 2 1 2 1 1 2 2 2 2 2 1 2 2 2 2 1 2 2 1 1 2 2 2 1 1 1 2 2 1 
0 1 0 1 1 0 0 1 0 0 1 0 0 1 0 1 0 1 0 1 0 0 0 1 0 0 1 0 1 0 0 0 0 0 1 0 0 0 0 0 0 0 0 0 0 0 1 0 1 1 0 0 1 0 0 1 0 0 0 1 0 0 0 0 0 0 0 0 0 1 1 0 1 0 0 0 0 0 1 0 2 0 0 0 0 1 0 0 0 1 1 0 0 0 1 0 1 0 1 1 0 0 0 1 0 1 1 0 0 1 1 2 0 1 1 
1 0 1 0 0 0 0 0 1 0 0 1 0 0 0 1 1 1 1 0 1 0 1 1 1 0 0 0 0 1 1 1 0 0 1 1 0 1 1 0 1 1 0 0 1 1 0 0 1 1 0 0 0 0 0 0 1 1 0 0 0 0 0 1 0 0 0 0 0 0 0 0 0 0 0 0 0 0 0 0 0 0 0 0 0 0 0 0 0 0 0 0 0 0 0 0 0 0 0 0 0 0 0 0 0 0 0 0 0 0 0 0 0 0 0 
0 1 0 1 1 1 1 1 0 1 1 0 1 1 1 0 0 0 0 1 0 1 1 1 1 0 1 0 1 1 1 0 1 2 1 1 1 0 0 2 1 0 1 1 0 0 1 1 0 0 1 1 1 1 1 1 0 1 1 2 2 1 1 1 2 2 2 1 2 1 1 2 2 1 1 2 2 1 2 1 2 1 2 1 1 2 2 1 1 2 2 2 2 1 1 1 2 2 1 2 2 1 2 2 1 2 2 1 1 2 2 2 2 1 2 
0 0 0 0 0 0 0 0 0 0 0 0 0 0 0 0 0 0 0 0 0 0 1 1 1 0 1 0 1 2 1 0 1 2 2 1 0 1 0 2 1 0 0 0 0 0 0 0 0 0 0 0 0 0 0 0 0 0 0 1 0 0 0 0 1 1 0 0 2 1 1 0 1 0 0 2 2 0 0 0 1 0 1 0 0 1 0 1 0 0 0 2 0 1 1 0 0 0 1 1 0 0 0 1 0 0 0 0 0 0 0 1 2 1 0 
0 0 0 0 0 0 0 0 0 0 0 0 0 0 0 0 0 0 0 0 0 0 0 0 0 0 0 0 0 0 0 0 0 0 0 0 0 0 0 0 0 0 0 0 0 0 0 0 0 0 0 0 0 0 0 0 0 0 0 0 0 0 0 0 0 0 0 0 0 1 0 0 0 1 1 0 0 1 0 0 0 1 0 1 1 0 0 0 1 0 0 0 0 1 1 1 0 0 1 0 0 0 0 0 0 0 0 1 0 0 0 0 0 1 0 
0 0 0 0 0 0 0 0 0 0 0 0 0 0 0 0 0 0 0 0 0 0 0 0 0 0 0 0 0 0 0 0 0 0 0 0 0 0 0 0 0 0 0 0 0 0 0 0 0 0 0 0 0 0 0 0 0 0 0 0 0 0 0 0 0 0 0 0 0 0 0 1 2 0 0 0 0 0 0 0 0 0 2 0 0 2 1 0 0 0 2 0 1 1 0 0 0 1 0 2 0 0 1 2 0 0 0 0 0 0 0 0 0 0 0 
1 2 1 2 2 1 1 2 1 1 2 1 1 2 1 2 1 2 1 2 1 2 2 2 2 2 2 2 2 2 2 2 2 2 2 2 2 2 2 2 2 1 1 1 1 1 2 1 2 2 1 1 2 1 1 2 2 2 2 2 2 2 2 2 2 2 2 2 2 1 2 2 2 1 1 2 2 1 2 2 2 1 2 1 1 2 2 2 1 2 2 2 2 1 1 1 2 2 1 2 2 2 2 2 2 2 2 1 2 2 2 2 2 1 2 
0 0 0 0 0 0 0 0 0 0 0 0 0 0 0 0 0 0 0 0 0 0 0 1 0 0 1 0 1 1 0 0 0 0 1 0 0 0 0 0 0 0 0 0 0 0 0 0 0 0 0 0 0 0 0 0 0 0 0 1 0 0 0 0 0 0 0 0 0 1 1 0 1 0 0 1 0 0 0 0 1 0 1 0 0 1 0 1 0 0 1 0 0 1 1 0 0 0 1 1 0 0 0 1 0 0 1 0 0 0 0 1 0 1 0 
0 1 0 1 1 1 1 0 0 1 1 0 1 1 1 0 0 0 0 1 0 1 0 0 0 0 0 0 0 0 0 0 0 0 0 0 0 0 0 0 0 0 0 1 0 0 0 1 0 0 1 0 0 1 1 1 0 1 1 1 2 0 0 0 0 0 1 0 0 0 0 0 0 0 0 0 0 0 0 0 0 0 0 0 0 0 0 0 0 0 0 0 0 0 0 0 0 0 0 0 0 0 0 0 0 0 0 0 0 0 0 0 0 0 0 
0 0 0 0 0 0 0 0 0 0 0 0 0 0 0 0 0 0 0 0 0 0 0 0 0 0 0 0 0 0 0 0 0 1 0 0 1 0 0 1 0 0 0 0 0 0 0 0 0 0 0 0 0 0 0 0 0 0 0 0 1 0 0 0 0 0 1 1 1 1 0 1 0 1 1 1 1 1 1 1 0 1 0 1 1 0 1 0 1 1 0 1 1 0 0 1 1 1 0 0 2 1 1 0 1 1 1 1 1 1 1 0 1 0 1 
0 1 0 1 1 1 1 1 0 1 1 0 1 1 1 0 0 0 0 1 0 1 0 0 0 0 0 0 0 0 0 0 0 0 0 0 0 0 0 0 0 0 1 1 0 0 1 1 0 0 1 1 1 1 1 1 0 1 1 1 1 0 0 0 0 0 1 0 0 0 0 0 0 0 0 0 0 0 0 0 0 0 0 0 0 0 0 0 0 0 0 0 0 0 0 0 0 0 0 0 0 0 0 0 0 0 0 0 0 0 0 0 0 0 0 
1 0 1 0 0 1 1 0 1 1 0 1 1 0 1 0 1 0 1 0 1 0 0 0 0 0 0 0 0 0 0 0 0 0 0 0 0 0 0 0 0 1 1 1 1 1 0 1 0 0 1 1 0 1 1 0 0 0 1 0 0 1 0 0 0 0 0 0 0 0 0 0 0 0 0 0 0 0 0 0 0 0 0 0 0 0 0 0 0 0 0 0 0 0 0 0 0 0 0 0 0 0 0 0 0 0 0 0 0 0 0 0 0 0 0 
0 1 0 1 1 0 0 1 0 0 1 0 0 1 0 1 0 1 0 1 0 1 0 1 0 0 1 1 1 1 0 0 0 1 1 0 1 1 0 1 0 0 0 0 0 0 1 0 1 1 0 0 0 0 0 1 1 1 2 1 2 2 1 1 1 1 2 1 1 1 0 1 0 2 2 1 1 2 1 1 0 2 0 2 2 0 1 0 2 1 0 1 1 1 1 2 1 1 1 0 2 1 1 0 1 1 1 2 1 1 1 0 1 1 1 
0 1 0 1 1 0 0 1 0 0 1 0 0 1 0 1 0 1 0 1 0 1 0 1 0 0 1 1 1 1 0 0 0 1 1 0 1 1 0 1 0 0 0 0 0 0 1 0 1 1 0 0 0 0 0 1 1 1 2 1 2 2 1 1 1 1 2 1 1 1 0 1 0 2 2 1 1 2 1 1 0 2 0 2 2 0 1 0 2 1 0 1 1 1 1 2 1 1 1 0 2 1 1 0 1 1 1 2 1 1 1 0 1 1 1 
1 2 1 2 2 1 1 1 1 1 2 1 1 2 1 2 1 2 1 2 1 2 2 2 2 2 2 2 2 2 2 2 2 2 2 2 2 2 2 2 2 1 1 1 1 1 2 1 2 2 1 1 2 1 1 2 2 2 2 2 2 2 2 2 2 2 2 2 2 2 2 2 2 2 2 2 2 2 2 2 2 2 2 2 2 2 2 2 2 2 2 2 2 2 2 2 2 2 2 2 2 2 2 2 2 2 2 2 2 2 2 2 2 2 2 
0 0 0 0 0 0 0 0 0 0 0 0 0 0 0 0 0 0 0 0 0 0 0 0 0 0 0 0 0 0 0 0 0 1 0 0 1 0 0 1 0 0 0 0 0 0 0 0 0 0 0 0 0 0 0 0 0 0 0 0 1 0 0 0 0 0 1 1 1 1 0 1 0 1 1 1 1 1 1 1 0 1 0 1 1 0 1 0 1 1 0 1 1 0 0 1 1 1 0 0 2 1 1 0 1 1 1 1 1 1 1 0 1 0 1 
1 0 1 0 0 0 0 0 1 0 0 1 0 0 0 1 1 1 1 0 1 0 1 1 1 2 0 1 0 0 1 2 1 0 0 1 1 1 2 0 1 1 0 0 1 1 0 0 1 1 0 0 0 0 0 0 1 1 0 0 0 0 1 1 0 0 0 1 0 1 1 0 0 1 1 1 0 1 0 1 0 1 0 1 1 0 0 1 1 0 0 0 0 2 2 1 0 0 1 0 0 1 0 0 1 0 1 1 1 0 0 0 0 2 0 
0 2 0 2 2 1 1 1 1 1 2 0 1 2 1 1 0 1 0 2 0 2 0 2 0 1 1 1 1 2 0 1 0 0 2 0 1 2 1 0 0 0 1 1 0 0 2 1 1 1 1 1 2 1 1 2 1 0 0 1 0 0 1 0 0 0 0 0 0 0 1 0 2 0 0 0 0 0 0 0 2 0 2 0 0 2 0 1 0 0 2 0 0 0 0 0 0 0 1 2 0 0 0 1 0 0 0 0 0 0 0 2 0 0 0 
0 0 0 0 0 0 0 0 0 0 0 0 0 0 0 0 0 0 0 0 0 0 0 0 0 0 0 0 0 0 0 0 0 1 0 0 1 0 0 1 0 0 0 0 0 0 0 0 0 0 0 0 0 0 0 0 0 0 0 0 1 0 0 0 0 0 1 1 1 2 0 1 0 1 1 2 1 1 1 1 0 1 0 1 1 0 1 0 1 1 0 1 1 0 0 1 1 1 0 0 2 1 1 0 1 1 2 1 2 1 1 0 1 0 1 
1 2 1 2 2 1 1 1 1 1 2 1 1 2 1 2 1 2 1 2 1 2 2 1 2 2 1 2 1 0 2 2 2 2 0 2 2 1 2 2 2 1 1 1 1 1 2 1 2 2 1 1 2 1 1 2 2 2 1 1 2 1 2 2 2 2 2 2 2 2 1 1 0 2 2 2 2 2 1 2 0 2 0 2 2 1 1 1 2 1 0 2 1 2 2 2 1 1 1 0 2 2 1 0 2 1 2 2 2 1 1 0 2 2 1 
1 2 1 2 2 2 2 2 1 2 2 1 2 2 2 1 1 1 1 2 1 2 1 2 1 1 2 2 2 2 1 1 1 2 2 1 2 2 1 2 1 1 2 2 1 1 2 2 1 1 2 2 2 2 2 2 1 1 2 2 2 2 2 1 2 2 2 2 2 1 1 2 2 2 2 1 2 2 2 2 2 2 2 2 2 2 2 2 2 2 2 2 2 1 1 2 2 2 2 2 2 2 2 2 2 2 1 2 1 2 2 2 2 1 2 
0 0 0 0 0 0 0 0 0 0 0 0 0 0 0 0 0 0 0 0 0 0 0 0 0 0 0 0 0 0 0 0 0 1 0 0 1 0 0 1 0 0 0 0 0 0 0 0 0 0 0 0 0 0 0 0 0 0 0 0 1 0 0 0 0 0 1 1 1 1 0 1 0 2 2 1 1 2 1 1 0 2 0 2 2 0 1 0 0 1 0 1 1 1 1 2 1 1 1 0 2 1 1 0 1 1 1 2 1 1 1 0 1 1 1 
0 0 0 0 0 0 0 0 0 0 0 0 0 0 0 0 0 0 0 0 0 0 0 0 0 0 0 0 0 0 0 0 0 0 0 0 0 0 0 0 0 0 0 0 0 0 0 0 0 0 0 0 0 0 0 0 0 0 0 0 0 0 0 0 0 0 0 0 0 0 0 1 1 0 0 0 0 0 1 0 0 0 1 0 0 1 1 0 0 0 1 0 1 0 0 0 0 1 0 1 0 0 1 1 0 0 0 0 0 0 0 1 0 0 0 
0 1 0 1 1 1 1 1 0 1 1 0 1 1 1 0 0 0 0 1 0 1 0 0 0 0 0 0 0 0 0 0 0 0 0 0 0 0 0 0 0 0 1 1 0 0 1 1 0 0 1 1 1 1 1 1 0 0 0 0 0 0 0 0 0 0 0 0 0 0 0 0 0 0 0 0 0 0 0 0 0 0 0 0 0 0 0 0 0 0 0 0 0 0 0 0 0 0 0 0 0 0 0 0 0 0 0 0 0 0 0 0 0 0 0 
0 0 0 0 0 0 0 0 0 0 0 0 0 0 0 0 0 0 0 0 0 0 0 0 0 0 0 0 0 0 0 0 0 0 0 0 0 0 0 0 0 0 0 0 0 0 0 0 0 0 0 0 0 0 0 0 0 0 0 0 0 0 0 0 0 0 0 0 0 0 0 1 1 0 0 0 0 0 1 0 1 0 1 0 0 1 1 0 0 1 1 0 1 0 0 0 1 1 0 1 0 0 1 1 0 1 0 0 0 1 1 1 0 0 1 
0 1 0 1 1 0 0 1 0 0 1 0 0 1 0 0 0 1 0 1 0 1 0 0 0 0 0 0 0 0 0 0 0 0 0 0 0 0 0 0 0 0 0 0 0 0 1 0 1 1 0 0 1 0 0 1 1 0 0 0 0 0 0 0 0 0 0 0 0 0 0 0 0 0 0 0 0 0 0 0 0 0 0 0 0 0 0 0 0 0 0 0 0 0 0 0 0 0 0 0 0 0 0 0 0 0 0 0 0 0 0 0 0 0 0 
0 0 0 0 0 0 0 0 0 0 0 0 0 0 0 0 0 0 0 0 0 0 0 0 0 0 0 0 0 0 0 0 0 0 0 0 0 0 0 0 0 0 0 0 0 0 0 0 0 0 0 0 0 0 0 0 0 0 0 0 0 0 0 0 0 0 0 0 0 0 0 1 1 0 0 0 0 0 1 0 0 0 1 0 0 1 1 0 1 0 1 0 1 0 0 0 0 1 0 1 0 0 1 1 0 0 0 0 0 0 0 1 0 0 0 
0 1 0 1 1 1 1 1 0 1 1 0 1 1 1 0 0 0 0 1 0 1 1 0 1 0 0 0 0 0 1 0 1 2 0 1 1 0 0 2 1 0 1 1 0 0 1 1 0 0 1 1 0 1 1 1 0 0 1 0 1 1 0 0 1 1 1 1 2 1 0 1 0 2 2 1 2 2 1 1 0 0 0 2 2 0 1 0 2 1 0 2 1 1 1 2 1 1 1 0 2 1 1 0 1 1 1 2 1 1 1 0 2 1 1 
0 0 0 0 0 0 0 0 0 0 0 0 0 0 0 0 0 0 0 0 0 0 0 1 0 0 1 0 1 1 0 0 0 1 1 0 1 0 0 1 0 0 0 0 0 0 0 0 0 0 0 0 0 0 0 0 0 0 0 1 1 0 0 0 0 0 1 1 1 1 1 1 1 1 1 1 1 1 1 1 1 0 1 1 1 1 1 1 1 1 1 1 1 0 0 1 1 1 1 1 2 1 1 1 1 1 1 1 1 1 1 1 1 0 1 
0 1 0 1 1 1 1 1 0 1 1 0 1 1 1 0 0 0 0 1 0 1 0 0 0 0 0 0 0 0 0 0 0 0 0 0 0 0 0 0 0 0 1 1 0 0 1 1 0 0 1 1 1 1 1 1 0 0 0 0 0 0 0 0 0 0 0 0 0 0 0 0 0 0 0 0 0 0 0 0 0 0 0 0 0 0 0 0 0 0 0 0 0 0 0 0 0 0 0 0 0 0 0 0 0 0 0 0 0 0 0 0 0 0 0 
0 2 0 2 2 1 1 2 0 1 2 0 1 2 1 2 0 2 0 2 1 2 2 2 2 2 2 2 2 0 2 2 2 2 0 2 2 2 2 2 2 0 1 1 0 0 2 1 2 2 1 1 2 1 1 2 2 2 2 2 2 2 2 0 2 2 2 2 2 2 0 2 2 2 2 2 2 2 2 2 2 2 2 2 2 2 2 2 2 2 2 2 2 0 0 2 2 2 0 2 2 2 2 2 2 2 2 2 2 2 2 2 2 0 2 
0 0 0 0 0 0 0 0 0 0 0 0 0 0 0 0 0 0 0 0 0 0 0 0 0 0 0 0 0 0 0 0 0 1 0 0 1 0 0 1 0 0 0 0 0 0 0 0 0 0 0 0 0 0 0 0 0 0 0 0 1 0 0 0 0 0 1 1 1 1 0 1 0 1 1 1 1 1 1 1 0 1 0 1 1 0 1 0 1 1 0 1 1 0 0 1 1 1 0 0 2 1 1 0 1 1 1 1 1 1 1 0 1 0 1 
0 0 0 0 0 0 0 0 0 0 0 0 0 0 0 0 0 0 0 0 0 0 0 0 0 0 0 0 0 0 0 0 0 0 0 0 0 0 0 0 0 0 0 0 0 0 0 0 0 0 0 0 0 0 0 0 0 0 0 0 0 0 0 0 0 0 0 0 0 0 0 1 1 0 0 0 0 0 0 0 0 0 1 0 0 1 1 0 0 0 1 0 1 0 0 0 0 1 0 1 0 0 1 1 0 0 0 0 0 0 0 1 0 0 0 
0 0 0 0 0 0 0 0 0 0 0 0 0 0 0 0 0 0 0 0 0 0 0 0 0 0 0 0 0 0 0 0 0 0 0 0 0 0 0 0 0 0 0 0 0 0 0 0 0 0 0 0 0 0 0 0 0 1 1 1 1 0 0 0 0 0 1 0 0 0 0 1 1 0 0 0 0 0 0 0 0 0 1 0 0 1 1 0 0 0 1 0 1 0 0 0 0 1 0 1 0 0 1 1 0 0 0 0 0 0 0 1 0 0 0 
1 0 1 0 0 0 0 0 1 0 0 1 0 0 0 2 1 2 1 0 1 0 2 1 2 1 1 0 1 1 2 1 2 2 1 2 1 0 1 2 2 1 0 0 1 1 0 0 2 2 0 0 0 0 0 0 2 2 2 2 2 2 1 2 2 2 2 2 2 2 2 2 2 2 2 2 2 2 2 2 2 2 2 2 2 2 2 2 2 2 2 2 2 2 2 2 2 2 2 2 2 2 2 2 2 2 2 2 2 2 2 2 2 2 2 
1 2 1 2 2 2 2 2 1 2 2 1 2 2 2 1 1 1 1 2 1 2 1 2 1 1 1 1 1 2 1 1 1 2 2 1 2 2 1 2 1 1 2 2 1 1 2 2 1 1 2 2 2 2 2 2 1 1 2 2 2 2 2 1 2 2 2 2 2 2 1 2 2 2 2 2 2 2 2 2 2 2 2 2 2 2 2 2 0 2 2 2 2 2 2 2 2 2 2 2 2 2 2 2 2 2 2 2 1 2 2 2 2 2 2 
0 1 0 1 1 0 0 1 0 0 1 0 0 1 0 1 0 1 0 1 0 1 0 1 0 0 0 0 0 1 0 0 0 0 1 0 0 1 0 0 0 0 0 0 0 0 1 0 1 1 0 0 1 0 0 1 1 0 0 0 0 0 0 0 0 0 0 0 0 0 0 0 0 0 0 0 0 0 0 0 0 0 0 0 0 0 0 0 0 0 0 0 0 0 0 0 0 0 0 0 0 0 0 0 0 0 0 0 0 0 0 0 0 0 0 
0 1 0 1 1 0 0 1 0 0 1 0 0 1 0 1 0 1 0 1 0 1 0 1 0 0 0 0 0 1 0 0 0 0 1 0 0 1 0 0 0 0 0 0 0 0 1 0 1 1 0 0 1 0 0 1 1 0 0 0 0 0 0 0 0 0 0 0 0 0 0 0 0 0 0 0 0 0 0 0 0 0 0 0 0 0 0 0 0 0 0 0 0 0 0 0 0 0 0 0 0 0 0 0 0 0 0 0 0 0 0 0 0 0 0 
1 2 1 2 2 1 1 2 1 1 2 1 1 2 1 2 1 2 1 2 1 2 2 1 2 2 1 2 1 0 2 2 2 2 0 2 2 2 2 2 2 0 1 0 1 0 2 1 2 2 1 1 0 1 1 2 2 2 2 1 2 2 2 2 2 2 2 2 2 1 1 2 1 2 2 1 2 2 1 2 0 2 1 2 2 1 2 1 2 1 1 2 2 1 1 2 1 2 1 1 2 2 2 1 2 1 1 2 2 1 1 1 2 1 1 
1 1 1 1 1 1 1 1 1 1 1 1 1 1 1 1 1 1 1 1 1 1 1 1 1 2 2 2 2 1 1 2 1 0 1 1 1 1 2 0 1 1 1 1 1 1 1 1 1 1 1 1 1 1 1 1 1 2 1 2 1 1 2 2 1 1 1 0 0 1 2 1 2 1 1 1 0 1 0 0 1 1 2 1 1 2 1 1 1 0 2 0 1 2 2 1 0 1 2 2 0 0 1 2 0 0 1 1 1 0 0 2 0 2 0 
0 0 0 0 0 0 0 0 0 0 0 0 0 0 0 0 0 0 0 0 0 0 0 0 0 0 0 0 0 0 0 0 0 1 0 0 1 0 0 0 0 0 0 0 0 0 0 0 0 0 0 0 0 0 0 0 0 0 0 0 2 0 0 0 0 0 2 1 1 1 0 1 0 1 1 1 1 1 1 1 0 1 0 1 1 0 1 0 1 2 0 1 1 0 0 1 1 1 0 0 2 1 1 0 1 0 1 1 1 1 1 0 1 0 1 
0 0 0 0 0 0 0 0 0 0 0 0 0 0 0 0 0 0 0 0 0 0 0 0 0 0 0 0 0 0 0 0 0 0 0 0 0 0 0 0 0 0 0 0 0 0 0 0 0 0 0 0 0 0 0 0 0 0 0 0 0 0 0 0 0 0 0 0 0 0 0 0 0 1 1 0 0 1 0 0 0 1 0 1 1 0 0 0 1 0 0 0 0 0 2 1 0 0 2 0 0 0 0 0 0 0 0 1 0 0 0 0 0 2 0 
0 0 0 0 0 0 0 0 0 0 0 0 0 0 0 0 0 0 0 0 0 0 0 0 0 0 0 0 0 0 0 0 0 0 0 0 0 0 0 0 0 0 0 0 0 0 0 0 0 0 0 0 0 0 0 0 0 0 0 1 0 1 1 1 1 1 0 0 0 0 0 0 0 0 0 0 0 0 1 0 2 0 0 0 0 0 0 0 0 1 0 0 0 0 0 0 1 0 0 0 0 0 0 0 0 1 0 0 0 1 1 0 0 0 1 
1 2 1 2 2 2 2 2 1 2 2 1 2 2 2 1 1 1 1 2 1 2 1 1 1 0 0 0 0 1 1 0 1 2 1 1 1 1 0 2 1 1 2 2 1 1 2 2 1 1 2 2 2 2 2 2 1 0 1 0 1 2 1 1 2 2 1 2 2 1 0 2 1 2 2 1 2 2 2 2 1 2 1 2 2 1 2 1 0 2 0 2 2 1 1 2 1 2 0 1 2 2 2 1 2 2 1 2 1 2 2 1 2 1 2 
1 2 1 2 2 2 2 2 1 2 2 1 2 2 2 1 1 1 1 2 1 2 1 1 1 0 0 0 0 1 1 0 1 2 1 1 1 1 0 2 1 1 2 2 1 1 2 2 1 1 2 2 2 2 2 2 1 0 1 0 1 2 1 1 2 2 1 2 2 1 0 2 1 2 2 1 2 2 2 2 1 2 1 2 2 1 2 1 0 2 0 2 2 1 1 2 1 2 0 1 2 2 2 1 2 2 1 2 1 2 2 1 2 1 2 
0 1 0 1 1 0 0 1 0 0 1 0 0 1 0 1 0 1 0 1 0 1 0 0 0 0 1 1 1 0 0 0 0 0 0 0 0 0 0 0 0 0 0 0 0 0 1 0 1 1 0 0 1 0 0 1 1 1 2 1 1 1 0 0 0 0 1 0 1 0 0 0 0 0 0 0 0 0 0 0 0 0 0 0 0 0 0 0 0 0 0 0 0 0 0 0 0 0 0 0 0 0 0 0 0 0 0 0 0 0 0 0 0 0 0 
0 0 0 0 0 0 0 0 0 0 0 0 0 0 0 0 0 0 0 0 0 0 0 0 0 0 1 0 1 1 0 0 0 0 0 0 0 0 0 0 0 0 0 0 0 0 0 0 0 0 0 0 0 0 0 0 0 0 0 1 0 0 0 0 0 0 0 0 0 1 1 0 1 0 0 1 0 0 0 0 1 0 1 0 0 1 0 1 0 0 1 0 0 1 1 0 0 0 1 1 0 0 0 0 0 0 1 0 0 0 0 1 0 1 0 
0 1 0 1 1 1 1 1 0 1 1 0 1 1 1 0 0 0 0 1 0 1 1 1 1 0 0 0 0 1 1 0 1 2 1 1 1 1 0 2 1 0 1 1 0 0 1 1 0 0 1 1 1 1 1 1 0 1 2 1 2 1 0 0 1 1 2 2 2 1 0 1 0 1 1 1 2 1 1 2 0 1 0 1 1 0 1 1 1 1 0 2 1 0 0 1 1 1 0 0 2 2 1 0 2 1 1 1 1 1 1 0 2 0 1 
0 1 0 1 1 1 1 1 0 1 1 0 1 1 1 0 0 0 0 1 0 1 0 1 0 0 0 0 0 1 0 0 0 0 1 0 0 1 0 0 0 0 1 1 0 0 1 1 0 0 1 1 1 1 1 1 0 1 1 1 1 0 0 0 0 0 1 1 0 0 0 0 0 1 1 0 0 1 0 1 1 1 0 1 1 0 0 1 1 1 0 0 0 1 1 1 1 0 1 0 0 1 0 0 1 1 0 1 0 1 1 0 0 1 1 
1 2 1 2 2 1 1 1 1 1 2 1 1 2 1 2 1 2 1 2 1 2 2 2 2 2 2 2 2 2 2 2 2 2 2 2 2 2 2 2 2 1 1 1 1 1 2 1 2 2 1 1 2 1 1 2 2 2 2 2 2 2 2 2 2 2 2 2 2 2 2 2 2 2 2 2 2 2 2 2 2 2 2 2 2 2 2 2 2 2 2 2 2 2 2 2 2 2 2 2 2 2 2 2 2 2 2 2 2 2 2 2 2 2 2 
0 2 0 2 2 1 1 1 0 1 2 0 1 2 1 1 0 1 0 2 0 2 1 1 1 1 1 2 1 1 1 1 1 2 1 1 2 2 1 2 1 0 1 1 0 0 2 1 1 1 1 1 2 1 1 2 1 1 1 1 2 1 2 1 2 2 2 2 2 1 0 2 1 1 1 1 2 1 2 2 0 1 1 1 1 1 2 1 1 1 1 2 2 0 0 1 1 2 0 1 2 2 2 1 2 1 1 1 1 1 1 1 2 0 1 
0 1 0 1 1 1 1 1 0 1 1 0 1 1 1 0 0 0 0 1 0 1 0 0 0 0 0 0 0 0 0 0 0 0 0 0 0 0 0 0 0 0 1 1 0 0 1 1 0 0 1 1 1 1 1 1 0 0 0 0 0 0 0 0 0 0 0 0 0 0 0 0 0 0 0 0 0 0 0 0 0 0 0 0 0 0 0 0 0 0 0 0 0 0 0 0 0 0 0 0 0 0 0 0 0 0 0 0 0 0 0 0 0 0 0 
0 0 0 0 0 0 0 0 0 0 0 0 0 0 0 0 0 0 0 0 0 0 0 0 0 0 0 0 0 0 0 0 0 0 0 0 0 0 0 0 0 0 0 0 0 0 0 0 0 0 0 0 0 0 0 0 0 1 1 1 1 1 1 1 2 2 1 0 0 0 0 0 0 0 0 0 0 0 0 0 0 0 0 0 0 0 0 0 0 0 0 0 0 0 0 0 0 0 0 0 0 0 0 0 0 0 0 0 0 0 0 0 0 0 0 
1 2 1 2 2 2 2 2 0 2 2 1 2 2 2 1 1 1 1 2 1 2 1 2 1 1 2 2 2 2 1 1 1 2 0 1 2 2 1 2 1 1 2 2 1 1 2 2 1 1 2 2 2 2 2 2 1 1 2 2 2 2 2 1 2 2 2 0 2 1 1 1 1 1 1 1 2 1 1 2 2 1 1 1 1 1 1 2 0 2 1 2 1 0 0 1 2 1 1 1 2 2 1 1 2 2 1 1 1 2 2 1 2 0 2 
0 0 0 0 0 0 0 0 0 0 0 0 0 0 0 0 0 0 0 0 0 0 1 0 1 0 0 0 0 0 1 0 1 1 0 1 0 0 0 1 1 0 0 0 0 0 0 0 0 0 0 0 0 0 0 0 0 0 0 0 0 0 0 0 1 1 0 0 1 0 0 0 0 0 0 0 1 0 0 0 0 0 0 0 0 0 0 0 0 0 0 1 0 0 0 0 0 0 0 0 0 0 0 0 0 0 0 0 0 0 0 0 1 0 0 
0 0 0 0 0 0 0 0 0 0 0 0 0 0 0 0 0 0 0 0 0 0 0 0 0 0 0 0 0 0 0 0 0 0 0 0 0 0 0 0 0 0 0 0 0 0 0 0 0 0 0 0 0 0 0 0 0 0 0 0 0 0 0 0 0 0 0 0 0 0 0 0 0 1 1 0 0 0 0 0 1 1 0 1 1 0 0 0 1 0 0 0 0 1 1 1 0 0 1 0 0 0 0 0 0 1 0 0 0 1 1 0 0 1 0 
0 0 0 0 0 0 0 0 0 0 0 0 0 0 0 0 0 0 0 0 0 0 0 0 0 0 0 0 0 0 0 0 0 0 0 0 0 0 0 0 0 0 0 0 0 0 0 0 0 0 0 0 0 0 0 0 0 0 0 0 0 0 0 0 0 0 0 0 0 0 0 0 0 1 1 0 0 0 0 0 1 1 0 1 1 0 0 0 1 0 0 0 0 1 1 1 0 0 1 0 0 0 0 0 0 1 0 0 0 1 1 0 0 1 0 
0 0 0 0 0 0 0 0 0 0 0 0 0 0 0 0 0 0 0 0 0 0 0 1 0 0 1 0 1 1 0 0 0 0 1 0 0 0 0 0 0 0 0 0 0 0 0 0 0 0 0 0 0 0 0 0 0 0 0 1 0 1 1 1 1 1 0 0 0 0 1 0 1 0 0 0 0 0 0 0 1 0 1 0 0 1 0 1 0 0 1 0 0 0 0 0 0 0 1 1 0 0 0 1 0 0 0 0 0 0 0 1 0 0 0 
0 1 0 1 1 1 1 1 0 1 1 0 1 1 1 0 0 0 0 1 0 1 0 0 0 0 0 0 0 0 0 0 0 0 0 0 0 0 0 0 0 0 1 1 0 0 1 1 0 0 1 1 1 1 1 1 0 0 0 0 0 0 0 0 0 0 0 0 0 0 0 0 0 0 0 0 0 0 0 0 0 0 0 0 0 0 0 0 0 0 0 0 0 0 0 0 0 0 0 0 0 0 0 0 0 0 0 0 0 0 0 0 0 0 0 
0 1 0 1 1 0 0 0 0 0 1 0 0 1 0 1 0 1 0 1 0 1 0 0 0 0 0 0 0 0 0 0 0 0 0 0 0 0 0 0 0 0 0 0 0 0 1 0 1 1 0 0 1 0 0 1 1 0 0 0 0 0 0 0 0 0 0 0 0 0 0 0 0 0 0 0 0 0 0 0 0 0 0 0 0 0 0 0 0 0 0 0 0 0 0 0 0 0 0 0 0 0 0 0 0 0 0 0 0 0 0 0 0 0 0 
0 1 0 1 1 0 0 0 0 0 1 0 0 1 0 2 0 2 0 1 0 1 0 0 0 0 0 0 0 0 0 0 0 0 0 0 0 0 0 0 0 0 0 0 0 0 1 0 2 2 0 0 1 0 0 1 2 0 0 0 0 0 0 0 0 0 0 0 0 0 0 0 0 0 0 0 0 0 0 0 0 0 0 0 0 0 0 0 0 0 0 0 0 0 0 0 0 0 0 0 0 0 0 0 0 0 0 0 0 0 0 0 0 0 0 
1 1 1 1 1 0 0 0 1 0 1 1 0 1 0 2 1 2 1 1 1 1 1 0 1 1 0 0 0 0 1 1 1 0 0 1 0 0 1 0 1 1 0 0 1 1 1 0 2 2 0 0 1 0 0 1 2 2 2 1 1 2 1 2 1 1 1 1 0 1 1 0 0 1 1 1 0 1 0 1 1 1 0 1 1 0 0 1 1 1 0 0 0 2 2 1 1 0 1 0 0 1 0 0 1 1 1 1 1 1 1 0 0 2 1 
0 0 0 0 0 0 0 0 0 0 0 0 0 0 0 0 0 0 0 0 0 0 0 1 0 0 1 0 1 1 0 0 0 0 1 0 0 0 0 0 0 0 0 0 0 0 0 0 0 0 0 0 0 0 0 0 0 0 0 1 0 0 0 0 0 0 0 0 0 0 1 0 1 0 0 0 0 0 0 0 1 0 1 0 0 1 0 1 0 0 1 0 0 0 0 0 0 0 1 1 0 1 0 1 0 0 0 0 0 0 0 1 0 0 0 
0 1 0 1 1 1 1 1 0 1 1 0 1 1 1 0 0 0 0 1 0 1 0 0 0 0 0 0 0 0 0 0 0 0 0 0 0 0 0 0 0 0 1 1 0 0 0 1 0 0 1 1 1 1 1 1 0 0 0 0 0 0 0 0 0 0 0 0 0 0 0 0 0 0 0 0 0 0 0 0 0 0 0 0 0 0 0 0 0 0 0 0 0 0 0 0 0 0 0 0 0 0 0 0 0 0 0 0 0 0 0 0 0 0 0 
0 0 0 0 0 0 0 0 0 0 0 0 0 0 0 0 0 0 0 0 0 0 0 0 0 0 0 0 0 0 0 0 0 1 0 0 1 0 0 0 0 0 0 0 0 0 0 0 0 0 0 0 0 0 0 0 0 0 0 0 1 0 0 0 0 0 1 1 1 1 0 1 0 1 1 1 1 1 1 1 0 1 0 1 1 0 1 0 1 1 0 1 1 0 0 1 1 1 0 0 2 0 1 0 1 1 1 1 1 1 1 0 1 0 1 
0 2 0 2 2 0 0 0 0 0 2 0 2 2 0 1 0 1 0 2 0 2 1 1 1 1 1 2 1 0 1 1 1 1 0 1 1 1 1 1 1 0 0 0 0 0 2 0 1 1 0 0 0 0 0 2 1 1 1 1 1 1 2 1 2 2 1 1 1 0 0 1 1 1 1 0 1 1 1 1 0 1 1 1 1 1 1 1 1 0 1 1 1 1 1 1 0 1 1 1 0 1 1 1 1 1 0 1 0 0 0 1 1 1 0 
0 1 0 1 1 0 0 0 0 0 1 0 1 1 0 1 0 1 0 1 0 1 1 0 1 0 1 1 1 0 1 0 1 1 0 1 0 0 0 1 1 0 0 0 0 0 1 0 1 1 0 0 0 0 0 1 1 0 0 0 0 0 0 0 1 1 0 0 1 0 0 0 0 0 0 0 1 0 0 0 0 0 0 0 0 0 0 0 0 0 0 1 0 0 0 0 0 0 0 0 0 0 0 0 0 0 0 0 0 0 0 0 1 0 0 
1 0 1 0 0 0 0 0 1 0 0 1 0 0 0 1 1 1 1 0 1 0 2 1 2 1 2 1 2 1 2 1 2 1 1 2 0 0 1 2 2 1 0 0 1 1 0 0 1 1 0 0 0 0 0 0 1 2 2 2 1 2 0 1 1 1 1 1 1 1 2 0 1 1 1 1 1 1 0 1 1 0 1 1 1 1 0 2 1 0 1 1 0 2 2 1 0 0 2 1 0 2 0 1 1 0 1 1 1 0 0 1 1 2 0 
1 0 1 0 0 0 0 0 0 0 0 1 0 0 0 1 1 1 1 0 1 0 1 1 1 1 1 1 1 1 1 1 1 1 1 1 1 1 1 1 1 1 0 0 1 1 0 0 1 1 0 0 0 0 0 0 1 2 2 1 2 2 1 2 1 1 2 2 1 2 1 1 0 1 1 2 1 1 1 2 1 1 0 1 1 0 1 1 2 2 0 1 1 1 1 1 2 1 0 0 2 1 1 0 2 1 2 1 2 2 2 0 1 1 2 
1 2 1 2 2 2 2 2 0 2 2 1 0 2 2 1 1 1 1 2 1 2 1 2 1 1 1 1 1 2 1 1 1 2 2 1 2 2 1 1 1 1 2 2 1 1 2 2 1 1 2 2 2 2 2 2 1 0 1 2 2 1 1 0 1 1 2 2 2 1 1 2 2 2 2 1 2 2 2 2 2 2 2 2 2 2 2 2 2 2 2 2 2 1 1 2 2 2 2 2 2 2 2 2 2 2 1 2 1 2 2 2 2 1 2 
1 0 1 1 1 1 2 2 1 2 1 1 1 1 2 0 1 0 1 1 1 0 1 2 1 1 1 1 1 2 1 1 1 1 2 1 1 1 1 1 1 1 2 2 1 1 1 2 0 0 2 1 2 2 2 1 0 0 1 1 0 1 1 0 1 1 0 1 2 0 1 1 1 1 1 0 1 1 1 1 2 1 2 1 1 2 1 2 1 1 2 1 1 1 1 1 1 1 2 2 0 2 1 2 1 1 0 1 0 1 1 2 1 1 1 
0 0 0 0 0 0 0 0 0 0 0 0 0 0 0 0 0 0 0 0 0 0 1 2 1 1 2 2 2 2 1 1 1 1 2 1 1 2 1 1 1 0 0 0 0 0 0 0 0 0 0 0 0 0 0 0 0 1 1 2 1 1 2 1 2 2 1 0 1 0 1 1 2 0 0 0 1 0 1 0 1 0 2 0 0 2 1 1 0 1 2 1 1 0 0 0 1 1 1 2 0 1 1 2 0 1 0 0 0 1 1 2 1 0 1 
0 1 0 1 1 1 1 1 0 1 1 0 1 1 1 0 0 0 0 1 0 1 0 0 0 0 0 0 0 0 0 0 0 1 0 0 1 0 0 0 0 0 1 1 0 0 1 1 0 0 1 1 1 1 1 1 0 0 0 0 1 0 0 0 0 0 1 0 1 1 0 1 0 1 1 1 1 1 1 1 0 1 0 1 1 0 1 0 1 1 0 1 1 0 0 1 1 1 0 0 2 0 1 0 1 1 1 1 1 1 1 0 1 0 1 
0 0 0 0 0 0 0 0 0 0 0 0 0 0 0 0 0 0 0 0 0 0 0 0 0 0 1 1 1 0 0 0 0 1 0 0 1 0 0 1 0 0 0 0 0 0 0 0 0 0 0 0 0 0 0 0 0 0 1 0 1 1 0 0 0 0 1 1 1 1 0 1 0 1 1 1 1 1 1 1 0 1 0 1 1 0 1 0 1 1 0 1 1 0 0 1 1 1 0 0 2 0 1 0 1 1 1 1 1 1 1 0 1 0 1 
0 1 0 2 1 0 0 0 0 1 1 0 1 1 0 1 0 1 0 1 0 1 0 0 0 0 0 0 0 0 0 0 0 0 0 0 0 0 0 0 0 0 0 0 0 0 1 0 1 1 0 0 0 0 0 1 1 0 0 0 0 0 0 0 0 0 0 0 0 0 0 0 0 0 0 0 0 0 0 0 0 0 0 0 0 0 0 0 0 0 0 0 0 0 0 0 0 0 0 0 0 0 0 0 0 0 0 0 0 0 0 0 0 0 0 
1 1 1 2 1 1 1 1 1 1 1 1 0 1 1 1 1 1 1 1 1 1 0 1 0 1 1 1 0 1 0 1 0 0 1 0 1 1 1 0 0 1 1 1 1 1 0 1 1 1 1 1 1 2 1 1 1 1 1 2 1 1 2 1 1 1 1 1 0 0 1 1 2 0 0 0 0 0 1 1 2 0 2 0 0 2 1 2 0 1 1 0 0 0 0 0 1 1 1 2 0 0 1 2 1 1 0 0 0 1 1 2 0 0 1 
0 1 0 1 1 1 1 1 0 1 1 0 1 1 1 0 0 0 0 1 0 1 0 0 0 0 0 0 0 0 0 0 0 0 0 0 0 0 0 0 0 0 1 1 0 0 1 1 0 0 1 1 1 1 1 1 0 0 0 0 0 0 0 0 0 0 0 0 0 0 0 0 0 0 0 0 0 0 0 0 0 0 0 0 0 0 0 0 0 0 0 0 0 0 0 0 0 0 0 0 0 0 0 0 0 0 0 0 0 0 0 0 0 0 0 
0 1 0 1 1 1 1 1 0 1 1 0 1 1 1 0 0 0 0 1 0 1 0 0 0 0 0 0 0 0 0 0 0 0 0 0 0 0 0 0 0 0 1 1 0 0 1 1 0 0 1 1 1 1 1 1 0 0 0 0 0 0 0 0 0 0 0 0 0 0 0 0 0 0 0 0 0 0 0 0 0 0 0 0 0 0 0 0 0 0 0 0 0 0 0 0 0 0 0 0 0 0 0 0 0 0 0 0 0 0 0 0 0 0 0 
0 1 0 1 1 0 0 0 0 0 1 0 1 1 0 1 0 1 0 1 0 1 1 0 1 0 0 0 0 0 1 0 1 1 0 1 0 0 0 1 1 0 0 0 0 0 1 0 1 1 0 0 0 0 0 1 1 0 0 0 0 0 0 0 1 1 0 1 1 0 0 0 0 0 0 0 1 0 0 1 0 0 0 0 0 0 0 1 0 0 0 1 0 0 0 0 0 0 0 0 0 1 0 0 1 0 0 0 0 0 0 0 1 0 0 
0 0 0 0 0 0 0 0 0 0 0 0 0 0 0 0 0 0 0 0 0 0 1 0 1 0 0 0 0 0 1 0 1 1 0 1 0 0 0 1 1 0 0 0 0 0 0 0 0 0 0 0 0 0 0 0 0 0 0 0 0 0 0 0 1 1 0 0 1 0 0 0 0 0 0 0 1 0 0 0 0 0 0 0 0 0 0 0 0 0 0 1 0 0 0 0 0 0 0 0 0 0 0 0 0 0 0 0 0 0 0 0 1 0 0 
1 0 1 0 0 0 0 0 1 0 0 1 0 0 0 1 1 1 1 0 1 0 1 0 1 1 0 0 0 0 1 1 1 0 0 1 0 0 0 0 1 1 0 0 1 1 0 0 1 0 0 0 0 0 0 0 1 1 0 0 0 0 0 1 0 0 0 0 0 1 1 0 0 0 0 1 0 0 0 0 0 0 0 0 0 0 0 0 0 0 0 0 0 0 1 0 0 0 0 0 0 0 0 0 0 0 1 0 1 0 0 0 0 1 0 
0 0 0 0 0 0 0 0 0 0 0 0 0 0 0 0 0 0 0 0 0 0 0 1 0 0 1 0 1 1 0 0 0 0 0 0 0 0 0 0 0 0 0 0 0 0 0 0 0 0 0 0 0 0 0 0 0 0 0 0 0 0 0 0 0 0 0 0 0 0 1 0 1 0 0 0 0 0 0 0 1 0 1 0 0 1 0 1 0 0 1 0 0 0 0 0 0 0 1 1 0 1 0 1 0 0 0 0 0 0 0 1 0 0 0 
0 2 0 2 2 0 0 0 0 0 2 0 0 2 0 1 0 1 0 2 0 2 0 1 0 0 0 0 0 2 0 0 0 0 2 0 0 1 0 0 0 0 0 0 0 0 2 0 1 1 0 0 0 0 0 2 1 0 0 0 0 0 0 0 0 0 0 0 0 0 0 0 0 0 0 0 0 0 0 0 0 0 0 0 0 0 0 0 0 0 0 0 0 0 0 0 0 0 0 0 0 0 0 0 0 0 0 0 0 0 0 0 0 0 0 
1 2 1 2 2 2 2 2 1 2 2 1 2 2 2 1 1 1 1 2 1 0 1 2 1 1 2 0 0 2 1 1 1 2 2 1 2 2 1 2 1 2 2 2 1 1 2 2 1 1 2 2 2 2 2 2 1 1 2 2 2 2 2 0 2 2 2 2 2 1 1 2 2 2 2 1 2 2 2 2 2 2 2 2 2 2 2 2 0 2 2 2 2 1 1 2 2 2 2 2 2 2 2 2 2 2 1 2 0 2 2 2 2 1 2 
1 2 1 2 2 2 2 2 1 2 2 1 2 2 2 1 1 0 1 2 1 2 1 2 1 1 2 2 2 2 1 1 1 2 2 1 2 2 1 2 1 0 2 2 1 1 2 2 1 1 2 2 2 2 2 2 1 1 2 2 2 2 2 1 2 2 2 2 2 1 1 1 1 2 2 1 2 2 2 2 2 0 1 2 2 2 0 2 2 2 1 2 1 1 1 2 2 1 2 1 2 2 1 1 2 2 1 2 1 2 2 1 2 2 2 
1 2 1 2 2 2 2 2 1 2 2 1 2 2 2 1 1 0 1 2 1 2 1 2 1 1 2 2 2 2 1 1 1 2 2 1 2 2 1 2 1 0 2 2 1 1 2 2 1 1 2 2 2 2 2 2 1 1 2 2 2 2 2 1 2 2 2 2 2 1 1 1 1 2 2 1 2 2 2 2 2 0 1 2 2 2 0 2 2 2 1 2 1 1 1 2 2 1 2 1 2 2 1 1 2 2 1 2 1 2 2 1 2 2 2 
1 0 1 0 0 0 0 0 1 0 0 1 0 0 0 1 1 1 1 0 1 0 2 0 2 1 0 0 0 0 2 1 2 1 0 0 0 0 1 1 2 1 0 0 1 1 0 0 1 1 0 0 0 0 0 0 1 1 1 0 0 2 1 2 2 2 0 0 1 1 1 1 1 1 1 1 1 1 1 0 0 1 1 1 1 1 1 0 0 0 1 1 1 2 2 1 0 1 1 1 0 0 1 1 0 0 0 1 1 0 0 1 1 2 0 
1 0 1 0 0 1 1 1 1 1 0 1 1 0 1 0 1 0 1 0 1 0 0 0 0 0 0 0 0 0 0 0 0 0 0 0 0 0 0 0 0 1 1 1 1 1 0 1 0 0 1 1 0 1 1 0 0 0 0 0 0 0 0 0 0 0 0 0 0 0 0 0 0 0 0 0 0 0 0 0 0 0 0 0 0 0 0 0 0 0 0 0 0 0 0 0 0 0 0 0 0 0 0 0 0 0 0 0 0 0 0 0 0 0 0 
0 0 0 0 0 0 0 0 0 0 0 0 0 0 0 0 0 0 0 0 0 0 0 1 0 0 1 0 1 1 0 0 0 0 1 0 0 0 0 0 0 0 0 0 0 0 0 0 0 0 0 0 0 0 0 0 0 0 0 1 0 0 0 0 0 0 0 0 0 0 1 1 2 0 0 0 0 0 1 0 1 0 2 0 0 2 1 1 0 0 2 0 1 0 0 0 0 1 1 2 0 0 1 2 0 0 0 0 0 0 0 2 0 0 0 
0 1 0 1 1 0 0 0 0 0 1 0 0 1 0 1 0 1 0 1 0 1 0 1 0 1 0 1 0 0 0 1 0 0 0 0 1 1 1 0 0 0 0 0 0 0 1 0 1 1 0 0 1 0 0 1 1 0 0 0 0 0 1 0 0 0 0 0 0 0 0 0 0 1 1 0 0 1 0 0 1 1 0 1 1 0 0 0 1 1 0 0 0 1 1 1 1 0 1 0 0 0 0 0 0 1 0 1 0 1 1 0 0 1 1 
0 0 0 0 0 0 0 0 0 0 0 0 0 0 0 0 0 0 0 0 0 0 0 1 0 0 1 0 1 2 0 0 0 0 2 0 0 1 0 0 0 0 0 0 0 0 0 0 0 0 0 0 0 0 0 0 0 0 0 1 0 0 0 0 0 0 0 0 0 0 1 0 1 0 0 0 0 0 0 0 1 0 1 0 0 1 0 1 0 0 1 0 0 0 0 0 0 0 1 1 0 0 0 1 0 0 0 0 0 0 0 1 0 0 0 
0 1 0 1 1 1 1 1 0 1 1 0 1 1 1 0 0 0 0 1 0 1 1 2 1 1 2 2 2 2 1 1 1 2 2 1 2 2 1 2 1 0 1 1 0 0 1 1 0 0 1 1 1 1 1 1 0 1 1 2 2 1 2 1 2 2 2 2 2 1 1 2 2 2 2 1 2 2 2 2 2 2 2 2 2 2 2 2 2 2 2 2 2 1 1 2 2 2 2 2 2 2 2 2 2 2 1 2 1 2 2 2 2 1 2 
0 1 0 1 1 1 1 1 0 1 1 0 1 1 1 0 0 0 0 1 0 0 0 0 0 0 0 0 0 0 0 0 0 0 0 0 0 0 0 0 0 0 1 1 0 0 1 1 0 0 1 1 1 1 1 1 0 0 0 0 0 0 0 0 0 0 0 0 0 0 0 0 0 0 0 0 0 0 0 0 0 0 0 0 0 0 0 0 0 0 0 0 0 0 0 0 0 0 0 0 0 0 0 0 0 0 0 0 0 0 0 0 0 0 0 
0 0 0 0 0 0 0 0 0 0 0 0 0 0 0 0 0 0 0 0 0 0 0 0 0 0 0 0 0 0 0 0 0 0 0 0 0 0 0 0 0 0 0 0 0 0 0 0 0 0 0 0 0 0 0 0 0 0 0 0 0 0 0 0 0 0 0 1 0 0 0 0 0 0 0 0 0 0 0 1 1 0 0 0 0 0 0 1 0 1 0 0 0 0 0 0 1 0 0 0 0 1 0 0 1 1 0 0 0 1 1 0 0 0 1 
0 0 0 0 0 0 0 0 0 0 0 0 0 0 0 0 0 0 0 0 0 0 0 1 0 0 1 0 1 2 0 0 0 1 2 0 1 1 0 1 0 0 0 0 0 0 0 0 0 0 0 0 0 0 0 0 0 0 0 1 1 1 1 1 1 1 1 1 1 1 1 1 1 1 1 1 1 1 1 1 2 1 1 1 1 1 1 1 0 2 1 1 1 0 0 1 2 1 1 1 2 1 1 1 1 2 1 1 1 2 2 1 1 0 2 
1 2 1 2 2 2 2 2 1 2 2 1 2 2 2 1 1 1 1 2 1 2 1 2 1 1 2 2 2 2 1 1 1 1 2 1 1 2 1 1 1 1 2 2 1 1 2 2 1 1 2 2 2 2 2 2 0 1 2 2 1 2 2 1 2 2 1 0 1 0 1 1 2 1 1 0 1 1 1 0 2 1 2 1 1 2 1 1 1 1 2 1 1 1 1 1 1 1 2 2 0 0 1 2 0 1 0 1 0 1 1 2 1 1 1 
0 0 0 2 2 1 1 0 0 1 0 0 1 0 1 1 0 1 0 2 0 2 1 1 1 0 1 0 1 2 1 0 1 2 2 1 1 1 0 0 1 0 1 1 0 0 2 1 1 1 1 1 2 1 1 2 1 0 0 1 1 1 1 1 2 2 0 1 2 1 1 2 2 2 2 1 2 2 2 1 1 2 2 2 2 2 2 1 2 1 2 2 2 1 1 2 1 2 2 2 2 1 2 2 1 1 1 2 1 1 1 2 2 1 1 
0 0 0 0 0 0 0 0 0 0 0 0 0 0 0 0 0 0 0 0 0 0 0 1 0 1 0 1 0 0 0 1 0 0 0 0 1 1 1 0 0 0 0 0 0 0 0 0 0 0 0 0 0 0 0 0 0 0 0 0 0 1 2 1 1 1 0 0 0 0 0 1 1 0 0 0 0 0 1 0 0 0 1 0 0 1 1 0 1 0 1 0 1 0 0 0 0 1 0 1 0 0 1 1 0 0 0 0 0 0 0 1 0 0 0 
0 0 0 0 0 0 0 0 0 0 0 0 0 0 0 0 0 0 0 0 0 0 0 0 0 0 0 0 0 0 0 0 0 1 0 0 1 0 0 1 0 0 0 0 0 0 0 0 0 0 0 0 0 0 0 0 0 0 0 0 1 0 0 0 0 0 1 2 1 1 0 1 0 1 1 1 1 1 1 2 0 1 0 1 1 0 1 1 1 1 0 1 1 0 0 1 1 1 0 0 2 2 1 0 2 1 1 1 1 1 1 0 1 0 1 
0 0 0 0 0 0 0 0 0 0 0 0 0 0 0 0 0 0 0 0 0 0 0 0 0 0 0 0 0 0 0 0 0 1 0 0 1 0 0 1 0 0 0 0 0 0 0 0 0 0 0 0 0 0 0 0 0 0 0 0 1 0 0 0 0 0 1 2 1 1 0 1 0 1 1 1 1 1 1 2 0 1 0 1 1 0 1 1 1 1 0 1 1 0 0 1 1 1 0 0 2 2 1 0 2 1 1 1 1 1 1 0 1 0 1 
1 0 1 0 0 0 0 0 1 0 0 1 0 0 0 1 1 1 1 0 1 0 1 1 1 2 0 1 0 0 1 2 1 1 0 1 2 1 2 1 1 1 0 0 1 1 0 0 1 1 0 0 0 0 0 0 1 2 1 1 2 1 2 2 1 1 2 2 1 2 1 2 1 2 2 2 1 2 2 2 1 2 1 2 2 1 2 1 2 2 1 1 2 2 2 2 2 2 1 1 2 2 2 1 2 2 2 2 2 2 2 1 1 2 2 
0 0 0 0 0 0 0 0 0 0 0 0 0 0 0 0 0 0 0 0 0 0 0 0 0 0 0 0 0 0 0 0 0 0 0 0 0 0 0 0 0 0 0 0 0 0 0 0 0 0 0 0 0 0 0 0 0 0 0 0 0 0 0 0 0 0 0 0 0 0 0 0 0 1 1 0 0 1 0 0 0 1 0 1 1 0 0 0 0 0 0 0 0 1 1 1 0 0 1 0 0 0 0 0 0 0 0 1 0 0 0 0 0 1 0 
0 0 0 0 0 0 0 0 0 0 0 0 0 0 0 0 0 0 0 0 0 0 0 0 0 0 0 0 0 0 0 0 0 0 0 0 0 0 0 0 0 0 0 0 0 0 0 0 0 0 0 0 0 0 0 0 0 0 0 0 0 0 0 0 0 0 0 0 0 0 0 0 0 1 1 0 0 1 0 0 0 1 0 1 1 0 0 0 1 0 0 0 0 1 1 1 0 0 1 0 0 0 0 0 0 0 0 1 0 0 0 0 0 1 0 
0 0 0 0 0 0 0 0 0 0 0 0 0 0 0 0 0 0 0 0 0 0 0 0 0 0 0 0 0 0 0 0 0 1 0 0 1 0 0 1 0 0 0 0 0 0 0 0 0 0 0 0 0 0 0 0 0 0 0 0 1 0 0 0 0 0 1 1 1 1 0 1 0 1 1 1 1 0 1 1 0 1 0 1 1 0 2 0 1 0 0 1 1 0 0 1 1 1 0 0 2 1 1 0 1 1 1 0 1 1 1 0 1 0 1 
0 0 0 0 0 0 0 0 0 0 0 0 0 0 0 0 0 0 0 0 0 0 1 0 1 0 0 0 0 0 1 0 1 1 0 1 0 0 0 1 1 0 0 0 0 0 0 0 0 0 0 0 0 0 0 0 0 0 0 0 0 0 0 0 1 1 0 0 1 0 0 0 0 0 0 0 1 0 0 0 0 0 0 0 0 0 0 0 0 0 0 1 0 0 0 0 0 0 0 0 0 0 0 0 0 0 0 0 0 0 0 0 1 0 0 
0 0 0 0 0 0 0 0 0 0 0 0 0 0 0 0 0 0 0 0 0 0 0 0 0 0 0 0 0 0 0 0 0 0 0 0 0 0 0 0 0 0 0 0 0 0 0 0 0 0 0 0 0 0 0 0 0 0 0 0 0 0 0 0 0 0 0 0 0 0 0 1 1 1 1 0 0 1 1 0 0 1 1 1 1 1 1 0 1 0 1 0 1 1 1 1 0 1 1 1 0 0 1 1 0 0 0 1 0 0 0 1 0 1 0 
1 0 1 0 0 1 1 1 1 1 0 1 1 0 1 0 1 0 1 0 1 0 1 2 1 0 1 1 1 2 1 0 1 2 2 1 2 2 1 2 1 1 1 1 1 1 0 1 0 0 1 1 1 1 1 0 0 1 2 2 2 2 2 1 2 2 2 1 2 1 1 2 2 2 2 1 2 2 2 1 1 1 2 2 2 2 2 1 2 1 2 2 2 1 1 2 1 2 2 2 2 1 2 2 1 1 1 2 1 1 1 2 2 1 1 
0 0 0 0 0 0 0 0 0 0 0 0 0 0 0 0 0 0 0 0 0 0 1 0 1 0 0 0 0 0 1 0 1 1 0 1 0 0 0 1 1 0 0 0 0 0 0 0 0 0 0 0 0 0 0 0 0 0 1 0 0 1 0 0 1 1 0 1 1 0 0 0 0 1 1 0 1 1 0 1 1 1 0 1 1 0 0 1 1 1 0 1 0 1 1 1 1 0 1 0 0 1 0 0 1 1 0 1 0 1 1 0 1 1 1 
0 0 0 0 0 0 0 0 0 0 0 0 0 0 0 0 0 0 0 0 0 0 0 0 0 0 0 0 0 0 0 0 0 0 0 0 0 0 0 0 0 0 0 0 0 0 0 0 0 0 0 0 0 0 0 0 0 0 0 0 0 0 0 0 0 0 0 0 0 0 0 0 0 1 0 0 0 1 0 0 1 1 0 1 1 0 0 0 0 1 0 0 0 1 1 1 1 0 1 0 0 0 0 0 0 1 0 1 0 1 1 0 0 1 1 
0 2 0 2 2 1 1 1 0 1 2 0 1 2 1 1 0 1 0 2 0 2 0 0 0 0 0 0 0 0 0 0 0 1 0 0 1 0 0 1 0 0 1 1 0 0 2 1 1 1 1 1 1 1 1 2 1 0 0 0 1 1 1 1 1 1 1 2 1 1 0 1 0 2 2 1 1 2 1 2 0 0 0 2 2 0 1 1 2 1 0 1 1 0 0 2 1 1 0 0 2 2 1 0 2 1 1 2 1 1 1 0 1 0 1 
0 0 0 0 0 0 0 0 0 0 0 0 0 0 0 0 0 0 0 0 0 0 0 0 0 0 0 0 0 0 0 0 0 0 0 0 0 0 0 0 0 0 0 0 0 0 0 0 0 0 0 0 0 0 0 0 0 0 0 0 0 0 0 0 0 0 0 0 0 0 0 1 1 0 0 0 0 0 1 0 0 0 1 0 0 1 1 0 0 0 1 0 1 0 0 0 0 1 0 1 0 0 1 1 0 0 0 0 0 0 0 1 0 0 0 
0 0 0 0 0 0 0 0 0 0 0 0 0 0 0 0 0 0 0 0 0 0 0 0 0 0 0 0 0 0 0 0 0 0 0 0 0 0 0 0 0 0 0 0 0 0 0 0 0 0 0 0 0 0 0 0 0 0 0 0 0 0 0 0 0 0 0 1 1 0 0 0 0 0 1 0 1 0 0 0 1 0 0 0 0 1 1 1 1 1 1 1 1 0 0 0 1 1 0 1 0 0 1 1 1 0 0 1 0 1 1 1 1 0 0 
0 0 0 0 0 0 0 0 0 0 0 0 0 0 0 0 0 0 0 0 0 0 0 0 0 0 0 0 0 0 0 0 0 0 0 0 0 0 0 0 0 0 0 0 0 0 0 0 0 0 0 0 0 0 0 0 0 0 0 0 0 0 0 0 0 0 0 1 1 0 0 0 0 0 1 0 1 0 0 0 1 0 0 0 0 1 1 1 1 1 1 1 1 0 0 0 1 1 0 1 0 0 1 1 1 0 0 1 0 1 1 1 1 0 0 
0 0 0 0 0 0 0 0 0 0 0 0 0 0 0 0 0 0 0 0 0 0 0 0 0 0 0 0 0 0 0 0 0 0 0 0 0 0 0 0 0 0 0 0 0 0 0 0 0 0 0 0 0 0 0 0 0 0 0 0 0 0 0 0 0 0 0 0 0 0 0 1 1 0 0 0 0 0 1 0 0 0 1 0 0 1 1 0 0 0 1 0 1 0 0 0 0 1 0 1 0 0 1 1 0 0 0 0 0 0 0 1 0 0 0 
0 1 0 1 1 0 0 0 0 0 1 0 0 1 0 1 0 1 0 1 0 1 0 1 0 1 1 2 1 0 0 1 0 1 0 0 2 1 1 1 0 0 0 0 0 0 1 0 0 1 0 0 0 0 0 1 1 0 0 0 1 1 2 1 1 1 1 1 1 1 0 2 1 2 2 1 1 2 2 1 0 2 1 2 2 1 2 0 0 1 1 1 2 1 1 2 1 2 1 1 2 0 2 1 1 0 1 2 1 1 1 1 1 1 1 
0 0 0 0 0 0 0 0 0 0 0 0 0 0 0 0 0 0 0 0 0 0 0 1 0 1 0 0 0 0 0 1 0 1 0 0 2 1 1 1 0 0 0 0 0 0 0 0 0 0 0 0 0 0 0 0 0 0 0 0 1 0 1 0 0 0 1 1 1 1 0 1 0 1 1 1 1 1 1 1 0 1 0 1 1 0 1 0 0 1 0 1 1 0 0 1 1 1 0 0 2 0 1 0 1 0 1 1 1 1 1 0 1 0 1 
0 0 0 0 0 0 0 0 0 0 0 0 0 0 0 0 0 0 0 0 0 0 0 1 0 0 1 0 1 1 0 0 0 0 1 0 0 0 0 1 0 0 0 0 0 0 0 0 0 0 0 0 0 0 0 0 0 0 0 1 0 0 0 0 0 0 0 0 0 0 1 0 1 0 0 0 0 0 0 0 1 0 1 0 0 1 0 1 0 0 1 0 0 0 0 0 0 0 1 1 0 0 0 1 0 0 0 0 0 0 0 1 0 0 0 
0 0 1 0 0 1 1 0 1 1 0 1 0 0 1 0 1 0 1 0 1 0 0 0 0 0 0 0 0 0 0 0 0 0 0 0 0 0 0 0 0 1 1 1 0 1 0 1 0 0 1 1 1 1 1 0 0 0 0 0 0 0 0 0 0 0 0 0 0 0 0 0 0 0 0 0 0 0 0 0 0 0 0 0 0 0 0 0 0 0 0 0 0 0 0 0 0 0 0 0 0 0 0 0 0 0 0 0 0 0 0 0 0 0 0 
1 0 1 0 0 1 1 1 1 1 0 1 1 0 1 0 1 0 1 0 1 0 0 0 0 0 0 0 0 0 0 0 0 0 0 0 0 0 0 0 0 1 1 1 1 1 0 1 0 0 1 1 1 1 1 0 0 0 0 0 0 0 0 0 0 0 0 0 0 0 0 0 0 0 0 0 0 0 0 0 0 0 0 0 0 0 0 0 0 0 0 0 0 0 0 0 0 0 0 0 0 0 0 0 0 0 0 0 0 0 0 0 0 0 0 
1 1 1 1 1 1 1 1 1 1 1 1 1 1 1 1 1 1 1 1 1 0 1 1 1 0 1 1 0 0 1 0 1 1 1 0 0 1 0 1 1 1 1 1 1 1 0 0 0 1 0 1 0 1 0 1 1 1 1 1 1 0 0 0 1 1 0 0 1 0 0 1 1 0 0 0 1 0 1 1 0 0 1 0 0 1 1 1 0 0 1 1 1 0 0 0 0 1 0 1 0 1 1 0 1 0 0 0 0 0 0 1 1 0 0 
0 2 0 2 2 1 1 1 0 1 2 0 1 2 1 1 0 1 0 2 0 2 0 2 0 1 0 1 1 2 0 1 1 1 2 0 2 2 1 1 0 0 1 1 0 0 2 1 1 1 1 1 1 1 1 2 1 0 0 1 1 1 2 1 1 1 1 2 1 1 1 2 2 1 1 1 1 1 2 2 2 1 2 1 1 2 2 2 1 2 2 1 2 0 0 1 2 2 1 0 2 2 2 2 2 2 1 1 1 0 2 2 1 0 2 
0 0 0 0 0 0 0 0 0 0 0 0 0 0 0 0 0 0 0 0 0 0 1 0 1 0 0 0 0 0 1 0 1 1 0 1 0 0 0 1 1 0 0 0 0 0 0 0 0 0 0 0 0 0 0 0 0 0 0 0 0 0 0 0 1 1 0 0 0 0 0 0 0 1 1 0 1 1 0 0 0 1 0 1 1 0 0 0 1 0 0 1 0 1 1 0 0 0 1 0 0 0 0 0 0 0 0 1 0 0 0 0 1 1 0 
1 1 1 1 1 0 0 0 1 0 1 1 0 1 0 2 1 2 1 1 1 1 2 1 2 1 2 1 2 2 2 1 2 2 2 2 1 1 1 2 2 1 0 0 1 1 1 0 2 2 0 0 0 0 0 1 2 1 0 1 1 0 0 1 1 1 1 2 2 2 2 1 1 1 1 2 2 1 1 2 2 1 1 1 1 1 1 2 1 2 1 2 1 1 1 1 2 1 1 1 2 2 1 1 2 2 2 1 2 2 2 1 2 1 2 
1 1 1 1 1 1 1 1 1 1 1 1 1 1 1 1 1 1 1 1 1 1 1 0 1 0 0 0 0 0 1 0 1 1 0 1 0 0 0 1 1 1 1 1 1 1 1 1 1 1 1 1 1 0 0 1 0 0 0 0 0 2 1 1 2 2 0 0 1 0 0 0 0 1 1 0 1 1 0 0 0 1 0 1 1 0 0 0 0 0 0 1 0 1 1 1 0 0 1 0 0 0 0 0 0 0 0 1 0 0 0 0 1 1 0 
0 1 0 1 1 1 1 1 0 1 1 0 1 1 1 0 0 0 0 1 0 1 1 1 1 0 1 1 1 1 1 0 1 1 1 1 0 1 0 1 1 0 1 1 0 0 1 1 0 0 1 1 1 1 1 1 0 0 0 0 0 1 1 1 2 2 0 1 1 0 0 0 0 0 0 0 1 0 0 1 0 0 0 0 0 0 0 1 0 0 0 1 0 0 0 0 0 0 0 0 0 1 0 0 1 0 0 0 0 0 0 0 1 0 0 
0 0 0 0 0 0 0 0 0 0 0 0 0 0 0 0 0 0 0 0 0 0 0 0 0 0 0 0 0 0 0 0 0 1 0 0 1 0 0 0 0 0 0 0 0 0 0 0 0 0 0 0 0 0 0 0 0 0 0 0 1 0 0 0 0 0 1 1 1 1 0 2 1 1 1 1 1 1 1 1 0 1 1 1 1 1 2 0 1 1 1 1 2 0 0 1 1 2 0 1 2 0 2 1 1 1 1 0 1 0 1 1 1 0 1 
0 0 0 0 0 0 0 0 0 0 0 0 0 0 0 0 0 0 0 0 0 0 0 0 0 0 0 0 0 0 0 0 0 0 0 0 0 0 0 0 0 0 0 0 0 0 0 0 0 0 0 0 0 0 0 0 0 0 0 0 0 0 0 0 0 0 0 0 0 0 0 1 1 0 0 0 0 0 1 0 0 0 1 0 0 1 1 0 0 0 1 0 1 0 0 0 0 1 0 1 0 0 1 1 0 0 0 0 0 0 0 1 0 0 0 
0 0 0 0 0 0 0 0 0 0 0 0 0 0 0 0 0 0 0 0 0 0 0 0 0 0 0 0 0 0 0 0 0 0 0 0 0 0 0 0 0 0 0 0 0 0 0 0 0 0 0 0 0 0 0 0 0 0 0 0 0 0 0 0 0 0 0 0 0 0 0 1 1 0 0 0 0 0 1 0 0 0 1 0 0 1 1 0 0 0 1 0 1 0 0 0 0 1 0 1 0 0 1 1 0 0 0 0 0 0 0 1 0 0 0 
1 1 1 1 1 0 0 0 1 0 1 1 0 0 0 2 1 2 1 1 1 1 2 1 2 2 2 2 2 1 2 2 2 2 1 2 2 1 2 2 2 1 0 0 1 1 0 0 2 0 0 0 0 0 0 1 2 2 2 2 2 2 2 2 2 2 2 2 2 2 0 2 2 1 1 2 2 1 2 2 2 1 2 1 1 2 2 2 0 2 2 2 2 1 0 1 2 2 1 2 2 2 2 2 2 2 2 1 2 2 2 2 2 1 2 
0 0 0 0 0 0 0 0 0 0 0 0 0 0 0 0 0 0 0 0 0 0 0 0 0 0 0 0 0 0 0 0 0 1 0 0 1 0 0 1 0 0 0 0 0 0 0 0 0 0 0 0 0 0 0 0 0 0 0 0 1 0 0 0 0 0 1 1 1 1 0 1 0 1 1 1 1 1 1 1 0 1 0 1 1 0 1 0 0 1 0 1 1 0 0 1 1 1 0 0 2 0 1 0 1 1 1 1 1 1 1 0 1 0 1 
0 1 0 1 1 0 0 0 0 0 1 0 0 1 0 1 0 1 0 1 0 1 0 0 0 0 0 0 0 0 0 0 0 0 0 0 0 0 0 0 0 0 0 0 0 0 1 0 1 1 0 0 0 0 0 1 1 0 0 0 0 0 0 0 0 0 0 0 0 0 0 0 0 0 0 0 0 0 0 0 0 0 0 0 0 0 0 0 0 0 0 0 0 0 0 0 0 0 0 0 0 0 0 0 0 0 0 0 0 0 0 0 0 0 0 
0 1 0 1 1 1 1 1 0 1 1 0 1 1 1 0 0 0 0 1 0 1 0 0 0 0 0 0 0 0 0 0 0 0 0 0 0 0 0 0 0 0 1 1 0 0 0 1 0 0 1 1 1 1 1 1 0 0 0 0 0 0 0 0 0 0 0 0 0 0 0 0 0 0 0 0 0 0 0 0 0 0 0 0 0 0 0 0 0 0 0 0 0 0 0 0 0 0 0 0 0 0 0 0 0 0 0 0 0 0 0 0 0 0 0 
0 0 0 0 0 0 0 0 0 0 0 0 0 0 0 0 0 0 0 0 0 0 0 0 0 0 0 0 0 0 0 0 0 0 0 0 0 0 0 0 0 0 0 0 0 0 0 0 0 0 0 0 0 0 0 0 0 0 0 0 0 0 0 0 0 0 0 0 0 0 0 1 1 0 0 0 0 0 1 0 0 0 1 0 0 1 1 0 0 0 1 0 1 0 0 0 0 1 0 1 0 0 1 1 0 1 0 0 0 0 0 0 0 0 0 
1 2 1 0 2 1 1 1 1 1 2 1 1 2 1 2 1 0 1 2 1 2 2 1 2 2 2 2 2 1 2 2 2 2 1 2 2 1 2 2 2 1 1 1 1 1 2 1 2 2 1 1 1 0 1 2 2 2 2 2 2 2 2 2 2 2 2 2 2 2 2 2 2 2 2 2 2 2 2 2 2 2 2 2 2 2 2 2 1 2 2 2 2 2 2 2 2 2 2 2 2 2 2 2 2 2 2 2 2 2 0 2 2 2 2 
0 0 0 0 0 0 0 0 0 0 0 0 0 0 0 0 0 0 0 0 0 0 0 1 0 1 0 1 0 0 0 1 0 0 0 0 1 1 0 0 0 0 0 0 0 0 0 0 0 0 0 0 0 0 0 0 0 0 1 0 0 1 1 0 0 0 0 0 0 0 0 1 1 0 0 0 0 0 1 0 0 0 1 0 0 1 1 0 0 0 1 0 1 0 0 0 0 1 0 1 0 0 1 1 0 1 0 0 0 0 0 1 0 0 0 
1 1 1 1 1 2 2 2 1 2 1 1 2 1 2 0 1 0 1 1 1 1 1 1 1 1 1 2 1 1 1 1 1 2 1 1 2 2 1 2 1 1 2 2 1 1 1 2 0 0 2 2 2 2 2 1 0 1 1 1 2 1 2 1 2 2 2 2 2 1 0 2 1 2 2 1 2 2 2 2 1 2 1 2 2 1 2 1 2 2 1 2 2 1 1 2 2 2 1 1 2 1 2 1 2 2 1 2 1 2 2 1 2 1 2 
1 2 1 2 2 1 1 1 1 1 2 1 1 2 1 2 1 2 1 2 1 2 2 2 2 2 2 2 2 2 2 2 2 2 2 2 2 2 2 2 2 1 1 1 1 1 2 1 2 2 1 1 1 1 1 2 2 2 2 2 2 2 2 2 2 2 2 2 2 2 2 2 2 2 2 2 2 2 2 2 2 2 2 2 2 2 2 2 0 2 2 2 2 2 2 2 2 2 2 2 2 2 2 2 2 2 2 2 2 2 2 2 2 2 2 
0 1 0 1 1 1 1 1 0 1 1 0 1 1 1 0 0 0 0 1 0 1 0 0 0 0 0 0 0 0 0 0 0 0 0 0 0 0 0 0 0 0 1 1 0 0 1 1 0 0 1 1 1 1 1 1 0 0 0 0 0 0 0 0 0 0 0 0 0 0 0 0 0 0 0 0 0 0 0 0 0 0 0 0 0 0 0 0 0 0 0 0 0 0 0 0 0 0 0 0 0 0 0 0 0 0 0 0 0 0 0 0 0 0 0 
0 1 0 1 1 1 1 1 0 1 1 0 1 1 1 0 0 0 0 1 0 1 0 1 0 0 1 1 1 1 0 0 0 0 1 0 0 1 0 0 0 0 1 1 0 0 1 1 0 0 1 1 1 1 1 1 0 0 0 0 0 0 0 0 0 0 0 1 0 0 0 0 0 0 0 0 0 0 0 1 0 0 0 0 0 0 0 1 1 0 0 0 0 0 0 0 0 0 0 0 0 1 0 0 1 0 0 0 0 0 0 0 0 0 0 
1 2 1 2 2 2 2 2 1 2 2 1 2 2 2 1 1 1 1 2 1 2 0 2 1 1 2 2 2 2 1 1 1 1 2 1 1 2 1 1 1 1 2 2 1 1 2 0 1 1 2 2 2 2 2 2 1 1 2 2 1 2 2 1 2 0 1 1 1 0 1 1 2 1 1 0 1 1 1 1 2 1 2 1 1 2 1 0 1 1 2 1 1 1 1 1 1 1 0 0 0 2 1 2 1 1 0 1 0 1 1 2 1 1 1 
1 1 1 1 1 1 1 1 1 1 1 1 1 1 1 1 1 1 1 1 1 0 0 0 0 0 0 0 0 0 0 0 0 0 0 0 0 0 0 0 0 1 1 1 1 1 1 1 1 1 1 1 1 1 1 1 1 0 0 0 0 0 0 0 0 0 0 0 0 0 0 0 0 0 0 0 0 0 0 0 0 0 0 0 0 0 0 0 0 0 0 0 0 0 0 0 0 0 0 0 0 0 0 0 0 0 0 0 0 0 0 0 0 0 0 
0 0 0 0 0 0 0 0 0 0 0 0 0 0 0 0 0 0 0 0 0 0 0 0 0 0 0 0 0 0 0 0 0 0 0 0 0 0 0 0 0 0 0 0 0 0 0 0 0 0 0 0 0 0 0 0 0 0 0 0 0 0 0 0 0 0 0 0 0 0 0 1 1 0 0 0 0 0 1 0 0 0 1 0 0 1 1 0 0 0 1 0 1 0 0 0 0 1 0 1 0 0 1 1 0 1 0 0 0 0 0 1 0 0 0 
0 1 0 1 1 0 0 0 0 0 1 0 0 1 0 1 0 1 0 1 0 1 0 0 0 0 0 0 0 0 0 0 0 0 0 0 0 0 0 0 0 0 0 0 0 0 1 0 1 1 0 0 0 0 0 1 1 0 1 0 0 1 0 0 0 0 0 0 0 0 0 0 0 0 0 0 0 0 0 0 0 0 0 0 0 0 0 0 0 0 0 0 0 0 0 0 0 0 0 0 0 0 0 0 0 0 0 0 0 0 0 0 0 0 0 
0 0 0 0 0 0 0 0 0 0 0 0 0 0 0 0 0 0 0 0 0 0 1 1 1 1 1 1 1 1 1 1 1 2 1 1 2 1 1 2 1 0 0 0 0 0 0 0 0 0 0 0 0 0 0 0 0 1 1 2 2 1 1 0 1 1 2 1 2 1 1 1 1 1 1 1 2 1 1 1 1 1 1 1 1 1 1 1 1 1 1 2 1 0 0 1 1 1 1 1 2 1 1 1 1 1 1 1 1 1 1 1 2 0 1 
0 0 0 0 0 0 0 0 0 0 0 0 0 0 0 0 0 0 0 0 0 0 1 1 1 1 1 1 1 1 1 1 1 2 1 1 2 1 1 2 1 0 0 0 0 0 0 0 0 0 0 0 0 0 0 0 0 1 1 2 2 1 1 0 1 1 2 1 2 1 1 1 1 1 1 1 2 1 1 1 1 1 1 1 1 1 1 1 1 1 1 2 1 0 0 1 1 1 1 1 2 1 1 1 1 1 1 1 1 1 1 1 2 0 1 
1 0 1 0 0 1 1 1 1 1 0 1 1 0 1 0 1 0 1 0 1 0 0 0 0 0 0 0 0 0 0 0 0 0 0 0 0 0 0 0 0 1 1 1 1 1 0 1 0 0 1 1 1 1 1 0 0 0 0 0 0 0 0 0 0 0 0 0 0 0 0 0 0 0 0 0 0 0 0 0 0 0 0 0 0 0 0 0 0 0 0 0 0 0 0 0 0 0 0 0 0 0 0 0 0 0 0 0 0 0 0 0 0 0 0 
0 2 0 2 2 1 1 1 0 1 2 0 1 2 1 1 0 1 0 2 0 2 0 0 0 0 1 1 1 0 0 0 0 0 0 0 0 0 0 0 0 0 1 1 0 0 2 1 1 1 1 1 1 1 1 2 1 0 0 0 0 0 0 0 0 0 0 1 0 0 0 0 0 0 0 0 0 0 0 1 0 0 0 0 0 0 0 1 1 0 0 0 0 0 0 0 0 0 0 0 0 1 0 0 1 0 0 0 0 0 0 0 0 0 0 
1 1 1 1 1 1 1 1 1 1 1 1 1 1 1 1 1 1 1 1 1 1 1 2 1 1 2 2 2 2 1 1 1 1 2 1 1 2 1 1 1 1 1 0 1 1 1 1 1 1 1 1 1 1 1 1 1 0 1 1 0 1 1 0 1 1 0 0 1 0 1 0 1 0 0 0 1 0 0 0 2 0 1 0 0 0 0 1 0 1 1 1 0 0 0 0 1 0 1 1 0 1 0 1 0 0 0 0 0 1 1 1 1 0 1 
0 0 0 0 0 0 0 0 0 0 0 0 0 0 0 0 0 0 0 0 0 0 0 0 0 0 0 0 0 0 0 0 0 0 0 0 0 0 0 0 0 0 0 0 0 0 0 0 0 0 0 0 0 0 0 0 0 0 0 0 0 0 0 0 0 0 0 0 0 0 0 1 1 0 0 0 0 0 1 0 0 0 1 0 0 1 1 0 0 0 1 0 1 0 0 0 0 1 0 1 0 0 1 1 0 1 0 0 0 0 0 1 0 0 0 
0 0 0 0 0 0 0 0 0 0 0 0 0 0 0 0 0 0 0 0 0 0 2 1 2 0 0 0 0 2 2 0 2 1 2 2 0 1 0 1 2 0 0 0 0 0 0 0 0 0 0 0 0 0 0 0 0 0 0 0 0 0 0 0 1 1 0 1 1 0 1 0 0 0 0 0 1 0 0 1 0 0 0 0 0 0 0 2 1 0 0 1 0 0 0 0 0 0 0 0 0 2 0 0 1 0 0 0 0 0 0 0 1 0 0 
1 0 1 0 0 0 0 0 1 0 0 1 0 0 0 1 1 1 1 0 1 0 1 1 1 1 1 0 1 2 1 1 1 0 2 1 0 1 1 0 1 1 0 0 1 1 0 0 1 1 0 0 0 0 0 0 1 1 0 1 0 0 0 1 0 0 0 1 0 1 2 0 1 0 0 1 0 0 0 1 1 0 1 0 0 1 0 2 1 0 1 0 0 1 1 0 0 0 1 1 0 2 0 1 1 0 1 0 1 0 0 1 0 1 0 
1 2 1 2 2 2 2 2 1 2 2 1 2 2 2 1 1 1 1 2 1 2 1 2 1 1 2 2 2 2 1 1 1 2 2 1 2 2 1 2 1 1 2 2 1 1 2 2 1 1 2 2 2 2 2 2 1 1 2 2 2 2 2 1 2 2 2 2 2 1 1 2 2 2 2 1 2 2 2 2 2 2 2 2 2 2 2 2 2 2 2 2 2 1 1 2 2 2 2 2 2 1 2 2 2 2 1 2 1 2 2 2 2 1 2 
0 0 0 0 0 0 0 0 0 0 0 0 0 0 0 0 0 0 0 0 0 0 0 1 0 0 1 1 1 1 0 0 0 0 1 0 0 1 0 0 0 0 0 0 0 0 0 0 0 0 0 0 0 0 0 0 0 1 1 1 1 1 1 1 1 1 1 1 0 0 0 1 1 1 1 0 0 1 1 1 1 1 1 1 1 1 1 1 1 1 1 0 1 1 1 1 1 1 1 1 0 1 1 1 1 1 0 1 0 1 1 1 0 1 1 
1 0 1 0 0 1 1 1 1 1 0 1 1 0 1 0 1 0 1 0 1 0 0 1 0 1 1 2 1 0 0 1 0 1 0 0 2 1 1 1 0 1 1 1 1 1 0 1 0 0 1 1 1 1 1 0 0 1 2 1 2 2 1 0 0 0 2 2 1 1 0 2 1 2 2 1 1 0 2 2 0 2 1 2 2 1 2 1 0 1 1 1 2 1 1 2 1 2 1 1 2 1 2 1 2 2 1 2 1 1 1 1 1 1 1 
0 1 0 1 1 0 0 0 0 0 1 0 0 1 0 1 0 1 0 1 0 1 0 1 0 1 1 2 1 0 0 1 0 1 0 0 2 1 1 1 0 0 0 0 0 0 1 0 1 1 0 0 0 0 0 1 1 0 0 0 1 0 1 0 0 0 1 1 1 1 0 2 1 1 1 1 1 1 2 1 1 1 1 1 1 1 2 0 1 0 1 1 2 0 0 1 2 2 0 1 2 0 2 1 1 2 1 1 1 2 2 1 1 0 2 
0 0 0 0 0 0 0 0 0 0 0 0 0 0 0 0 0 0 0 0 0 0 0 0 0 0 0 0 0 0 0 0 0 0 0 0 0 0 0 0 0 0 0 0 0 0 0 0 0 0 0 0 0 0 0 0 0 0 0 0 0 0 0 0 0 0 0 0 0 0 0 0 0 1 1 0 0 1 0 0 0 1 0 1 1 0 0 0 0 0 0 0 0 1 1 1 0 0 1 0 0 0 0 0 0 0 0 1 0 0 0 0 0 1 0 
0 0 0 0 0 0 0 0 0 0 0 0 0 0 0 0 0 0 0 0 0 0 1 1 1 1 0 1 0 0 1 1 1 1 0 1 1 1 1 1 1 0 0 0 0 0 0 0 0 0 0 0 0 0 0 0 0 0 0 0 0 0 1 0 1 1 0 0 1 0 0 0 0 0 0 0 1 0 0 0 0 0 0 0 0 0 0 0 0 0 0 1 0 0 0 0 0 0 0 0 0 0 0 0 0 0 0 0 0 0 0 0 1 0 0 
0 1 0 1 1 0 0 0 0 0 1 0 0 1 0 1 0 1 0 1 0 2 1 1 1 1 1 2 1 1 1 1 1 2 1 1 2 2 1 2 1 0 0 0 0 0 1 0 1 1 0 0 0 0 0 1 1 1 2 1 2 0 2 1 2 2 2 2 2 1 0 1 0 1 1 1 2 1 1 2 1 1 0 1 1 0 1 1 0 2 0 2 1 0 0 1 2 1 0 0 2 1 1 0 2 1 1 1 1 2 2 0 2 0 2 
0 2 0 2 2 1 1 1 0 1 2 0 1 2 1 1 0 1 0 2 0 2 0 1 0 0 1 0 1 2 0 0 0 1 2 0 1 1 0 1 0 0 1 1 0 0 2 1 1 1 1 1 1 1 1 2 1 0 0 1 1 0 1 1 1 1 1 1 1 1 1 1 1 1 1 1 1 1 1 1 2 1 1 1 1 1 1 1 1 2 1 1 1 0 0 1 2 1 1 1 2 1 1 1 1 1 1 1 1 2 2 1 1 0 2 
0 0 0 0 0 0 0 0 0 0 0 0 0 0 0 0 0 0 0 0 0 0 1 0 1 0 0 0 0 0 1 0 1 1 0 1 0 0 0 1 1 0 0 0 0 0 0 0 0 0 0 0 0 0 0 0 0 0 0 0 0 0 0 0 1 1 0 0 1 0 0 0 0 0 0 0 1 0 0 0 0 0 0 0 0 0 0 0 0 0 0 1 0 0 0 0 0 0 0 0 0 0 0 0 0 0 0 0 0 0 0 0 1 0 0 
0 0 0 0 0 0 0 0 0 0 0 0 0 0 0 0 0 0 0 0 0 0 1 0 1 0 0 0 0 0 1 0 1 1 0 1 0 0 0 1 1 0 0 0 0 0 0 0 0 0 0 0 0 0 0 0 0 0 0 0 0 0 0 0 1 1 0 0 1 0 0 0 0 0 0 0 1 0 0 0 0 0 0 0 0 0 0 0 0 0 0 1 0 0 0 0 0 0 0 0 0 0 0 0 0 0 0 0 0 0 0 0 1 0 0 
1 0 1 0 0 1 1 1 1 1 1 1 0 0 1 0 1 0 1 0 1 0 0 0 0 0 0 0 0 0 0 0 0 0 0 0 0 0 0 0 0 1 1 1 1 1 0 1 0 0 1 1 1 1 1 0 0 0 1 0 0 1 0 0 0 0 0 1 0 0 0 0 0 0 0 0 0 0 0 1 1 0 0 0 0 0 0 1 0 1 0 0 0 0 0 0 1 0 0 0 0 1 0 0 1 0 0 0 0 1 1 0 0 0 1 
0 1 0 1 1 0 0 0 0 0 0 0 1 1 0 2 0 2 0 1 0 1 2 2 2 0 2 2 2 2 2 0 2 2 2 2 2 2 0 2 2 0 0 0 0 0 1 0 2 2 0 0 0 0 0 1 2 2 2 2 2 2 2 2 2 2 2 2 2 2 2 1 1 2 2 2 2 2 1 2 2 2 1 2 2 1 1 2 0 2 1 2 1 2 2 2 2 1 2 1 2 2 1 1 2 1 2 2 2 2 2 1 2 2 2 
0 0 0 0 0 0 0 0 0 0 0 0 0 0 0 0 0 0 0 0 0 0 2 1 2 0 1 0 1 1 2 0 2 1 1 2 0 0 0 2 2 0 0 0 0 0 0 0 0 0 0 0 0 0 0 0 0 0 0 1 0 0 0 0 1 1 0 2 0 0 2 0 1 0 0 0 0 0 0 1 2 0 1 0 0 1 0 2 0 0 1 0 0 0 0 0 0 0 1 1 0 2 0 1 1 0 0 0 0 0 0 1 0 0 0 
1 1 1 1 1 2 2 2 1 2 2 1 1 1 2 0 1 0 1 1 1 1 0 0 0 0 0 0 0 0 0 0 0 1 0 0 1 0 0 0 0 1 2 2 1 1 1 2 0 0 2 2 2 2 2 1 0 1 1 1 2 1 1 1 1 1 2 1 1 1 0 1 1 2 1 1 1 2 2 2 1 2 1 2 2 1 2 1 2 2 1 1 2 1 1 2 2 2 0 1 2 1 2 1 2 2 1 1 1 2 2 1 1 1 2 
0 0 0 0 0 0 0 0 0 0 0 0 0 0 0 0 0 0 0 0 0 0 0 1 0 0 1 0 1 1 0 0 0 0 1 0 0 0 0 0 0 0 0 0 0 0 0 0 0 0 0 0 0 0 0 0 0 0 0 1 0 0 0 0 0 0 0 1 0 0 1 1 1 0 1 0 0 0 0 0 1 0 1 0 0 1 0 1 0 0 1 0 0 0 0 0 0 0 2 1 0 1 0 1 0 0 0 1 0 0 0 1 0 0 0 
0 0 0 0 0 0 0 0 0 0 0 0 0 0 0 0 0 0 0 0 0 0 0 0 0 0 0 1 0 0 0 0 0 1 0 0 1 0 0 0 0 0 0 0 0 0 0 0 0 0 0 0 0 0 0 0 0 0 0 0 1 0 0 0 0 0 1 1 0 1 0 0 0 1 1 1 1 2 1 2 0 1 0 1 1 0 1 1 0 0 0 1 1 0 0 1 0 1 0 0 2 1 1 0 2 1 1 1 1 0 2 0 1 0 0 
0 0 0 0 0 0 0 0 0 0 0 0 0 0 0 0 0 0 0 0 0 0 1 1 1 0 0 0 2 1 1 0 1 2 1 1 0 0 0 1 1 0 0 0 0 0 0 0 0 0 0 0 0 0 0 0 0 0 1 1 1 1 0 0 1 1 1 1 1 1 1 0 1 2 1 1 1 2 1 1 1 2 1 2 2 0 1 1 0 1 1 1 0 1 1 2 1 1 0 1 2 1 1 0 1 1 1 1 1 1 1 1 1 1 1 
0 0 0 0 0 0 0 0 0 0 0 0 0 0 0 0 0 0 0 0 0 0 0 1 0 0 1 0 1 1 0 0 0 1 1 0 1 0 0 0 0 0 0 0 0 0 0 0 0 0 0 0 0 0 0 0 0 0 1 2 2 1 0 0 0 0 2 1 1 1 1 2 2 1 1 1 1 1 2 1 1 1 2 1 1 2 2 1 1 1 2 1 2 1 0 1 1 2 1 2 2 1 2 2 1 2 1 1 1 1 1 2 1 0 1 
0 0 0 0 0 0 0 0 0 0 0 0 0 0 0 0 0 0 0 0 0 0 1 1 1 0 0 0 0 2 1 0 1 1 2 1 0 1 0 1 1 0 0 0 0 0 0 0 0 0 0 0 0 0 0 0 0 1 0 0 0 0 1 1 2 2 0 0 0 0 0 0 0 0 1 0 0 0 0 0 0 0 0 0 0 0 0 0 0 0 0 0 0 0 0 0 0 0 2 0 0 0 0 0 0 0 0 1 0 0 0 0 0 0 0 
0 1 0 1 1 1 1 1 0 1 1 0 1 1 1 0 0 0 0 1 0 1 0 0 0 0 0 0 0 0 0 0 0 0 0 0 0 0 0 0 0 0 1 1 0 0 1 1 0 0 1 1 1 1 1 1 0 0 0 0 0 0 0 0 0 0 0 0 0 0 0 0 0 0 0 0 0 0 0 0 0 0 0 0 0 0 0 0 0 0 0 0 0 0 0 0 0 0 0 0 0 0 0 0 0 0 0 0 0 0 0 0 0 0 0 
0 0 0 0 0 0 0 0 0 0 0 0 0 0 0 0 0 0 0 0 0 0 0 1 0 1 1 2 1 1 0 1 0 1 1 0 2 2 1 0 0 0 0 0 0 0 0 0 0 0 0 0 0 0 0 0 0 0 1 0 1 1 1 0 0 0 1 0 1 1 0 1 1 1 1 1 1 1 2 1 1 1 1 1 1 1 2 0 1 1 1 0 2 1 0 1 2 2 0 0 2 0 2 1 1 2 1 0 1 2 2 1 1 0 2 
0 1 0 1 1 1 1 1 0 1 1 0 1 1 1 0 0 0 0 1 0 1 0 1 0 0 0 0 0 1 0 0 0 0 1 0 0 1 0 0 0 0 1 1 0 0 1 1 0 0 1 1 1 1 1 1 0 0 1 0 0 1 0 0 0 0 0 0 0 0 0 1 1 0 0 0 0 0 1 0 0 0 1 0 0 1 1 0 0 0 1 0 1 0 0 0 0 1 0 1 0 0 1 1 0 1 0 0 0 0 0 1 0 0 0 
0 1 0 1 1 1 1 1 0 1 1 0 1 1 1 0 0 0 0 1 0 1 0 1 0 0 0 0 0 1 0 0 0 0 1 0 0 1 0 0 0 0 1 1 0 0 1 1 0 0 1 1 1 1 1 1 0 0 1 0 0 1 0 0 0 0 0 0 0 0 0 0 0 1 0 0 0 1 0 0 0 1 0 1 1 0 0 0 0 0 0 0 0 1 1 1 0 0 0 0 0 0 0 0 0 0 0 0 0 0 0 0 0 1 0 
1 2 1 2 2 1 1 1 1 1 1 1 2 2 1 2 1 2 1 2 1 2 2 2 2 2 2 2 2 2 2 2 2 2 2 2 2 2 2 2 2 0 2 1 1 1 2 1 2 2 1 1 1 1 1 2 2 2 2 2 2 2 2 2 2 2 2 2 2 2 2 2 2 2 2 2 2 2 2 2 2 2 2 2 2 2 2 2 2 2 2 2 2 2 2 2 2 2 2 2 2 2 2 2 2 2 2 2 2 2 2 2 2 2 2 
0 0 0 0 0 0 0 0 0 0 0 0 0 0 0 0 0 0 0 0 0 0 0 1 0 0 1 0 1 1 0 0 0 0 1 0 0 0 0 0 0 0 0 0 0 0 0 0 0 0 0 0 0 0 0 0 0 0 0 1 0 0 0 0 0 0 0 1 0 0 1 1 1 0 0 0 0 0 0 0 2 0 1 0 0 1 0 1 0 1 1 0 0 0 0 0 1 0 1 1 0 1 0 1 0 0 0 0 0 1 1 1 0 0 1 
0 1 0 1 1 1 1 1 0 1 1 0 1 1 1 0 0 0 0 1 0 1 1 1 1 1 0 1 0 0 1 1 1 2 0 1 2 1 1 1 1 0 1 1 0 0 0 1 0 0 1 1 0 1 1 1 0 1 0 0 1 0 2 1 2 2 1 0 1 1 0 1 1 1 1 1 1 1 2 1 0 1 1 1 1 1 2 0 1 1 1 1 2 0 0 1 1 2 0 1 2 0 2 1 1 2 1 1 1 1 1 1 1 0 1 
0 1 0 1 1 1 1 1 0 1 1 0 1 1 1 0 0 0 0 1 0 0 0 1 0 0 1 0 1 1 0 0 0 0 1 0 0 0 0 0 0 0 1 1 0 0 1 1 0 0 1 1 1 1 1 1 0 0 0 0 0 0 0 0 0 0 0 1 0 0 1 1 1 0 0 0 0 0 0 0 2 0 1 0 0 1 0 0 0 1 1 0 0 0 0 0 1 0 0 1 0 1 0 1 0 0 0 0 0 1 1 0 0 0 1 
0 1 0 1 1 1 1 1 0 1 1 0 1 1 1 0 0 0 0 1 0 0 0 0 0 0 0 0 0 0 0 0 0 0 0 0 0 0 0 0 0 0 1 1 0 0 1 1 0 0 1 1 1 1 1 1 0 0 0 0 0 0 0 0 0 0 0 0 0 0 0 0 0 0 0 0 0 0 0 0 0 0 0 0 0 0 0 0 0 0 0 0 0 0 0 0 0 0 0 0 0 0 0 0 0 0 0 0 0 0 0 0 0 0 0 
0 1 0 1 1 0 0 0 0 0 0 0 1 2 0 1 0 1 0 1 0 1 0 0 0 0 0 0 0 0 0 0 0 0 0 0 0 0 0 0 0 0 1 0 0 0 1 0 1 1 0 0 0 0 0 1 1 0 0 0 0 0 0 0 0 0 0 0 0 0 0 0 0 0 0 0 0 0 0 0 0 0 0 0 0 0 0 0 0 0 0 0 0 0 0 0 0 0 0 0 0 0 0 0 0 0 0 0 0 0 0 0 0 0 0 
0 1 0 1 1 0 0 0 0 0 0 0 1 1 0 1 0 1 0 1 0 1 0 0 0 0 0 0 0 0 0 0 0 0 0 0 0 0 0 0 0 0 1 0 0 0 1 0 1 1 0 0 0 0 0 1 1 0 0 0 0 0 0 0 0 0 0 0 0 0 0 0 0 0 1 0 0 0 0 0 0 0 0 0 0 0 0 0 0 0 0 0 0 0 0 0 0 0 1 0 0 0 0 0 0 0 0 1 0 0 0 0 0 0 0 
1 1 1 1 1 1 1 1 1 1 1 1 1 1 1 1 1 1 1 1 1 1 0 2 0 1 2 2 2 2 0 1 0 1 2 0 2 2 1 0 0 1 1 1 1 1 1 1 1 1 1 1 1 1 1 1 1 0 1 2 2 1 1 0 0 0 2 2 0 1 1 1 1 2 2 1 1 2 1 2 2 2 1 2 2 1 1 2 0 2 1 1 1 1 1 2 2 1 2 1 2 2 1 1 2 1 1 2 1 2 2 1 1 1 2 
0 0 0 0 0 0 0 0 0 0 0 0 0 0 0 0 0 0 0 0 0 0 0 1 0 0 1 0 1 1 0 0 0 0 1 0 0 0 0 0 0 0 0 0 0 0 0 0 0 0 0 0 0 0 0 0 0 0 1 1 0 1 0 0 0 0 0 1 0 0 2 1 1 0 0 0 0 0 0 0 1 0 1 0 0 1 0 1 0 0 1 0 0 0 0 0 0 0 0 1 0 1 0 1 0 0 0 0 0 0 0 1 0 0 0 
1 0 1 0 0 1 1 1 1 1 1 1 0 0 1 0 1 0 1 0 1 0 0 0 0 0 0 0 0 0 0 0 0 0 0 0 0 0 0 0 0 1 0 1 1 1 0 1 0 0 1 1 1 1 1 0 0 0 0 0 0 0 0 0 0 0 0 0 0 0 0 0 0 0 0 0 0 0 0 0 0 0 0 0 0 0 0 0 0 0 0 0 0 0 0 0 0 0 0 0 0 0 0 0 0 0 0 0 0 0 0 0 0 0 0 
1 0 1 0 0 1 1 1 1 1 1 1 0 0 1 0 1 0 1 0 1 0 1 2 1 1 1 1 1 2 1 1 1 1 2 1 1 2 1 1 1 1 0 1 1 1 0 1 0 0 1 1 1 1 1 0 0 1 0 1 0 0 2 1 2 2 0 2 0 0 1 1 1 1 0 0 0 1 0 1 1 1 1 1 1 1 0 2 1 0 1 0 0 1 1 1 0 0 0 1 0 2 0 1 1 0 0 0 0 0 0 1 0 1 0 
0 0 0 0 0 0 0 0 0 0 0 0 0 0 0 0 0 0 0 0 0 0 0 0 0 0 0 0 0 0 0 0 0 1 0 0 1 0 0 0 0 0 0 0 0 0 0 0 0 0 0 0 0 0 0 0 0 0 0 0 1 0 0 0 0 0 1 0 1 1 0 0 0 1 1 1 1 1 1 1 0 1 0 1 1 0 0 0 1 1 0 1 1 0 0 1 1 1 1 0 2 0 1 0 1 1 1 1 1 1 1 0 1 0 1 
0 0 0 0 0 0 0 0 0 0 0 0 0 0 0 0 0 0 0 0 0 0 0 0 0 0 0 0 0 0 0 0 0 1 0 0 1 0 0 0 0 0 0 0 0 0 0 0 0 0 0 0 0 0 0 0 0 0 1 0 1 1 0 0 0 0 1 0 1 1 0 0 0 1 1 1 1 1 1 1 0 1 0 1 1 0 1 0 1 1 0 1 1 0 0 1 1 1 1 0 2 0 1 0 1 1 1 1 1 1 1 0 1 0 1 
0 0 0 0 0 0 0 0 0 0 0 0 0 0 0 0 0 0 0 0 0 0 0 1 0 0 1 0 1 1 0 0 0 0 1 0 0 0 0 0 0 0 0 0 0 0 0 0 0 0 0 0 0 0 0 0 0 0 0 1 0 0 0 0 0 0 0 2 0 0 1 1 1 0 0 0 0 0 0 1 1 0 0 0 0 1 0 2 1 0 1 0 0 0 0 0 0 0 0 1 0 2 1 1 1 0 0 0 0 0 0 1 0 0 0 
0 0 0 0 0 0 0 0 0 0 0 0 0 0 0 0 0 0 0 0 0 0 0 0 0 0 0 0 0 0 0 0 0 0 0 0 0 0 0 0 0 0 0 0 0 0 0 0 0 0 0 0 0 0 0 0 0 0 0 0 0 0 0 0 0 0 0 0 0 0 0 0 0 1 1 0 0 1 0 0 0 1 0 1 1 0 0 0 0 0 0 0 0 1 1 1 0 0 1 0 0 0 0 0 0 0 0 1 0 0 0 0 0 1 0 
0 1 0 1 1 1 1 1 0 1 1 0 1 1 1 0 0 0 0 0 0 0 0 1 0 0 0 0 0 1 0 0 0 0 1 0 0 1 0 0 0 0 1 1 0 0 1 1 0 0 1 1 1 0 1 1 0 1 0 0 0 0 1 1 1 1 0 0 0 0 0 1 1 0 0 0 0 0 1 0 1 0 1 0 0 1 1 0 0 0 1 0 1 0 0 0 1 1 0 1 0 0 1 1 0 1 0 0 0 1 1 1 0 0 1 
0 0 0 0 0 0 0 0 0 0 0 0 0 0 0 0 0 0 0 0 0 0 0 0 0 0 1 1 0 0 0 0 0 1 0 0 1 0 0 0 0 0 0 0 0 0 0 0 0 0 0 0 0 0 0 0 0 0 0 0 1 0 0 0 0 0 1 0 1 1 0 0 0 2 1 1 1 2 1 1 0 1 0 2 2 1 1 0 0 1 0 1 1 0 0 1 1 1 1 0 2 0 1 0 1 1 1 1 1 1 1 0 1 0 1 
1 2 1 2 2 2 2 2 1 2 2 1 2 2 2 1 1 1 1 2 1 1 1 2 1 1 2 2 2 2 1 1 1 2 2 1 2 2 1 1 1 1 2 2 1 1 2 2 1 1 2 2 2 2 2 2 1 1 1 2 2 1 2 1 2 2 2 2 1 1 1 2 2 2 2 1 1 2 2 2 2 2 2 2 2 2 2 2 2 2 2 1 2 1 1 2 2 2 2 2 2 2 2 2 2 2 1 2 1 2 2 2 1 1 2 
1 2 1 2 2 2 2 2 1 2 2 1 2 2 2 1 1 1 1 2 1 0 1 2 1 0 2 2 2 2 1 0 1 2 2 1 2 2 0 1 1 1 2 2 1 1 2 2 1 1 2 2 2 2 2 2 1 0 0 2 2 0 0 0 2 2 2 2 1 1 1 2 2 2 2 1 1 2 2 2 2 2 2 2 2 2 2 2 2 2 2 1 2 1 2 2 2 2 2 2 2 2 2 2 2 2 1 2 1 2 2 2 1 1 2 
1 0 1 0 0 1 1 1 1 1 1 1 0 0 1 0 1 0 1 0 1 0 0 0 0 0 0 0 0 0 0 0 0 0 0 0 0 0 0 0 0 1 0 1 1 1 0 1 0 0 1 1 1 1 1 0 0 0 0 0 0 0 0 0 0 0 0 0 0 0 0 0 0 0 0 0 0 0 0 0 0 0 0 0 0 0 0 0 0 0 0 0 0 0 0 0 0 0 0 0 0 0 0 0 0 0 0 0 0 0 0 0 0 0 0 
0 0 0 0 0 0 0 0 0 0 0 0 0 0 0 0 0 0 0 0 0 0 1 0 1 0 1 1 1 0 1 0 1 2 0 1 1 0 0 1 1 0 0 0 0 0 0 0 0 0 0 0 0 0 0 0 0 0 1 0 1 1 0 0 1 1 1 0 1 1 0 1 1 1 1 1 1 1 2 1 0 1 1 1 1 1 2 0 0 1 1 1 2 0 1 1 1 2 1 1 2 0 2 1 1 2 1 1 0 1 1 1 1 0 1 
1 0 1 0 0 0 0 0 1 0 0 1 0 0 0 1 1 1 1 0 1 1 1 0 1 1 1 1 1 0 1 1 0 0 0 1 0 0 1 1 1 1 0 0 1 1 0 0 1 1 0 0 0 0 0 0 0 1 1 0 1 1 0 0 0 0 1 0 1 1 1 0 0 0 0 1 1 0 0 0 0 0 0 0 0 0 0 0 0 0 0 1 0 1 0 0 0 0 0 0 0 0 0 0 0 0 1 0 1 0 0 0 1 1 0 
1 0 1 0 0 0 0 0 1 0 0 1 0 0 0 1 1 1 1 0 1 1 1 1 1 2 0 1 0 0 1 2 1 0 0 1 1 1 2 1 1 1 0 0 1 1 0 0 1 1 0 0 0 0 0 0 1 1 0 0 0 0 1 1 0 0 0 0 1 1 1 1 1 0 0 1 1 0 1 0 0 0 1 0 0 1 1 0 0 0 1 1 1 1 0 0 0 1 0 1 0 0 1 1 0 1 1 0 1 0 0 1 1 1 0 
0 0 0 0 0 0 0 0 0 0 0 0 0 0 0 0 0 0 0 0 0 0 0 0 0 0 0 0 0 0 0 0 0 1 0 0 1 0 0 0 0 0 0 0 0 0 0 0 0 0 0 0 0 0 0 0 0 0 0 0 1 0 0 0 0 0 1 0 1 1 0 0 0 1 1 1 1 1 1 1 0 1 0 1 1 0 1 0 1 1 0 1 1 0 1 1 1 1 1 0 2 0 1 0 1 1 1 1 1 1 1 0 1 0 1 
0 0 0 0 0 0 0 0 0 0 0 0 0 0 0 0 0 0 0 0 0 0 0 0 0 0 0 0 0 0 0 0 0 0 0 0 0 0 0 0 0 0 0 0 0 0 0 0 0 0 0 0 0 0 0 0 0 0 0 0 0 0 0 0 0 0 0 0 0 0 0 1 1 0 0 0 0 0 1 0 0 0 1 0 0 1 1 0 0 0 1 0 1 0 0 0 0 1 0 1 0 0 1 1 0 1 0 0 0 0 0 1 0 0 0 
1 0 1 0 0 0 0 0 1 0 0 1 0 0 0 1 1 1 1 0 1 1 1 0 1 1 0 0 0 0 1 1 0 0 0 1 0 0 1 0 0 1 0 0 1 1 0 0 1 1 0 0 0 0 0 0 0 1 0 0 0 0 0 2 0 0 0 0 1 1 1 0 0 0 0 1 1 0 0 0 0 0 0 0 0 0 0 0 0 0 0 1 0 0 0 0 0 0 0 0 0 0 0 0 0 0 1 0 1 0 0 0 1 1 0 
0 0 0 0 0 0 0 0 0 0 0 0 0 0 0 0 0 0 0 0 0 0 0 1 0 0 1 0 1 1 0 0 0 0 1 0 0 0 0 0 0 0 0 0 0 0 0 0 0 0 0 0 0 0 0 0 0 0 1 2 1 1 0 0 0 0 1 1 0 0 1 1 1 0 0 0 0 0 0 0 1 0 1 0 0 1 0 1 0 0 1 0 0 0 0 0 0 0 0 1 0 1 0 1 0 0 0 0 0 0 0 1 0 0 0 
0 0 0 0 0 0 0 0 0 0 0 0 0 0 0 0 0 0 0 0 0 0 1 1 1 0 1 0 1 1 1 0 1 1 1 1 0 0 0 1 1 0 0 0 0 0 0 0 0 0 0 0 0 0 0 0 0 0 1 1 0 1 0 0 1 1 0 1 0 0 1 1 1 0 0 0 0 0 0 0 2 0 1 0 0 1 0 1 0 1 1 0 0 0 0 0 1 0 0 1 0 1 0 1 0 0 0 0 0 1 1 1 0 0 1 
0 0 0 0 0 0 0 0 0 0 0 0 0 0 0 0 0 0 0 0 0 0 0 0 0 0 0 0 0 0 0 0 0 1 0 0 0 0 0 0 0 0 0 0 0 0 0 0 0 0 0 0 0 0 0 0 0 1 1 0 1 1 1 1 1 1 1 0 1 1 0 0 0 2 1 1 1 2 1 1 1 2 0 2 2 0 1 0 1 2 0 1 1 1 2 2 2 1 1 0 2 0 1 0 1 1 1 1 1 2 2 0 1 1 2 
1 0 1 0 0 0 0 0 1 0 0 1 0 0 0 1 1 1 1 0 1 1 1 1 1 1 2 1 2 1 1 1 1 0 1 1 0 0 1 1 1 1 0 0 1 1 0 0 1 1 0 0 0 0 0 0 1 2 1 2 1 1 1 2 1 1 1 2 1 1 2 1 1 1 0 1 1 1 0 1 1 1 1 1 1 1 0 2 0 0 1 1 0 2 1 1 0 0 0 1 0 2 0 0 1 0 1 0 1 0 0 1 1 2 0 
0 2 0 2 0 2 2 2 0 2 2 0 2 2 2 0 0 0 0 2 0 0 0 2 0 1 2 2 2 2 0 1 0 0 2 0 1 2 1 0 0 0 2 2 0 0 0 2 0 0 2 2 2 2 2 0 0 0 2 2 1 2 1 0 0 0 1 1 0 0 1 1 1 0 0 0 0 0 0 0 0 0 1 0 0 1 0 1 0 0 1 0 0 0 0 0 0 0 0 1 0 1 0 1 0 0 0 0 0 0 0 1 0 0 0 
0 1 0 1 1 1 1 1 0 1 1 0 1 1 1 0 0 0 0 1 0 0 0 0 0 0 0 0 0 0 0 0 0 0 0 0 0 0 0 0 0 0 1 1 0 0 1 1 0 0 1 1 1 1 1 1 0 0 0 0 0 0 0 0 0 0 0 0 0 0 0 0 0 0 0 0 0 0 0 0 0 0 0 0 0 0 0 0 0 0 0 0 0 0 0 0 0 0 0 0 0 0 0 0 0 0 0 0 0 0 0 0 0 0 0 
0 1 0 1 1 1 1 1 0 1 1 0 1 1 1 0 0 0 0 1 0 0 0 0 0 0 0 0 0 0 0 0 0 0 0 0 0 0 0 0 0 0 1 1 0 0 1 1 0 0 1 1 1 1 1 1 0 0 0 0 0 0 0 0 0 0 0 0 0 0 0 0 0 0 0 0 0 0 0 0 0 0 0 0 0 0 0 0 0 0 0 0 0 0 0 0 0 0 0 0 0 0 0 0 0 0 0 0 0 0 0 0 0 0 0 
1 2 1 2 2 1 1 1 1 1 1 1 2 2 1 2 1 0 1 2 1 2 2 1 2 2 2 2 2 1 2 2 2 2 1 2 2 1 2 2 2 0 2 1 1 1 2 1 2 2 1 1 1 1 1 2 2 2 1 1 1 1 2 2 2 2 1 2 2 2 2 2 2 2 2 2 2 2 2 2 2 2 2 2 2 2 2 2 0 2 2 2 2 2 2 2 2 2 2 2 2 2 2 2 2 2 2 2 2 2 2 2 2 2 2 
0 0 0 0 0 0 0 0 0 0 0 0 0 0 0 0 0 0 0 0 0 0 0 0 0 0 0 0 0 0 0 0 0 1 0 0 1 0 0 0 0 0 0 0 0 0 0 0 0 0 0 0 0 0 0 0 0 0 0 0 1 0 0 0 0 0 1 0 1 1 0 0 0 1 1 1 1 1 1 1 0 1 0 1 1 0 0 0 0 1 0 1 1 0 1 1 1 1 1 0 2 0 1 0 1 1 2 1 1 1 1 0 0 0 1 
0 1 0 1 0 1 1 1 0 1 1 0 1 1 0 0 0 0 0 1 0 0 0 1 0 0 0 0 0 0 0 0 0 0 0 0 0 1 0 0 0 0 1 1 0 0 1 1 0 0 1 1 1 1 1 1 0 0 0 0 0 0 0 0 0 0 0 0 0 0 0 1 1 0 0 0 0 0 1 0 1 0 2 0 0 1 1 0 0 1 1 0 0 0 0 0 1 1 0 1 0 0 1 1 0 1 0 0 0 1 1 1 0 0 1 
1 0 1 0 0 0 0 0 1 0 0 1 0 0 0 1 1 1 1 0 1 0 1 1 1 2 1 1 1 1 1 2 1 0 1 1 1 1 2 1 1 0 0 0 1 1 0 0 1 2 0 0 0 0 0 0 1 1 1 1 0 1 1 1 0 0 0 1 2 1 2 0 2 0 0 1 2 0 1 0 1 0 2 0 0 2 1 1 0 0 2 1 1 1 0 0 0 1 0 2 0 1 1 2 0 1 0 0 1 0 0 2 1 1 0 
0 0 0 0 0 0 0 0 0 0 0 0 0 0 0 0 0 0 0 0 0 0 1 1 1 0 1 0 1 1 1 0 1 1 1 1 0 0 0 1 1 0 0 0 0 0 0 0 0 0 0 0 0 0 0 0 0 0 0 1 0 0 0 0 1 1 0 1 0 0 1 1 1 0 0 0 0 0 0 0 1 0 1 0 0 1 0 1 0 0 1 0 0 0 0 0 0 0 0 1 0 1 0 1 0 0 0 0 0 0 0 1 0 0 0 
0 0 0 0 0 0 0 0 0 0 0 0 0 0 0 0 0 0 0 0 0 0 1 0 1 0 0 0 0 0 1 0 1 2 0 1 1 0 0 1 1 0 0 0 0 0 0 0 0 0 0 0 0 0 0 0 0 0 0 0 1 0 0 0 1 1 1 0 1 2 0 0 0 1 1 1 1 1 1 1 0 1 0 1 1 0 1 0 1 1 0 1 1 0 1 1 1 1 1 0 2 0 1 0 1 1 2 1 1 1 1 0 1 0 1 
0 1 0 1 1 0 0 0 0 0 0 0 1 1 0 1 0 1 0 1 0 1 0 0 0 0 0 0 0 0 0 0 0 0 0 0 0 0 0 0 0 0 1 0 0 0 1 0 1 1 0 0 0 0 0 1 1 0 0 0 0 0 0 0 0 0 0 0 0 0 0 0 0 1 0 0 0 1 0 0 0 1 0 1 1 0 0 0 0 0 0 0 0 1 1 1 0 0 0 0 0 0 0 0 0 0 0 0 0 0 0 0 0 1 0 
0 1 0 1 1 0 0 0 0 0 0 0 1 1 0 1 0 1 0 1 0 1 0 0 0 0 0 0 0 0 0 0 0 0 0 0 0 0 0 0 0 0 1 0 0 0 1 0 1 1 0 0 0 0 0 1 1 0 1 0 0 1 0 0 0 0 0 0 0 0 0 0 0 1 0 0 0 1 0 0 0 1 0 1 1 0 0 0 0 0 0 0 0 1 1 1 0 0 0 0 0 0 0 0 0 0 0 0 0 0 0 0 0 1 0 
0 1 0 1 1 0 0 0 0 0 0 0 1 1 0 1 0 1 0 1 0 1 0 0 0 0 0 0 0 0 0 0 0 0 0 0 0 0 0 0 0 0 0 0 0 0 1 0 1 1 0 0 0 0 0 1 1 0 0 0 0 0 0 0 0 0 0 0 0 0 0 0 0 1 0 0 0 1 0 0 0 1 0 1 1 0 0 0 0 0 0 0 0 1 1 1 0 0 0 0 0 0 0 0 0 0 0 0 0 0 0 0 0 1 0 
1 1 1 1 1 1 1 1 1 1 1 1 1 1 1 1 1 1 1 1 1 1 1 0 1 1 0 0 0 0 1 1 1 0 0 1 0 0 1 1 1 1 0 1 1 1 1 1 1 1 1 1 1 1 1 1 1 1 1 0 0 1 0 1 0 0 0 1 1 0 1 0 0 0 0 1 1 0 0 1 0 0 0 0 0 0 0 1 1 0 0 1 0 1 0 0 0 0 0 0 0 1 0 0 1 0 0 0 1 0 0 0 1 1 0 
0 1 0 1 1 1 1 1 0 1 1 0 1 1 1 0 0 0 0 1 0 0 0 1 0 0 0 0 0 1 0 0 0 0 1 0 0 1 0 0 0 0 1 1 0 0 1 1 0 0 1 1 1 1 1 1 0 0 0 0 0 0 0 0 0 0 0 0 0 0 0 0 0 0 0 0 0 0 0 0 0 0 0 0 0 0 0 0 0 0 0 0 0 0 0 0 0 0 0 0 0 0 0 0 0 0 0 0 0 0 0 0 0 0 0 
0 1 0 0 1 1 1 1 0 1 1 0 1 1 1 0 0 0 0 1 1 0 0 0 0 0 0 0 0 0 0 0 0 0 0 0 0 0 0 0 0 0 1 1 0 0 1 1 0 0 1 1 1 1 1 1 0 0 0 0 0 0 0 0 0 0 0 0 0 0 0 0 0 0 0 0 0 0 0 0 0 0 0 0 0 0 0 0 0 0 0 0 0 0 0 0 0 0 0 0 0 0 0 0 0 0 0 0 0 0 0 0 0 0 0 
1 2 1 2 2 2 2 2 1 2 2 1 2 2 2 1 1 1 1 2 1 1 1 1 1 1 2 2 2 1 1 1 1 2 1 1 2 1 1 1 1 1 2 2 1 1 2 2 1 1 2 2 2 2 2 2 1 1 2 2 2 2 2 1 2 2 2 2 1 2 1 2 2 2 2 1 1 2 2 2 2 2 2 2 2 2 2 2 2 2 2 1 2 1 0 0 2 2 0 2 2 2 2 2 2 2 2 2 1 2 2 2 1 1 2 
0 0 0 0 0 0 0 0 0 0 0 0 0 0 0 0 0 0 0 0 0 0 0 0 0 0 0 0 0 0 0 0 0 1 0 0 1 0 0 0 0 0 0 0 0 0 0 0 0 0 0 0 0 0 0 0 0 0 0 0 1 0 0 0 0 0 1 0 1 2 0 0 0 1 1 1 1 0 1 1 0 1 0 1 1 0 1 0 1 1 0 1 1 0 1 1 1 1 1 0 2 0 1 0 1 1 2 2 1 1 1 0 1 0 1 
1 2 1 2 2 1 1 1 1 1 1 1 2 0 1 2 1 2 1 2 1 0 2 1 2 1 2 1 2 1 2 1 2 1 1 2 0 0 1 2 2 1 2 1 1 1 0 1 2 0 1 1 1 1 1 2 2 2 2 2 1 2 1 2 2 2 1 2 1 0 2 1 1 1 0 1 1 1 0 1 1 0 1 1 1 1 0 2 0 0 1 0 0 2 1 1 0 0 0 1 0 2 0 1 1 0 0 0 1 0 0 1 1 2 0 
0 1 0 1 1 0 0 0 0 0 0 0 1 1 0 1 0 1 0 1 0 1 0 0 0 0 0 0 0 0 0 0 0 0 0 0 0 0 0 0 0 0 1 0 0 0 1 0 1 1 0 0 0 0 0 1 1 0 0 0 0 0 0 0 0 0 0 0 0 0 0 0 0 0 0 0 0 0 0 0 0 0 0 0 0 0 0 0 0 0 0 0 0 0 0 0 0 0 0 0 0 0 0 0 0 0 0 0 0 0 0 0 0 0 0 
0 0 0 0 0 0 0 0 0 0 0 0 0 0 0 0 0 0 0 0 0 0 0 1 0 0 1 0 1 1 0 0 0 0 1 0 0 0 0 0 0 0 0 0 0 0 0 0 0 0 0 0 0 0 0 0 0 0 0 1 0 0 0 0 0 0 0 1 0 0 1 1 1 0 0 0 0 0 0 0 1 0 1 0 0 1 0 1 0 0 1 0 0 0 0 0 0 0 0 1 0 1 0 1 0 0 0 0 0 0 0 1 0 0 0 
0 0 0 0 0 0 0 0 0 0 0 0 0 0 0 0 0 0 0 0 0 0 0 1 0 1 1 2 1 1 0 1 0 0 1 0 1 2 1 0 0 0 0 0 0 0 0 0 0 0 0 0 0 0 0 0 0 0 1 1 1 1 2 0 0 0 1 0 0 0 0 1 1 0 0 0 0 0 1 0 1 0 1 0 0 1 1 0 0 1 1 0 1 0 0 0 1 1 0 1 0 0 1 1 0 1 0 0 0 1 1 1 0 0 1 
0 1 0 1 1 1 0 1 0 1 1 0 1 1 1 0 0 0 0 1 0 0 0 1 0 0 0 0 1 1 0 0 0 0 1 0 0 0 0 0 0 0 1 1 0 0 1 1 0 0 1 1 1 1 1 1 0 0 0 1 0 0 0 0 0 0 0 2 0 0 1 1 1 1 1 0 0 0 0 1 1 1 0 1 0 1 0 0 0 0 1 0 0 1 1 1 0 0 1 1 0 0 0 1 1 0 0 1 0 0 0 1 0 1 0 
0 0 0 0 0 0 0 0 0 0 0 0 0 0 0 0 0 0 0 0 0 0 0 0 0 0 0 0 0 0 0 0 0 0 0 0 0 0 0 0 0 0 0 0 0 0 0 0 0 0 0 0 0 0 0 0 0 0 0 0 0 0 0 0 0 0 0 0 0 0 0 1 1 0 0 0 0 0 1 0 0 0 1 0 0 1 1 0 0 0 1 0 1 0 0 0 0 1 0 1 0 0 1 1 0 1 0 0 0 0 0 1 0 0 0 
0 0 0 0 0 0 0 0 0 0 0 0 0 0 0 0 0 0 0 0 0 0 0 1 0 1 1 2 1 0 0 1 0 0 0 0 1 1 1 0 0 0 0 0 0 0 0 0 0 0 0 0 0 0 0 0 0 0 0 0 0 0 1 0 0 0 0 0 0 0 0 0 0 0 1 0 0 0 0 0 1 0 0 0 0 0 0 0 0 1 0 0 0 0 0 0 1 0 1 0 0 0 0 0 0 0 0 1 0 1 1 0 0 0 1 
0 0 0 0 0 0 0 0 0 0 0 0 0 0 0 0 0 0 0 0 0 0 0 1 0 0 1 0 1 1 0 0 0 0 1 0 0 0 0 0 0 0 0 0 0 0 0 0 0 0 0 0 0 0 0 0 0 0 1 1 0 1 0 0 0 0 0 1 0 0 1 1 1 0 0 0 0 0 0 0 1 0 1 0 0 1 0 1 0 0 1 0 0 0 0 0 0 0 0 1 0 1 0 1 0 0 0 0 0 0 0 1 0 0 0 
1 0 1 0 0 1 1 1 1 1 0 1 0 0 1 0 1 0 1 0 1 0 0 0 0 0 0 0 0 0 0 0 0 0 0 0 0 0 0 0 0 1 0 1 2 0 0 1 0 0 1 1 1 1 1 0 0 0 0 0 0 0 0 0 0 0 0 0 0 0 0 0 0 0 0 0 0 0 0 0 0 0 0 0 0 0 0 0 0 0 0 0 0 0 0 0 0 0 0 0 0 0 0 0 0 0 0 0 0 0 0 0 0 0 0 
0 0 0 0 0 0 0 0 0 0 0 0 0 0 0 0 0 0 0 0 0 0 0 0 0 0 0 0 0 0 0 0 0 0 0 0 0 0 0 0 0 0 0 0 0 0 0 0 0 0 0 0 0 0 0 0 0 0 0 0 0 0 0 0 0 0 0 0 0 0 0 1 1 0 1 0 0 0 1 0 0 0 1 0 0 1 1 0 0 0 1 0 1 0 0 0 0 1 1 1 0 0 1 1 0 1 0 1 0 0 0 1 0 0 0 
1 2 1 2 2 1 1 1 1 1 1 1 2 2 1 2 1 2 1 2 1 2 1 1 1 1 1 0 1 2 1 1 1 0 2 1 0 1 1 1 1 1 2 1 1 1 2 1 2 2 1 1 1 1 1 2 2 2 0 1 0 0 0 2 1 1 0 2 1 0 2 2 2 1 1 1 1 1 1 1 1 1 2 1 1 2 1 2 0 0 2 2 1 1 1 1 0 1 1 0 0 2 1 2 1 1 0 1 1 0 0 2 1 2 0 
0 0 0 0 0 0 0 0 0 0 0 0 0 0 0 0 0 0 0 0 0 0 0 0 0 0 0 0 0 0 0 0 0 2 0 0 1 0 0 0 0 0 0 0 0 0 0 0 0 0 0 0 0 0 0 0 0 0 0 0 2 0 1 0 0 0 2 1 1 2 0 0 0 1 1 1 1 1 1 2 0 1 0 1 1 0 1 1 2 1 0 0 1 1 1 1 1 1 1 0 2 1 1 0 2 1 2 1 1 1 1 0 1 0 1 
1 2 1 2 2 1 1 1 1 1 1 1 2 2 1 2 1 2 1 2 1 0 2 1 2 1 1 1 1 1 2 1 2 1 1 2 0 1 1 2 2 1 2 1 1 1 2 1 2 2 1 1 1 1 1 2 2 2 2 1 1 2 1 2 2 2 1 1 1 0 1 1 1 1 1 1 1 1 1 1 0 1 1 1 1 1 1 1 1 0 1 1 1 1 1 1 0 1 1 1 0 1 1 1 1 1 0 1 1 0 0 1 1 2 0 
0 0 1 0 0 0 0 0 1 0 0 1 0 0 0 1 1 1 1 0 1 1 1 0 1 1 1 1 1 0 1 1 1 0 0 1 0 0 1 1 1 1 0 0 1 1 0 0 1 1 0 0 0 0 0 0 1 2 0 0 0 0 0 2 1 1 0 0 1 0 1 0 0 0 0 1 1 0 0 0 0 0 0 0 0 0 0 0 0 0 0 1 0 1 0 0 0 0 0 0 0 0 0 0 0 0 0 0 1 0 0 0 1 1 0 
1 2 1 2 2 1 1 1 1 1 1 1 2 2 1 2 1 2 1 2 1 2 2 2 2 2 2 2 2 2 2 2 2 2 2 2 2 2 2 2 2 1 2 1 1 1 2 1 2 2 1 1 1 1 1 2 2 2 1 1 1 1 1 2 2 2 1 2 2 2 2 1 1 2 2 2 2 2 1 2 2 2 1 2 2 1 1 2 2 2 1 2 1 2 2 2 2 1 2 1 2 2 1 1 2 1 2 2 2 2 2 1 2 2 2 
0 1 0 1 1 0 0 0 0 0 0 0 1 1 0 1 0 1 0 1 0 1 0 0 0 0 0 0 0 0 0 0 0 0 0 0 0 0 0 0 0 0 1 0 0 0 1 0 1 1 0 0 2 0 0 1 1 0 0 0 0 0 0 0 0 0 0 0 0 0 0 0 0 0 0 0 0 0 0 0 0 0 0 0 0 0 0 0 0 0 0 0 0 0 0 0 0 0 0 0 0 0 0 0 0 0 0 0 0 0 0 0 0 0 0 
0 0 0 0 0 0 0 0 0 0 0 0 0 0 0 0 0 0 0 0 0 0 0 0 0 0 0 0 0 0 0 0 0 0 0 0 0 0 0 0 0 0 0 0 0 0 0 0 0 0 0 0 0 0 0 0 0 0 0 0 0 0 0 0 0 0 0 0 0 0 0 1 1 0 0 0 0 0 1 0 0 0 1 0 0 1 1 0 0 0 1 0 1 0 0 0 0 1 0 1 0 0 1 1 0 1 0 0 0 0 0 1 0 0 0 
1 1 0 1 1 1 1 1 0 1 1 0 1 1 1 0 0 0 0 1 0 0 0 0 0 0 0 0 0 0 0 0 0 0 0 0 0 0 0 0 0 0 1 1 0 0 1 1 0 0 1 1 1 1 1 1 0 0 0 0 0 0 0 0 0 0 0 0 0 0 0 1 1 0 0 0 0 0 1 0 1 0 1 0 0 1 1 0 0 1 1 0 1 0 0 0 1 1 0 1 0 0 1 1 0 1 0 0 0 1 1 1 0 0 1 
0 1 0 1 1 0 0 0 0 0 0 0 1 1 0 1 0 1 0 0 0 1 1 2 1 1 2 2 2 2 1 1 1 2 2 1 2 2 1 1 1 0 1 0 0 0 1 0 1 1 0 0 0 0 0 1 1 1 2 2 2 2 2 1 2 2 2 2 1 2 1 2 2 2 2 1 1 2 2 2 2 2 2 2 2 2 2 2 0 2 2 1 2 1 2 2 2 2 2 2 2 2 2 2 2 2 2 2 1 2 2 2 1 1 2 
1 2 1 2 2 1 1 1 1 1 1 1 2 2 1 2 1 2 1 2 1 2 2 2 2 2 2 2 2 2 2 2 2 2 2 2 2 2 2 2 2 1 2 1 1 1 2 1 2 2 1 1 1 0 1 2 2 2 2 2 2 2 2 2 2 2 2 2 2 2 2 2 2 2 2 2 2 2 2 2 2 2 2 2 2 2 2 2 2 2 2 2 2 2 2 2 2 2 2 2 2 2 2 2 2 2 2 2 2 2 2 2 2 2 2 
0 0 0 0 0 0 0 0 0 0 0 0 0 0 0 0 0 0 0 0 0 0 0 0 0 0 0 0 0 0 0 0 0 1 0 0 1 0 0 0 0 0 0 0 0 0 0 0 0 0 0 0 0 0 0 0 0 0 0 0 1 0 0 0 0 0 1 0 1 2 0 0 0 1 1 1 1 1 1 1 0 1 0 1 1 0 1 0 1 1 0 0 2 1 1 0 1 1 1 0 2 0 1 0 1 1 2 1 1 1 1 0 1 0 0 
0 1 1 1 1 0 0 0 1 0 0 1 1 1 0 2 1 2 1 1 1 0 2 1 2 2 1 1 1 0 2 2 2 2 1 2 2 0 2 2 2 1 1 0 1 1 1 0 2 2 0 0 0 0 0 1 2 2 1 2 2 1 2 2 2 2 2 1 2 2 2 2 2 1 1 2 2 1 2 1 2 1 2 1 1 2 2 1 1 2 2 2 2 2 1 0 2 2 1 2 2 1 2 2 1 2 2 1 2 2 2 2 2 1 2 
0 0 0 0 0 0 0 0 0 0 0 0 0 0 0 0 0 0 0 0 0 0 0 0 0 0 0 0 0 0 0 0 0 1 0 0 1 0 0 0 0 0 0 0 0 0 0 0 0 0 0 0 0 0 0 0 0 1 0 0 2 0 0 1 1 1 2 0 1 2 0 0 0 1 1 1 1 1 1 1 0 1 0 1 1 0 1 0 1 1 0 0 1 1 1 1 1 1 1 0 2 0 1 0 1 1 2 1 1 1 1 0 1 0 1 
0 0 0 0 0 0 0 0 0 0 0 0 0 0 0 0 0 0 0 0 0 0 0 0 0 0 0 0 0 0 0 0 0 0 0 0 0 0 0 0 0 0 0 0 0 0 0 0 0 0 0 0 0 0 0 0 0 0 0 0 0 0 0 0 0 0 0 1 0 0 0 1 1 0 0 0 0 0 1 1 0 0 1 0 0 1 1 1 1 0 1 0 1 0 0 0 0 1 0 1 0 1 1 1 1 1 0 0 0 0 0 1 0 0 0 
0 0 0 0 0 0 0 0 0 0 0 0 0 0 0 0 0 0 0 0 0 0 0 0 0 0 0 0 0 0 0 0 0 0 0 0 0 0 0 0 0 0 0 0 0 0 0 0 0 0 0 0 0 0 0 0 0 0 0 0 0 0 0 0 0 0 0 0 0 0 0 1 1 0 0 0 0 0 1 0 0 0 1 0 0 1 1 0 0 0 1 0 1 0 0 0 0 1 0 1 0 0 1 1 0 1 0 0 0 0 0 1 0 0 0 
1 0 2 0 0 1 1 1 2 1 1 2 0 0 1 1 2 1 2 0 2 1 1 0 1 1 0 0 0 0 1 1 1 1 0 1 1 0 1 1 1 2 0 1 2 2 0 1 1 1 1 1 1 1 1 0 1 2 0 0 1 0 0 2 1 1 1 1 2 2 1 1 1 1 2 2 2 1 2 1 1 1 1 1 1 1 2 0 0 2 0 1 2 2 1 1 2 1 2 1 2 0 2 1 1 2 2 2 2 2 2 1 2 1 2 
0 1 2 1 1 0 0 0 0 0 0 2 1 1 0 2 2 2 2 1 1 2 2 2 2 2 2 2 2 2 2 2 2 2 2 2 2 2 2 2 2 2 1 0 2 2 1 0 2 2 1 0 0 0 0 1 2 2 1 2 2 1 2 2 2 2 2 2 2 2 2 2 2 2 2 2 2 2 2 2 2 2 2 2 2 2 2 2 0 2 2 2 2 2 2 2 2 2 2 2 2 2 2 2 2 2 2 2 2 2 2 2 2 2 2 
0 0 0 0 0 0 0 0 0 0 0 0 0 0 0 0 0 0 0 0 0 0 0 1 0 0 0 0 1 1 0 0 0 0 1 0 0 0 0 0 0 0 0 0 0 0 0 0 0 0 0 0 0 0 0 0 0 0 0 1 0 0 0 0 0 0 0 1 0 0 1 0 0 0 0 0 0 0 0 0 1 0 1 0 0 1 0 1 0 0 1 0 0 0 0 0 0 0 0 1 0 1 0 1 0 0 0 0 0 0 0 1 0 0 0 
0 0 1 0 0 0 0 0 1 0 0 1 0 0 0 1 1 1 1 0 1 0 1 1 1 1 1 0 1 1 1 1 1 0 1 1 0 0 1 1 1 1 0 0 1 1 0 0 1 1 0 0 0 0 1 0 1 1 1 0 0 1 0 1 0 0 0 1 1 0 2 1 1 1 1 1 0 1 0 0 1 1 1 1 1 0 0 1 0 0 1 1 0 1 1 1 0 0 1 1 0 1 0 1 0 0 0 1 1 0 0 1 1 2 0 
0 0 0 0 0 0 0 0 0 0 0 0 0 0 0 0 0 0 0 0 0 0 0 0 0 0 0 0 0 0 0 0 0 1 0 0 1 0 0 0 0 0 0 0 0 0 0 0 0 0 0 0 0 0 0 0 0 0 0 0 1 0 0 0 0 0 1 0 1 2 0 0 0 1 1 1 1 1 1 1 0 1 0 1 1 0 1 0 1 1 0 1 1 1 1 1 1 1 1 0 2 0 1 0 1 1 2 1 1 1 1 0 1 0 1 
1 1 2 1 1 1 1 1 2 1 1 2 1 1 1 2 2 2 2 1 2 2 2 2 2 2 1 1 1 2 2 2 2 2 2 2 2 2 2 2 2 2 1 1 2 2 1 1 2 2 1 1 1 1 1 1 2 2 2 2 2 2 2 2 2 2 2 2 2 2 2 2 2 2 2 2 2 2 2 2 2 2 2 2 2 2 2 2 2 2 2 2 2 2 2 2 2 2 2 2 2 2 2 2 2 2 2 2 2 2 2 2 2 2 2 
0 0 0 0 0 0 0 0 0 0 0 0 0 0 0 0 0 0 0 0 0 0 0 0 0 0 0 0 0 0 0 0 0 1 0 0 1 0 0 0 0 0 0 0 0 0 0 0 0 0 0 0 0 0 0 0 0 0 0 0 1 0 0 0 0 0 1 0 1 2 0 0 0 1 2 1 1 1 1 1 0 1 0 1 1 0 1 0 1 1 0 1 1 1 1 1 1 1 2 0 2 0 1 0 1 1 2 2 1 1 1 0 1 0 1 
1 1 0 1 1 1 1 1 0 1 1 0 1 1 1 0 0 0 0 1 0 0 0 1 0 0 1 0 1 1 0 0 0 0 1 0 0 0 0 0 0 0 1 1 0 0 1 1 0 0 1 1 1 1 1 1 0 0 1 2 1 1 1 0 0 0 1 1 0 0 1 1 1 0 0 0 0 0 0 0 2 0 1 0 0 1 0 1 0 1 1 0 0 0 0 0 1 0 0 1 0 1 0 1 0 0 0 0 0 1 1 1 0 0 1 
0 0 1 0 0 0 0 0 1 0 0 1 0 0 0 1 1 1 1 0 1 1 1 1 1 2 1 2 1 0 1 2 1 1 0 1 2 1 2 1 1 1 0 0 1 1 0 0 1 1 0 0 0 0 0 0 1 1 1 1 2 1 2 1 0 0 2 1 2 2 1 1 1 1 1 2 2 1 2 2 0 1 1 1 1 1 2 1 2 1 1 2 2 2 1 1 1 2 1 1 2 1 2 1 2 2 2 1 2 1 1 1 2 1 1 
1 1 0 1 1 1 1 1 0 1 1 0 1 1 1 0 0 0 0 1 0 0 0 0 0 0 0 0 0 0 0 0 0 0 0 0 0 0 0 0 0 0 1 1 0 0 1 1 0 0 1 1 1 1 1 1 0 0 0 0 0 0 0 0 0 0 0 0 0 0 0 0 0 0 0 0 0 0 0 0 0 0 0 0 0 0 0 0 0 0 0 0 0 0 0 0 0 0 0 0 0 0 0 0 0 0 0 0 0 0 0 0 0 0 0 
0 0 1 0 0 0 0 0 1 0 0 1 0 0 0 1 1 1 1 0 1 1 1 0 1 1 0 0 0 0 1 1 1 0 0 1 0 0 1 1 1 1 0 0 1 1 0 0 1 1 0 0 0 0 0 0 1 1 0 0 0 0 0 1 0 0 1 0 1 0 1 0 0 1 0 1 1 1 0 0 0 1 0 1 1 0 0 0 0 0 0 1 0 1 1 1 0 0 0 0 0 0 0 0 0 0 0 0 1 0 0 0 1 2 0 
0 0 0 0 0 0 0 0 0 0 0 0 0 0 0 0 0 0 0 0 0 0 0 0 0 0 1 1 1 0 0 0 0 0 0 0 0 0 0 0 0 0 0 0 0 0 0 0 0 0 0 0 0 0 0 0 0 0 0 0 0 0 0 0 0 0 0 0 0 0 0 1 1 0 0 0 0 0 1 0 0 0 1 0 0 1 1 0 0 0 1 0 1 0 0 0 0 1 0 1 0 0 1 1 0 1 0 0 0 0 0 1 0 0 0 
1 1 2 0 0 1 1 1 2 1 1 2 1 0 1 2 2 2 2 0 2 2 2 0 2 2 1 2 0 1 2 2 2 1 0 2 1 2 2 2 2 2 0 2 2 2 0 1 2 2 1 1 1 1 1 0 2 2 2 0 1 2 2 2 2 2 1 1 1 0 1 0 0 0 1 1 1 0 0 1 1 0 0 0 0 0 0 1 1 0 0 1 0 1 0 0 1 0 1 0 0 1 0 0 1 0 0 1 1 1 1 0 1 1 1 
1 1 0 1 1 1 1 1 0 1 1 0 1 1 1 0 0 0 0 1 1 0 1 0 1 0 0 0 0 0 1 0 1 0 0 1 0 0 0 0 0 0 1 1 0 0 1 1 0 1 1 1 0 1 1 1 0 0 0 1 0 0 0 0 1 0 0 1 0 0 1 1 1 0 0 0 0 0 0 0 0 0 1 0 0 1 0 1 0 0 1 1 0 0 0 0 0 0 1 1 0 0 0 1 0 0 0 0 0 0 0 1 0 0 0 
1 0 1 0 1 1 1 1 1 1 1 1 0 0 1 1 1 1 1 0 1 1 1 1 1 1 1 1 1 0 1 1 1 1 0 1 1 1 1 0 1 1 0 1 1 1 0 1 1 1 1 1 1 1 1 0 1 1 1 0 1 1 1 1 0 0 1 1 1 1 1 1 0 1 1 1 1 1 1 1 0 1 1 1 1 0 1 1 1 1 0 1 1 1 1 1 1 1 1 1 1 1 1 0 1 1 1 1 1 1 1 0 1 1 1 
1 2 1 1 1 2 1 1 1 2 1 1 1 1 1 1 1 1 1 1 1 1 1 2 1 1 1 2 1 1 1 1 1 1 1 1 1 1 1 1 1 1 1 0 1 1 1 1 1 1 1 1 1 1 1 1 1 1 1 1 1 1 1 1 2 2 1 1 1 1 1 1 1 0 1 1 1 1 1 1 1 1 1 1 1 1 1 1 1 1 1 1 1 1 1 1 1 1 1 1 1 1 1 1 1 1 1 1 1 1 1 1 1 1 1 
0 0 0 0 0 0 0 0 0 0 0 0 0 0 0 0 0 0 0 0 0 0 1 1 1 0 1 0 1 1 1 0 1 1 1 1 0 0 0 1 1 0 0 0 0 0 0 0 0 0 0 0 0 0 0 0 0 1 0 1 0 0 0 1 2 2 0 2 0 0 1 2 2 0 0 0 0 0 1 1 1 0 2 0 0 2 1 2 1 0 2 1 1 0 0 0 0 1 0 2 0 2 1 2 1 1 0 0 0 0 0 2 0 0 0 
1 1 0 1 1 1 1 1 0 1 1 0 1 1 1 0 0 0 0 1 0 0 0 0 0 0 0 0 0 0 0 0 0 0 0 0 0 0 0 0 0 0 1 1 0 0 1 1 0 0 1 1 1 1 1 1 0 0 0 0 0 0 0 0 0 0 0 0 0 0 0 0 0 0 0 0 0 0 0 0 0 0 0 0 0 0 0 0 0 0 0 0 0 0 0 0 0 0 0 0 0 0 0 0 0 0 0 0 0 0 0 0 0 0 0 
0 0 0 0 0 0 0 0 0 0 0 0 0 0 0 0 0 0 0 0 0 0 1 0 1 0 0 0 0 0 1 0 1 1 0 1 0 0 0 1 1 0 0 0 0 0 0 0 0 0 0 1 0 0 0 0 0 0 0 0 0 0 0 0 1 0 0 0 0 0 0 0 0 0 1 0 0 0 0 0 0 0 0 0 0 0 0 0 0 0 0 0 0 0 0 0 0 0 1 0 0 0 0 0 0 0 0 1 0 0 0 0 0 0 0 
1 0 1 0 0 1 1 1 1 1 1 1 0 0 1 0 1 0 1 0 1 0 0 0 0 0 0 0 0 0 0 0 0 0 0 0 0 0 0 0 0 1 0 1 1 1 0 1 0 0 1 1 1 1 1 0 0 0 0 0 0 0 0 0 0 0 0 0 0 0 0 0 0 0 0 0 0 0 0 0 0 0 0 0 0 0 0 0 0 0 0 0 0 0 0 0 0 0 0 0 0 0 0 0 0 0 0 0 0 0 0 0 0 0 0 
0 1 0 1 1 0 0 0 0 0 0 0 1 1 0 1 0 1 0 1 0 1 0 0 0 0 0 0 0 0 0 0 0 0 0 0 0 0 0 0 0 0 1 0 0 0 1 0 1 1 0 0 0 0 0 1 1 0 0 0 0 0 0 0 0 0 0 0 0 0 0 0 0 0 0 0 0 0 0 0 1 0 0 0 0 0 0 0 0 1 0 0 0 0 0 0 1 0 0 0 0 0 0 0 0 0 0 0 0 1 1 0 0 0 1 
0 0 0 0 0 0 0 0 0 0 0 0 0 0 0 0 0 0 0 0 0 0 0 0 0 0 0 0 0 0 0 0 0 0 0 0 0 0 0 0 0 0 0 0 0 0 0 0 0 0 0 0 0 0 0 0 0 0 0 0 0 0 0 0 0 0 0 0 0 0 0 1 1 0 0 0 0 0 1 0 0 0 1 0 0 1 1 0 0 0 1 0 1 0 0 0 0 1 0 1 0 0 1 1 0 1 0 0 0 0 0 1 0 0 0 
0 1 0 1 1 0 0 0 0 0 0 0 1 1 0 1 0 1 0 1 0 1 0 1 0 0 1 0 1 2 0 0 0 1 2 0 1 0 0 0 0 0 1 0 0 0 1 0 1 1 0 0 0 0 0 1 1 0 0 1 1 0 0 0 0 0 1 1 1 2 1 1 1 2 1 1 1 2 1 1 1 2 1 2 2 1 1 1 1 1 1 1 1 1 2 2 1 1 1 1 2 1 1 1 1 1 2 1 1 1 1 1 1 1 1 
1 0 1 0 0 1 1 1 1 1 1 1 0 0 1 0 1 0 1 0 1 0 1 2 1 1 1 1 1 2 1 1 1 2 2 1 2 2 1 1 1 1 0 1 1 1 0 1 0 0 1 1 1 1 1 0 0 1 2 2 2 2 2 1 2 2 2 2 1 2 1 2 2 1 1 1 1 1 2 2 2 1 2 1 1 2 2 2 2 2 2 1 2 1 1 1 2 2 1 2 2 2 2 2 2 2 2 1 1 2 2 2 1 0 2 
0 0 1 0 0 0 0 0 1 0 0 1 0 0 0 1 1 1 1 0 1 1 1 1 1 2 1 0 1 1 1 2 1 0 1 1 0 0 1 1 1 1 0 0 1 1 0 0 1 1 0 0 0 0 0 0 1 1 0 0 0 0 0 1 0 0 0 2 1 0 2 2 2 0 0 1 1 0 1 1 2 0 2 0 0 0 1 2 1 0 2 2 1 1 0 0 0 1 0 2 0 2 1 2 1 1 0 0 1 0 0 2 1 1 0 
0 1 1 1 1 0 0 0 1 0 0 1 1 1 0 2 1 2 1 1 1 2 1 1 1 2 2 0 2 1 1 2 1 1 1 1 2 0 2 1 1 1 1 0 1 1 1 0 2 2 0 0 0 0 0 1 2 1 2 2 2 2 0 1 0 0 2 2 2 2 2 2 2 1 1 2 2 1 2 2 2 1 2 1 1 2 2 2 0 2 2 2 2 2 1 1 2 2 1 2 2 2 2 2 2 2 2 1 2 2 2 2 2 1 2 
0 1 1 1 1 0 0 0 1 0 0 1 1 1 0 2 1 2 1 1 1 0 1 1 1 2 0 1 0 1 1 2 1 0 1 1 1 2 2 1 1 1 1 0 1 1 1 0 2 2 0 0 0 0 0 1 2 1 0 0 0 0 1 1 0 0 0 1 1 0 1 1 1 0 1 1 1 0 1 1 1 0 1 0 0 1 1 1 0 1 1 1 1 1 0 0 1 1 1 1 0 1 1 1 1 1 0 1 1 1 1 1 1 1 1 
1 0 1 0 0 1 0 1 1 1 1 1 0 0 1 0 1 0 1 0 0 0 0 0 0 0 0 0 0 0 0 0 0 0 0 0 0 0 0 0 0 1 0 1 1 1 0 1 0 0 1 1 1 1 1 0 0 0 0 0 0 0 0 0 0 0 0 0 0 0 0 0 0 0 0 0 0 0 0 0 0 0 0 0 0 0 0 0 0 0 0 0 0 0 0 0 0 0 0 0 0 0 0 0 0 0 0 0 0 0 0 0 0 0 0 
0 1 0 1 1 0 0 0 0 0 0 0 1 1 0 1 0 1 0 1 0 1 0 2 0 0 1 0 1 2 0 0 0 0 2 0 2 0 0 0 0 0 1 0 0 0 1 0 1 1 0 0 0 0 0 1 1 0 0 1 0 0 0 0 0 0 0 1 0 1 1 2 2 0 2 0 0 0 2 0 1 0 2 0 0 2 2 1 0 0 2 0 2 0 0 0 0 2 2 2 1 1 2 2 0 2 1 2 0 0 0 2 0 0 0 
1 2 1 2 2 1 1 1 1 1 1 1 2 2 1 2 1 2 1 2 1 0 2 2 2 2 2 2 2 2 2 2 2 2 2 2 2 2 2 2 2 0 2 0 1 1 2 1 2 2 1 1 0 1 1 2 2 2 2 2 2 2 2 2 2 2 2 2 2 2 2 2 2 2 2 2 2 2 2 2 2 2 2 2 2 2 2 2 0 2 2 2 2 2 2 2 2 2 0 2 2 2 2 2 2 2 2 0 2 2 2 2 2 2 2 
1 2 1 2 2 1 1 1 1 1 1 1 2 2 1 2 1 2 1 2 1 2 2 2 2 2 2 2 2 2 2 2 2 2 2 2 2 2 2 2 2 1 2 1 1 1 2 1 2 2 1 1 1 1 1 2 2 2 2 2 2 2 2 2 2 2 2 2 2 2 2 2 2 2 2 2 2 2 2 2 2 2 2 2 2 2 2 2 2 2 2 2 2 2 2 2 2 2 2 2 2 2 2 2 2 2 2 2 2 2 2 2 2 2 2 
0 0 0 0 0 0 0 0 0 0 0 0 0 0 0 0 0 0 0 0 0 0 0 1 0 0 2 1 2 2 0 0 0 0 2 0 0 1 0 0 0 0 0 0 0 0 0 0 0 0 0 0 0 0 0 0 0 0 1 2 1 1 1 0 0 0 1 1 0 0 1 1 1 1 0 0 0 1 0 0 2 1 1 1 1 1 0 1 0 1 1 0 0 1 1 1 1 0 0 1 0 1 0 1 0 0 0 0 0 1 1 1 0 1 1 
1 0 1 0 0 1 1 1 1 1 1 1 0 0 1 0 1 0 1 0 1 0 0 1 0 0 0 0 0 1 0 0 0 0 1 0 2 1 0 0 0 1 0 1 1 1 0 1 0 0 1 1 1 1 1 0 0 0 2 1 1 2 1 0 0 0 1 0 0 0 0 1 1 0 0 0 0 0 1 0 0 0 1 0 0 1 1 0 0 0 1 0 1 0 0 0 0 1 0 1 0 0 1 1 0 1 0 0 0 0 0 1 0 0 0 
0 0 0 0 0 0 0 0 0 0 0 0 0 0 0 0 0 0 0 0 0 0 0 1 0 0 1 0 1 1 0 0 0 1 1 0 1 0 0 0 0 0 0 0 0 0 0 0 0 0 0 0 0 0 0 0 0 0 0 1 1 0 0 0 0 0 1 1 1 2 1 1 1 1 1 1 1 1 1 1 1 1 1 1 1 1 1 1 1 1 1 1 1 0 1 1 1 1 1 1 2 1 1 1 1 1 2 1 1 1 1 1 1 0 1 
1 1 0 1 1 1 1 1 0 1 1 0 1 1 1 0 0 0 0 1 0 0 1 1 1 1 0 1 0 0 1 1 1 1 0 1 1 1 1 1 1 0 1 1 0 0 0 1 0 0 1 1 0 1 1 1 0 1 0 0 0 0 1 1 1 1 0 0 0 0 0 0 0 1 1 0 0 1 0 0 1 1 0 1 1 0 0 0 0 0 0 0 0 1 1 1 1 0 1 0 0 0 0 0 0 0 0 1 0 1 1 0 0 1 1 
1 0 2 0 0 1 1 1 2 1 1 2 0 0 1 1 2 1 2 0 2 1 1 2 1 2 2 2 2 2 1 2 1 1 2 1 2 2 2 1 1 2 0 1 2 2 0 1 1 1 1 1 1 1 1 0 1 2 2 2 2 2 2 2 1 1 2 1 2 2 2 2 2 2 2 2 2 2 2 1 1 2 2 2 2 2 2 1 1 1 2 2 2 2 2 2 1 2 2 2 2 1 2 2 1 2 2 2 2 1 1 2 2 2 1 
0 1 1 1 1 0 0 0 1 0 0 1 1 1 0 2 1 2 1 1 1 2 2 2 2 2 2 2 2 2 2 2 2 2 2 2 2 2 2 2 2 1 1 0 1 1 1 0 2 2 0 0 0 0 0 1 2 2 2 2 2 2 2 2 2 2 2 2 2 2 2 2 2 2 2 2 2 2 2 2 2 2 2 2 2 2 2 2 2 2 2 2 2 2 2 2 2 2 2 2 2 2 2 2 2 2 2 2 2 2 2 2 2 2 2 
1 0 1 0 0 1 1 1 1 1 1 1 0 0 1 0 1 0 2 0 1 0 0 2 0 1 1 1 1 2 0 1 0 0 2 0 1 2 2 0 0 1 0 1 1 1 0 1 0 0 1 1 1 1 1 0 0 0 0 2 0 0 1 0 0 0 0 2 2 0 1 2 2 2 0 0 0 1 1 0 1 1 2 0 1 2 1 2 0 0 2 0 2 1 1 1 0 1 0 2 0 2 1 2 0 1 0 0 0 0 0 2 0 1 0 
1 2 1 2 2 1 1 1 1 1 1 1 2 2 1 2 1 2 1 2 1 2 2 2 2 2 2 2 2 2 2 2 2 2 2 2 2 2 2 2 2 1 2 1 1 1 2 1 2 2 1 1 1 1 1 2 2 2 2 2 2 2 2 2 2 2 2 2 2 2 2 2 2 2 2 2 2 2 2 2 2 2 2 2 2 2 2 2 2 2 2 2 2 2 2 2 2 2 2 2 2 2 2 2 2 2 2 2 2 2 2 2 2 2 2 
0 0 0 0 0 0 0 0 0 0 0 0 0 0 0 0 0 0 0 0 0 0 0 0 0 0 1 1 1 0 0 0 0 0 0 0 0 0 0 0 0 0 0 0 0 0 0 0 0 0 0 2 0 0 0 0 0 0 1 0 0 1 0 0 0 0 0 0 0 0 0 1 1 0 0 0 0 0 1 0 0 0 1 0 0 1 1 0 0 0 1 0 1 0 0 0 0 1 0 1 0 0 1 1 0 1 0 0 0 0 0 1 0 0 0 
1 1 2 1 1 1 1 1 2 1 1 2 1 1 1 2 2 2 2 1 2 2 2 2 2 2 2 2 2 2 2 2 2 2 2 2 2 2 2 2 2 2 1 1 2 2 1 1 2 2 1 1 1 1 1 1 2 2 2 2 2 2 2 2 2 2 2 2 2 2 2 2 2 2 2 2 2 2 2 2 2 2 2 2 2 2 2 2 0 2 2 2 2 2 2 2 2 2 2 2 2 2 2 2 2 2 2 2 2 2 2 2 2 2 2 
1 1 0 1 1 1 1 1 0 1 1 0 1 1 1 0 0 0 0 1 0 0 1 1 1 0 0 0 0 1 1 0 1 2 1 1 1 1 0 1 1 0 1 1 0 0 1 1 0 0 1 1 1 1 1 1 0 1 2 1 2 2 1 1 2 2 2 0 1 2 0 0 1 2 2 0 1 0 1 1 0 2 0 2 2 0 1 0 1 1 0 1 1 1 2 2 1 1 2 0 2 0 1 0 1 1 2 2 1 1 1 0 1 1 1 
1 0 2 0 0 1 1 1 2 1 1 2 0 0 1 1 2 1 2 0 2 0 1 2 1 2 1 1 1 2 1 2 1 0 2 1 1 2 2 1 1 0 0 1 2 0 0 1 0 1 0 1 1 1 1 0 0 1 2 2 1 2 2 0 0 0 1 2 1 0 2 2 2 1 0 1 1 1 1 1 1 1 2 1 1 2 1 2 1 0 2 1 1 2 1 1 0 1 0 2 0 2 1 2 1 1 0 0 1 0 0 2 1 2 0 
0 0 0 0 0 0 0 0 0 0 0 0 0 0 0 0 0 0 0 0 0 0 1 0 1 0 1 1 1 0 1 0 1 2 0 1 1 0 0 1 1 0 0 0 0 0 0 0 0 0 0 0 0 0 0 0 0 1 0 0 1 0 0 0 2 2 1 1 1 2 0 1 1 1 1 1 1 1 2 2 1 1 1 1 1 1 2 1 2 0 1 1 2 0 1 1 2 2 1 1 2 1 2 1 2 2 0 1 1 2 2 1 1 0 2 
0 0 1 0 0 0 0 0 1 0 0 1 0 0 0 1 1 1 1 0 1 1 1 0 1 1 0 0 0 0 1 1 1 1 0 1 1 0 1 1 1 1 0 0 1 1 0 0 1 1 0 0 0 0 0 0 1 1 0 0 1 0 0 1 0 0 1 1 2 2 1 0 0 1 1 2 2 1 1 2 0 1 0 1 1 0 1 1 2 1 0 2 1 1 0 1 1 1 1 0 2 1 1 0 2 1 2 1 2 1 1 0 2 1 1 
0 1 0 1 1 0 0 0 0 0 0 0 1 1 0 1 0 1 0 1 0 1 0 0 0 0 0 0 0 0 0 0 0 0 0 0 0 0 0 0 0 0 1 0 0 0 1 0 1 1 0 0 0 0 0 1 1 0 1 0 0 1 0 0 0 0 0 0 0 0 0 0 0 0 0 0 0 0 0 0 0 0 0 0 0 0 0 0 0 0 0 0 0 0 0 0 0 0 0 0 0 0 0 0 0 0 0 0 0 0 0 0 0 0 0 
1 0 1 0 0 1 1 1 1 1 1 1 0 0 1 0 1 0 1 0 1 0 0 0 0 0 0 0 0 0 0 0 0 0 0 0 0 0 0 0 0 1 0 1 1 1 0 1 0 0 1 1 1 1 1 0 0 0 0 0 0 0 0 0 0 0 0 0 0 0 0 0 0 0 0 0 0 0 0 0 0 0 0 0 0 0 0 0 0 0 0 0 0 0 0 0 0 0 0 0 0 0 0 0 0 0 0 0 0 0 0 0 0 0 0 
0 0 0 0 0 0 0 0 0 0 0 0 0 0 0 0 0 0 0 0 0 0 1 0 1 0 1 1 1 0 1 0 1 1 0 1 0 0 0 1 1 0 0 0 0 0 0 0 0 0 0 0 0 0 0 0 0 0 1 1 1 1 1 0 1 1 1 0 0 0 0 0 0 0 0 0 0 0 0 0 0 0 0 0 0 0 0 0 0 0 0 0 0 0 0 0 0 0 0 0 0 0 0 0 0 0 0 0 0 0 0 0 0 0 0 
0 1 0 1 1 0 0 0 0 0 0 0 0 1 0 1 0 1 0 0 0 1 0 0 0 0 0 0 0 0 0 0 0 0 0 0 0 0 0 0 0 0 0 0 0 0 1 0 1 1 0 0 0 0 0 1 1 0 0 0 0 0 0 0 0 0 0 0 0 0 0 0 0 0 0 0 0 0 0 0 0 0 0 0 0 0 0 0 0 0 0 0 0 0 0 0 0 0 0 0 0 0 0 0 0 0 0 0 0 0 0 0 0 0 0 
1 1 1 1 1 2 2 2 1 2 2 1 1 1 2 0 1 0 1 1 1 0 0 1 0 0 0 0 0 1 0 0 0 2 1 0 1 1 0 0 0 1 1 2 1 0 0 2 0 0 2 2 2 2 2 1 0 0 2 1 2 2 1 0 0 0 2 1 1 2 0 1 1 2 2 1 1 2 2 2 0 2 1 2 2 1 2 1 2 1 1 1 2 1 2 2 1 2 2 1 2 0 2 1 2 2 0 2 1 1 1 1 1 1 1 
1 1 0 1 1 0 0 0 1 0 0 1 1 1 0 2 1 2 1 1 1 2 1 1 1 2 2 2 2 1 1 2 1 0 1 1 1 1 2 1 1 1 1 0 1 1 1 0 2 2 1 0 0 0 0 1 2 2 2 2 1 2 2 2 1 1 1 1 1 0 2 1 1 1 0 1 1 1 0 0 2 1 1 0 1 1 0 1 0 1 1 1 0 2 1 1 1 0 0 1 0 1 0 1 0 0 0 0 1 1 1 1 1 2 1 
1 2 1 2 2 1 1 1 1 1 1 1 2 2 1 2 1 2 1 2 1 0 2 1 2 2 2 2 2 1 2 2 2 2 1 2 2 1 2 2 2 1 2 1 1 1 2 1 2 2 1 1 1 1 1 2 2 1 1 2 2 1 2 1 1 1 2 2 2 2 2 1 1 2 2 2 2 2 1 2 2 2 1 2 2 1 1 2 2 2 1 2 1 2 2 2 2 1 2 1 2 2 1 1 2 1 2 2 2 2 2 1 2 2 2 
0 0 0 0 0 0 0 0 0 0 0 0 0 0 0 0 0 0 0 0 0 0 0 0 0 0 0 0 0 0 0 0 0 0 0 0 0 0 0 0 0 0 0 0 0 0 0 0 0 0 0 0 0 0 0 0 0 0 0 0 0 0 0 0 0 0 0 0 0 0 0 1 1 0 0 0 0 0 1 0 0 0 1 0 0 1 1 0 0 0 1 0 1 0 0 0 0 1 0 1 0 0 1 1 0 1 0 0 0 0 0 1 0 0 0 
0 1 0 1 1 0 0 0 0 0 0 0 1 1 0 1 0 1 0 1 0 1 0 1 0 1 0 1 0 0 0 1 0 1 0 0 2 1 1 0 0 0 1 0 0 0 1 0 1 1 0 0 0 0 0 1 1 0 1 0 1 1 1 0 0 0 1 1 1 2 0 0 0 1 2 1 1 1 1 2 0 1 0 1 1 0 1 1 2 1 0 1 1 0 1 1 1 1 2 0 2 1 1 0 2 1 2 2 1 1 1 0 1 0 1 
1 1 1 1 1 1 1 1 1 1 1 1 1 1 1 1 1 1 1 1 1 1 2 1 2 2 2 2 0 1 2 2 2 2 1 2 2 1 2 2 2 1 1 1 1 1 1 1 1 1 1 0 1 1 1 1 1 2 2 2 2 2 2 2 2 2 2 2 2 2 2 2 2 2 2 2 2 2 2 2 2 2 2 2 2 2 2 2 2 2 2 2 0 2 2 2 2 2 2 2 2 2 2 2 2 0 2 2 2 2 2 2 2 2 2 
0 0 0 0 0 0 0 0 0 0 0 0 0 0 0 0 0 0 0 0 0 0 0 1 0 0 1 1 1 1 0 0 0 0 1 0 0 1 0 0 0 0 0 0 0 0 0 0 0 0 0 0 0 0 0 0 0 0 0 0 0 0 0 0 0 0 0 0 0 0 0 0 1 1 1 0 0 1 1 0 1 1 1 1 1 1 1 0 0 0 1 0 0 1 1 0 0 1 1 1 0 0 1 1 0 1 0 1 0 0 0 1 0 1 0 
1 0 1 0 0 0 0 0 1 0 0 1 0 0 0 1 1 1 1 0 1 1 1 0 1 1 0 0 0 0 1 1 1 0 0 1 0 0 1 1 1 1 0 0 1 1 0 0 1 1 0 0 0 0 0 0 1 1 1 0 0 1 0 1 0 0 0 0 1 0 1 0 0 0 0 1 1 0 0 0 0 0 0 0 0 0 0 0 0 0 0 1 0 1 0 0 0 0 0 0 0 0 0 0 0 0 0 0 1 0 0 0 1 1 0 
1 0 1 1 1 1 1 1 1 1 1 1 1 1 1 1 1 0 0 1 1 0 0 0 0 0 0 0 0 0 0 0 0 0 0 0 0 0 0 0 0 0 1 1 1 0 1 0 1 0 1 1 1 1 1 1 1 0 0 0 0 0 0 0 0 0 0 0 0 0 0 0 0 1 0 0 0 1 0 0 1 1 0 1 1 0 0 0 0 1 0 0 0 1 1 1 1 0 0 0 0 0 0 0 0 0 0 0 0 1 1 0 0 1 1 
0 0 0 0 0 0 0 0 0 0 0 0 0 0 0 0 0 0 0 0 0 0 1 1 1 1 1 1 1 1 1 1 1 1 1 1 0 1 1 1 1 0 0 0 0 0 0 0 0 0 0 0 0 0 0 0 0 0 0 1 0 0 1 0 2 2 0 1 0 0 1 1 1 0 0 0 0 0 0 0 1 0 1 0 0 1 0 1 0 0 1 0 0 0 0 0 0 0 0 1 0 1 0 1 0 0 0 0 0 0 0 1 0 0 0 
1 1 1 1 1 1 1 1 1 1 1 1 1 1 1 1 1 1 1 1 1 1 0 0 0 0 0 0 0 0 0 0 0 1 0 0 2 0 0 0 0 0 1 1 1 1 1 1 1 0 1 1 1 1 1 1 1 0 1 1 2 1 1 0 0 0 2 0 0 2 0 0 0 2 1 1 1 2 1 1 1 2 0 2 2 0 1 0 1 2 0 1 1 1 2 2 2 1 1 0 2 0 1 0 1 1 2 1 1 2 2 0 1 1 2 
0 0 0 0 0 0 0 0 0 0 0 0 0 0 0 0 0 0 0 0 0 0 0 1 0 0 1 0 1 1 0 0 0 0 1 0 0 0 0 0 0 0 0 0 0 0 0 0 0 0 0 0 0 0 0 0 0 0 0 1 0 0 0 0 0 0 0 1 0 0 1 1 1 0 0 0 0 0 0 0 1 0 1 0 0 1 0 1 0 0 1 0 0 0 0 0 0 0 0 1 0 1 0 1 0 0 0 0 0 0 0 1 0 0 0 
0 1 1 1 1 0 0 0 1 0 0 1 1 1 0 2 1 2 1 1 1 0 2 1 2 2 2 2 2 1 2 2 2 2 1 2 2 1 2 2 2 1 1 0 1 1 1 0 2 2 0 0 0 0 0 1 2 1 1 0 1 1 1 1 1 1 1 1 2 2 2 2 2 2 1 2 2 2 2 1 2 0 2 2 2 2 2 1 0 2 2 2 2 2 2 2 2 2 1 2 2 1 2 2 0 2 2 1 2 2 2 2 2 2 2 
0 1 0 1 1 0 0 0 0 0 0 0 1 1 0 1 0 1 0 0 0 0 1 1 1 0 1 0 1 1 1 0 1 1 1 0 0 0 0 1 1 0 1 0 0 0 1 0 1 1 0 0 0 0 0 1 1 1 1 2 1 1 1 1 2 2 1 1 0 0 1 1 1 1 1 0 0 1 0 0 1 1 1 1 1 1 0 1 0 0 1 0 0 1 1 1 0 0 1 2 0 1 0 1 0 0 0 1 0 0 0 1 0 1 0 
0 0 0 0 0 0 0 0 0 0 0 0 0 0 0 0 0 0 0 0 0 0 0 1 0 1 0 1 0 1 0 1 0 1 1 0 2 2 1 0 0 0 0 0 0 0 0 0 0 0 0 0 0 0 0 0 0 1 1 1 2 1 2 1 1 1 2 0 1 2 0 0 0 1 2 1 1 1 2 1 0 1 0 1 1 1 2 0 2 1 0 1 2 0 1 1 1 2 2 0 2 0 2 0 1 2 2 2 1 1 1 0 1 0 1 
0 0 1 0 0 0 0 0 1 0 0 1 0 0 0 1 1 1 1 0 1 1 2 0 2 1 0 0 0 0 2 1 1 0 0 0 0 0 1 0 2 1 0 0 1 1 0 0 1 1 0 0 0 0 0 0 1 1 0 0 0 0 0 1 0 0 0 0 1 0 1 0 0 0 0 1 1 0 0 0 0 0 0 0 0 0 0 0 0 0 0 1 0 1 0 0 0 0 0 0 0 0 0 0 0 0 0 0 1 0 0 0 1 1 0 
1 2 0 2 2 1 1 1 0 1 1 0 2 2 1 2 0 2 0 2 0 1 0 0 0 0 0 0 0 0 0 0 0 0 0 0 0 0 0 0 0 0 2 1 0 0 2 1 0 2 1 1 1 1 1 2 2 0 0 0 0 0 0 0 0 0 0 0 0 0 0 0 0 0 0 0 0 0 0 0 1 0 0 0 0 0 0 0 0 1 0 0 0 0 0 0 1 0 0 0 0 0 0 0 0 0 0 0 0 1 1 0 0 0 1 
0 1 0 1 1 0 0 0 0 0 0 0 1 0 0 1 0 1 0 1 0 1 0 0 0 0 0 0 0 0 0 0 0 0 0 0 0 0 0 0 0 0 1 0 0 0 0 0 1 1 0 0 0 0 0 0 1 0 0 0 0 0 0 0 0 0 0 0 0 0 0 0 0 0 0 0 0 0 0 0 0 0 0 0 0 0 0 0 0 0 0 0 0 0 0 0 0 0 0 0 0 0 0 0 0 0 0 0 0 0 0 0 0 0 0 
0 0 0 0 0 0 0 0 0 0 0 0 0 0 0 0 0 0 0 0 0 0 0 1 0 0 1 0 1 1 0 0 0 0 1 0 0 0 0 0 0 0 0 0 0 0 0 0 0 0 0 0 0 0 0 0 0 0 0 1 0 0 0 0 0 0 0 1 0 0 1 1 1 0 0 0 0 0 0 0 1 0 1 0 0 1 0 1 0 0 1 0 0 0 0 0 0 0 0 1 0 1 0 1 0 0 0 0 0 0 0 1 0 0 0 
0 0 0 0 0 0 0 0 0 0 0 0 0 0 0 0 0 0 0 0 0 0 0 1 0 0 1 0 1 1 0 0 0 0 1 0 0 0 0 0 0 0 0 0 0 0 0 0 0 0 0 0 0 0 0 0 0 0 0 1 0 0 0 0 0 0 0 1 0 0 1 1 1 0 0 0 0 0 0 0 1 0 1 0 0 1 0 1 0 0 1 0 0 0 0 0 0 0 0 1 0 1 0 1 0 0 0 0 0 0 0 1 0 0 0 
0 0 0 0 0 0 0 0 0 0 0 0 0 0 0 0 0 0 0 0 0 0 0 0 0 0 1 1 1 0 0 0 0 1 0 0 1 0 0 0 0 0 0 0 0 0 0 0 0 0 0 0 0 0 0 0 0 0 0 0 1 0 0 0 0 0 1 0 1 2 0 0 0 1 2 1 1 1 1 1 0 1 0 1 0 0 1 0 1 1 0 1 1 0 1 0 1 1 2 0 2 0 1 0 1 1 2 2 1 1 1 0 1 0 1 
1 2 0 2 2 1 1 1 0 1 1 0 2 2 1 1 0 1 0 2 0 1 1 1 1 0 0 0 0 1 1 0 1 2 1 1 1 1 0 1 1 0 2 1 0 0 2 1 1 1 1 1 1 1 1 2 1 1 0 0 1 0 0 1 2 2 1 0 1 2 0 1 1 1 1 1 1 1 2 1 0 1 1 1 1 1 2 0 1 1 1 1 2 0 1 1 1 2 1 1 2 0 2 1 1 2 2 1 1 1 1 1 1 0 1 
0 0 0 0 0 0 0 0 0 0 0 0 0 0 0 0 0 0 0 0 0 0 0 0 0 0 1 1 1 0 0 0 0 0 0 0 0 0 0 0 0 0 0 0 0 0 0 0 0 0 0 0 0 0 0 0 0 0 2 1 1 2 1 0 0 0 1 0 0 0 0 0 0 0 1 0 0 0 0 0 0 0 0 0 0 0 0 0 0 0 0 0 0 0 0 0 0 0 1 0 0 0 0 0 0 0 0 1 0 0 0 0 0 0 0 
0 0 0 0 0 0 0 0 0 0 0 0 0 0 0 0 0 0 0 0 0 0 0 0 0 0 0 0 0 0 0 0 0 1 0 0 1 0 0 0 0 0 0 0 0 0 0 0 0 0 0 0 0 0 0 0 0 0 0 0 1 0 0 0 0 0 1 0 1 2 0 0 0 1 1 1 1 1 1 1 0 1 0 1 1 0 1 0 0 1 0 0 1 1 1 1 1 1 1 0 2 0 1 0 1 1 2 1 1 1 1 0 1 0 1 
1 2 1 1 2 2 2 2 2 1 2 2 2 2 1 2 2 1 2 2 0 1 2 2 2 1 1 2 2 2 2 1 2 2 2 2 2 2 2 2 0 1 2 2 2 2 2 2 2 2 1 2 1 2 2 1 2 1 1 0 1 1 2 2 2 2 2 0 1 2 2 1 0 2 2 1 1 2 2 2 1 2 2 2 1 2 1 2 1 1 1 1 2 2 1 2 2 1 2 2 1 1 2 1 2 2 1 0 2 2 2 0 2 2 2 
0 0 0 0 0 0 0 0 0 0 0 0 0 0 0 0 0 0 0 0 0 0 0 0 0 0 1 1 1 0 0 0 0 0 0 0 0 0 0 0 0 0 0 0 0 0 0 0 0 0 0 0 0 0 0 0 0 1 0 1 0 0 0 1 1 1 0 2 0 0 1 2 2 0 1 0 0 0 1 1 2 0 2 0 0 2 0 2 0 0 2 1 1 0 0 0 0 1 1 2 0 2 1 2 1 1 0 1 0 0 0 2 0 0 0 
1 1 2 1 1 1 1 1 2 1 1 2 1 1 1 2 2 2 2 1 2 2 1 1 1 2 2 2 2 1 1 2 1 1 1 0 2 1 2 1 1 2 1 1 2 2 1 1 2 2 1 1 1 1 1 1 2 2 2 2 2 2 2 2 1 1 2 2 2 2 2 2 2 2 2 2 2 2 2 2 2 2 2 2 2 2 2 2 0 0 2 2 2 2 2 2 1 2 2 2 2 2 2 2 2 2 2 2 2 1 1 2 2 2 1 
0 1 1 1 1 0 0 0 1 0 0 1 1 1 0 2 1 2 1 1 1 2 2 2 2 2 2 2 2 2 2 2 2 2 2 2 2 2 2 2 2 1 1 0 1 1 1 0 2 2 0 0 0 0 0 1 2 1 1 0 1 1 1 1 1 1 1 1 2 2 1 0 0 1 1 2 2 1 2 2 0 1 0 1 1 0 2 1 2 2 0 1 2 2 1 1 2 2 1 0 2 1 2 0 2 2 2 1 2 2 2 0 2 1 2 
0 0 1 0 0 0 0 0 1 0 0 1 0 0 0 1 1 1 1 0 1 1 0 1 1 1 1 0 0 1 1 1 1 0 1 1 0 0 1 1 1 0 0 0 1 1 0 0 1 1 0 0 0 0 0 0 1 1 0 0 0 0 0 1 0 0 0 0 1 0 1 0 0 0 0 1 1 0 0 0 0 0 0 0 0 0 0 0 0 1 0 1 0 1 0 0 1 0 0 0 0 0 0 0 0 0 0 0 1 1 1 0 1 1 1 
0 0 0 0 0 0 0 0 0 0 0 0 0 0 0 0 0 0 0 0 0 0 0 0 0 0 0 0 0 0 0 0 0 0 0 0 0 0 0 0 0 0 0 0 0 0 0 0 0 0 0 0 0 0 0 0 0 1 0 0 0 0 0 1 1 1 0 0 0 0 0 0 0 1 0 0 0 1 0 0 0 1 0 1 1 0 0 0 0 1 0 0 0 0 1 1 1 0 0 0 0 0 0 0 0 0 0 0 0 1 1 0 0 1 1 
0 1 0 1 1 0 0 0 0 0 0 0 1 1 0 1 0 1 0 1 0 1 0 0 0 0 0 0 0 0 0 0 0 0 0 0 0 0 0 0 0 0 1 0 0 0 1 0 1 1 0 0 0 0 0 1 1 0 0 0 0 0 0 0 0 0 0 0 0 0 0 0 0 0 0 0 0 0 0 0 0 0 0 0 0 0 0 0 0 0 0 0 0 0 0 0 0 0 0 0 0 0 0 0 0 0 0 0 0 0 0 0 0 0 0 
0 0 0 0 0 0 0 0 0 0 0 0 0 0 0 0 0 0 0 0 0 0 0 0 0 0 0 0 0 0 0 0 0 1 0 0 1 0 0 0 0 0 0 0 0 0 0 0 0 0 0 0 0 0 0 0 0 0 1 0 1 1 0 0 0 0 1 0 1 2 0 0 0 1 1 1 1 1 1 1 0 1 0 1 1 0 1 0 1 1 0 0 1 1 1 1 1 1 1 0 2 0 1 0 1 1 2 1 1 1 1 0 1 0 1 
1 1 1 1 1 1 1 1 0 1 1 1 1 1 1 1 1 1 1 1 1 1 1 1 1 1 1 1 1 1 1 1 1 1 1 1 1 1 1 1 1 1 1 1 1 1 1 1 1 1 1 1 1 1 0 1 1 0 0 1 1 1 1 1 0 1 1 1 1 1 1 1 1 1 1 1 1 1 0 0 0 1 1 1 1 1 1 1 1 0 1 0 1 1 1 1 1 1 1 1 0 1 1 0 1 0 1 1 1 1 1 0 1 1 1 
1 1 0 1 1 1 1 1 0 1 1 0 1 1 1 1 0 1 0 1 0 1 0 1 0 1 1 1 1 0 0 1 0 0 0 0 1 1 1 0 0 0 1 1 0 0 1 1 1 1 1 1 1 1 1 1 1 0 0 0 0 0 1 0 0 0 0 0 0 0 0 0 0 0 0 0 0 0 0 0 0 0 0 0 0 0 0 0 0 1 0 0 0 0 0 0 1 0 0 0 0 0 0 0 0 0 0 0 0 1 1 0 0 0 1 
1 1 1 1 1 1 1 1 0 1 1 1 1 1 1 1 1 1 1 1 1 1 1 1 1 1 1 1 1 1 1 1 1 1 1 1 1 1 1 1 1 1 1 1 1 1 1 1 1 1 1 1 1 1 2 1 1 2 2 1 1 1 1 1 0 1 1 1 1 1 1 1 1 1 1 1 1 1 0 2 2 1 1 1 1 1 1 1 1 0 1 2 1 1 1 1 1 1 1 1 2 1 1 2 1 0 1 1 1 1 1 0 1 1 1 
0 1 0 1 1 0 0 0 0 0 0 0 1 1 0 1 0 1 0 1 0 1 0 0 0 0 0 0 0 0 0 0 0 0 0 0 0 0 0 0 0 0 1 0 0 0 1 0 1 1 0 0 0 0 0 1 1 0 2 0 0 2 0 0 0 0 0 1 0 0 0 0 0 0 1 0 0 0 0 1 0 0 0 0 0 0 0 1 1 0 0 0 0 0 0 0 0 0 1 0 0 1 0 0 1 0 0 1 0 0 0 0 0 0 0 
0 0 0 0 0 0 0 0 0 0 0 0 0 0 0 0 0 0 0 0 0 0 0 0 0 0 0 0 0 0 0 0 0 0 0 0 0 0 0 0 0 0 0 0 0 0 0 0 0 0 0 0 0 0 0 0 0 0 0 0 0 0 0 0 0 0 0 0 0 0 0 1 1 0 0 0 0 0 1 0 1 0 1 0 0 1 1 0 0 1 1 0 1 1 0 0 1 1 0 1 0 0 1 1 0 1 0 0 0 1 0 1 0 0 1 
0 0 0 0 0 0 0 0 0 0 0 0 0 0 0 0 0 0 0 0 0 0 1 0 1 0 0 0 0 0 1 0 1 1 0 1 0 0 0 1 1 1 0 0 0 0 0 0 0 0 0 0 0 0 0 0 0 0 0 0 0 0 0 0 1 1 0 0 0 0 0 0 0 1 0 0 0 1 0 0 0 1 0 1 1 0 0 0 0 0 0 0 0 0 0 1 0 0 0 0 0 0 0 0 0 0 0 0 0 0 0 0 0 1 0 
1 1 0 1 1 1 1 1 0 0 1 0 1 1 1 0 0 0 0 1 0 0 0 0 0 0 0 0 0 0 0 0 0 0 0 0 0 0 0 0 0 0 1 1 0 0 1 0 0 0 1 1 1 1 1 1 1 0 1 0 1 1 1 0 0 0 1 0 0 0 0 0 0 0 0 0 0 0 0 0 0 0 0 0 0 0 0 0 0 0 0 0 0 0 0 0 0 0 0 0 0 0 0 0 0 0 0 0 0 0 0 0 0 0 0 
0 1 0 1 1 0 0 0 0 0 0 0 1 1 0 1 0 1 0 1 0 1 0 0 0 0 0 0 0 0 0 0 0 0 0 0 0 0 0 0 0 0 1 0 0 0 0 0 1 1 0 0 0 0 0 1 1 0 0 0 0 0 0 0 0 0 0 0 0 0 0 0 0 0 0 0 0 0 0 0 0 0 0 0 0 0 0 0 0 0 0 0 0 0 0 0 0 0 0 0 0 0 0 0 0 0 0 0 0 0 0 0 0 0 0 
0 1 0 1 1 0 0 0 0 0 0 0 1 1 0 1 0 1 0 1 0 1 0 1 0 0 0 0 0 1 0 0 0 0 1 0 0 1 0 0 0 0 1 0 0 0 1 0 1 1 0 0 0 0 0 1 1 0 0 0 0 0 0 0 0 0 0 0 0 0 0 1 1 2 0 0 0 2 2 0 1 2 1 2 2 1 2 0 0 2 1 0 2 0 1 2 2 2 0 1 0 0 2 1 0 2 0 0 0 2 2 1 0 1 2 
0 0 0 0 0 0 0 0 0 0 0 0 0 0 0 0 0 0 0 0 0 0 0 1 0 1 0 1 0 0 0 1 0 1 0 0 2 1 1 0 0 0 0 0 0 0 0 0 0 0 0 0 0 0 0 0 0 1 1 1 2 1 2 1 1 1 2 0 1 2 0 0 0 1 1 1 1 1 1 1 0 1 0 1 1 0 1 0 1 1 0 0 1 1 1 1 1 1 1 0 2 0 1 0 1 1 2 1 1 1 1 0 1 0 1 
0 1 1 1 1 0 0 0 1 0 0 1 1 1 0 2 1 2 1 1 1 2 2 1 2 2 2 2 2 1 2 2 2 2 1 2 2 1 2 2 2 1 1 0 1 1 1 0 2 2 0 0 0 0 0 1 2 2 2 2 2 2 2 2 2 2 2 2 2 2 2 2 2 2 2 2 2 2 2 2 2 2 2 2 2 2 2 2 2 1 2 2 2 2 2 2 1 2 2 2 2 2 2 2 2 2 2 2 2 1 1 2 2 2 1 
0 0 0 0 0 0 0 0 0 0 0 0 0 0 0 0 0 0 0 0 0 0 0 0 0 0 0 0 0 0 0 0 0 0 0 0 0 0 0 0 0 0 0 0 0 0 0 0 0 0 0 0 0 0 0 0 0 0 0 0 0 0 0 0 0 0 0 1 0 0 0 0 0 0 0 0 0 0 0 2 0 0 0 0 0 0 0 1 0 0 0 0 0 0 0 0 2 0 0 0 0 1 0 0 2 0 0 0 0 0 2 0 0 0 0 
0 0 1 0 0 0 0 0 1 0 0 1 0 0 0 1 1 1 1 0 1 1 1 1 1 1 1 0 1 1 1 1 1 0 1 1 0 0 1 1 1 1 0 0 1 1 0 0 1 1 0 0 0 0 0 0 1 1 0 0 0 0 0 1 0 0 0 0 1 0 1 0 0 0 0 1 1 0 0 0 0 0 0 0 0 0 0 0 0 0 0 1 0 1 0 0 0 0 0 0 0 0 0 0 0 0 0 0 1 0 0 0 1 1 0 
0 0 0 0 0 0 0 0 0 0 0 0 0 0 0 0 0 0 0 0 0 0 1 0 1 0 0 0 0 0 1 0 1 1 0 1 0 0 0 1 1 0 0 0 0 0 0 0 0 0 0 0 0 0 0 0 0 0 0 0 0 0 0 0 1 1 0 0 0 0 0 0 0 0 0 0 0 0 0 0 0 0 0 0 0 0 0 0 0 1 0 0 0 0 0 0 1 0 0 0 0 0 0 0 0 0 0 0 0 1 1 0 0 0 1 
1 1 2 1 1 1 1 1 2 1 1 2 1 1 1 2 2 2 2 1 2 2 2 2 2 2 2 2 2 2 2 2 2 2 2 2 2 2 2 2 2 2 1 1 2 2 1 1 2 2 1 1 1 1 1 1 2 2 2 2 2 2 2 2 2 2 2 2 2 2 2 2 2 2 2 2 2 2 2 2 2 2 2 2 2 2 2 2 0 2 2 2 2 2 2 2 2 2 2 2 2 2 2 2 2 2 2 2 2 2 2 2 2 2 2 
0 1 1 1 1 0 0 0 2 0 0 1 1 1 0 2 1 2 1 1 1 2 1 1 1 1 1 0 1 1 1 1 0 0 0 1 0 0 1 1 1 1 1 0 0 1 1 0 2 2 0 0 0 0 0 1 2 1 0 0 0 0 0 1 0 0 0 0 1 0 1 0 0 0 0 1 1 0 0 0 0 0 0 0 0 0 0 0 0 0 0 1 0 1 0 0 0 0 0 0 0 0 0 0 0 0 0 0 1 0 0 0 1 1 0 
1 2 1 2 2 1 1 1 1 1 1 1 2 2 1 2 1 2 1 2 1 2 2 2 2 2 2 2 2 2 2 2 2 2 2 2 2 2 2 2 2 1 2 1 1 1 2 1 2 2 1 1 1 1 1 2 2 2 2 2 2 2 2 2 2 2 2 2 2 2 2 2 2 2 2 2 2 2 2 2 2 2 2 2 2 2 2 2 2 2 2 2 2 2 2 2 2 2 2 2 2 2 2 2 2 2 2 2 2 2 2 2 2 2 2 
1 0 2 0 0 1 1 1 2 1 1 2 0 0 1 1 2 1 2 0 2 1 1 1 1 2 2 0 2 1 1 2 1 1 1 1 2 0 2 1 1 2 0 1 2 2 0 1 1 1 0 1 1 1 1 0 1 1 1 1 2 2 2 2 0 0 2 0 2 2 1 1 1 2 2 2 2 2 0 1 1 0 1 2 2 1 2 0 1 2 1 1 2 2 2 2 2 2 0 1 2 0 2 1 1 2 2 2 2 2 2 1 2 2 2 
0 0 0 0 0 0 0 0 0 0 0 0 0 0 0 0 0 0 0 0 0 0 0 0 0 0 0 0 0 0 0 0 0 0 0 0 0 0 0 0 0 0 0 0 0 0 0 0 0 0 0 0 0 0 0 0 0 0 0 0 0 0 0 0 0 0 0 0 0 0 0 1 1 0 0 0 0 0 1 0 1 0 1 0 0 1 1 0 0 0 1 0 1 0 0 0 0 1 0 1 0 0 0 1 0 1 0 0 0 0 0 1 0 0 0 
0 0 0 0 0 0 0 0 0 0 0 0 0 0 0 0 0 0 0 0 0 0 0 0 0 0 0 0 0 0 0 0 0 1 0 0 1 0 0 0 0 0 0 0 0 0 0 0 0 0 0 0 0 0 0 0 0 1 1 1 2 1 1 1 1 1 2 0 1 2 0 0 0 1 1 1 1 1 1 1 0 1 0 1 1 0 1 0 1 1 0 0 1 1 1 1 1 1 1 0 2 0 1 0 1 1 2 1 1 1 1 0 1 0 1 
1 0 1 0 0 1 1 1 1 1 1 1 0 0 1 0 1 0 1 0 1 0 0 0 0 0 0 0 0 0 0 0 0 0 0 0 0 0 0 0 0 1 0 1 1 1 0 1 0 0 1 1 1 1 1 0 0 0 0 0 0 0 0 0 0 0 0 0 0 0 0 0 0 0 0 0 0 0 0 0 0 0 0 0 0 0 0 0 0 0 0 0 0 0 0 0 0 0 0 0 0 0 0 0 0 0 0 0 0 0 0 0 0 0 0 
0 0 0 0 0 0 0 0 0 0 0 0 0 0 0 0 0 0 0 0 0 0 0 0 0 0 0 0 0 0 0 0 0 0 0 0 0 0 0 0 0 0 0 0 0 0 0 0 0 0 0 0 0 0 0 0 0 0 2 1 1 2 1 1 0 0 1 0 0 0 0 1 1 0 1 0 0 0 1 0 1 0 1 0 0 1 1 0 1 0 1 0 1 0 0 0 0 1 1 1 0 0 1 1 0 1 0 1 0 0 0 1 0 0 0 
0 0 0 0 0 0 0 0 0 0 0 0 0 0 0 0 0 0 0 0 0 0 0 0 0 0 0 0 0 0 0 0 0 0 0 0 0 0 0 0 0 0 0 0 0 0 0 0 0 0 0 0 0 0 0 0 0 0 0 1 0 0 0 0 0 0 0 1 0 0 1 1 1 0 0 0 0 0 0 0 1 0 1 0 0 1 0 1 0 0 1 1 0 0 0 0 0 0 0 1 0 1 0 1 0 0 0 0 0 0 0 1 0 0 0 
0 0 1 0 0 0 0 0 1 0 0 1 0 0 0 1 1 1 1 0 1 1 1 1 1 1 1 0 1 1 1 1 1 1 1 1 1 0 1 1 1 1 0 0 1 1 0 0 1 1 0 0 0 0 0 0 1 1 0 0 1 0 0 1 0 0 1 0 0 2 1 0 0 1 2 2 2 1 1 1 0 1 0 1 1 0 1 0 0 1 0 1 1 2 1 1 1 1 2 0 2 0 1 0 1 1 2 2 2 1 1 0 2 1 1 
1 1 1 1 1 1 1 1 1 1 1 1 1 1 1 1 1 1 1 1 1 1 1 1 1 2 2 2 2 1 1 2 1 0 1 1 1 1 2 1 1 1 1 1 1 1 1 1 1 1 1 1 1 1 1 1 1 2 0 0 0 0 1 1 1 1 0 1 1 0 1 0 0 0 1 1 1 0 0 1 0 0 0 0 0 0 0 1 1 0 0 1 0 1 0 0 0 0 1 0 0 1 0 0 1 0 0 1 1 0 0 0 1 1 0 
0 1 0 1 1 0 0 0 0 0 0 0 1 1 0 1 0 1 0 1 0 1 1 1 1 1 1 2 1 1 1 1 1 2 1 1 2 2 1 1 1 0 1 0 0 0 1 0 1 1 0 0 0 0 0 1 1 0 2 1 2 2 2 1 1 1 2 0 1 2 0 0 0 2 2 1 1 2 1 1 0 2 0 2 2 0 1 0 1 2 0 0 1 1 2 2 2 1 2 0 2 0 1 0 1 1 2 2 1 2 2 0 1 1 2 
0 1 0 1 1 0 0 0 0 0 0 0 1 1 0 1 0 1 0 1 0 1 0 1 0 1 1 2 1 0 0 1 0 0 0 0 1 1 1 0 0 0 1 0 0 0 1 0 1 1 0 0 0 0 0 1 1 0 1 0 0 1 1 0 0 0 0 1 0 0 0 1 1 0 1 0 0 0 1 1 1 0 1 0 0 1 1 1 1 1 1 0 1 0 0 0 1 1 1 1 0 1 1 1 1 1 0 1 0 1 1 1 0 0 1 
0 0 1 0 0 0 0 0 1 0 0 1 0 0 0 1 1 1 1 0 1 1 1 2 1 2 1 1 1 2 1 2 1 1 2 1 2 2 2 1 1 1 0 0 1 1 0 0 1 1 0 0 0 0 0 0 1 2 0 1 1 0 1 1 1 1 1 1 2 2 2 1 1 2 1 2 2 2 1 1 1 2 1 2 2 1 1 1 0 2 1 2 1 1 2 2 2 1 1 1 2 1 1 1 1 1 2 1 2 2 2 1 2 2 2 
0 0 0 0 0 0 0 0 0 0 0 0 0 0 0 0 0 0 0 0 0 0 0 0 0 0 0 0 0 0 0 0 0 0 0 0 0 0 0 0 0 0 0 0 0 0 0 0 0 0 0 0 0 0 0 0 0 0 0 0 0 0 0 0 0 0 0 0 0 0 0 1 1 0 0 0 0 0 1 0 1 0 1 0 0 1 1 0 0 0 1 0 1 0 0 0 0 1 0 1 0 0 1 1 0 1 0 0 0 0 0 1 0 0 0 
0 0 0 0 0 0 0 0 0 0 0 0 0 0 0 0 0 0 0 0 0 0 1 0 1 0 1 1 1 0 1 0 1 1 0 1 0 0 0 1 1 0 0 0 0 0 0 0 0 0 0 0 0 0 0 0 0 1 1 1 0 1 0 0 2 2 0 1 0 0 1 2 2 1 1 0 0 1 1 0 2 1 2 1 1 2 1 1 1 0 2 1 1 0 1 1 0 1 1 2 0 1 1 2 0 1 0 1 0 0 0 2 0 1 0 
0 0 1 0 0 0 0 0 1 0 0 1 0 0 0 1 1 1 1 0 1 1 1 1 1 1 1 0 1 1 1 1 1 0 1 1 0 0 1 1 1 1 0 0 1 1 0 0 1 1 0 0 0 0 0 0 1 1 0 0 0 0 0 1 0 0 0 0 1 0 1 0 0 0 0 1 1 0 0 0 0 0 0 0 0 0 0 0 0 0 0 1 0 1 0 0 0 0 0 0 0 0 0 0 0 0 0 0 1 0 0 0 1 0 0 
1 1 0 1 1 0 0 0 0 0 0 0 1 1 0 1 0 1 0 1 0 1 0 0 0 0 0 0 0 0 0 0 0 0 0 0 0 0 0 0 0 0 1 0 0 0 1 0 1 1 0 0 0 0 0 1 1 0 0 0 0 0 0 0 0 0 0 0 0 0 0 0 0 0 0 0 0 0 0 0 0 0 0 0 0 0 0 0 0 0 0 0 0 0 0 0 0 0 0 0 0 0 0 0 0 0 0 0 0 0 0 0 0 0 0 
0 0 0 0 0 0 0 0 0 0 0 0 0 0 0 0 0 0 0 0 0 0 0 0 0 0 0 0 0 0 0 0 0 0 0 0 0 0 0 0 0 0 0 0 0 0 0 0 0 0 0 0 0 0 0 0 0 0 0 0 0 0 0 0 0 0 0 0 0 0 0 1 1 0 0 0 0 0 1 0 1 0 1 0 0 1 1 0 0 0 1 0 1 0 0 0 0 1 0 1 0 0 1 1 0 1 0 0 0 0 0 1 0 0 0 
1 1 2 1 1 2 2 2 2 2 2 2 1 1 2 1 2 1 2 1 2 1 2 2 2 2 2 2 2 2 2 2 2 2 2 2 2 2 2 2 2 2 1 2 2 2 1 2 1 1 2 2 2 2 2 1 1 2 2 2 2 2 2 2 2 2 2 2 2 2 2 2 2 2 2 2 2 2 2 2 2 2 2 2 2 2 2 2 2 2 2 2 2 2 2 2 2 2 2 2 2 2 2 2 2 2 2 2 2 2 2 2 2 2 2 
0 0 0 0 0 0 0 0 0 0 0 0 0 0 0 0 0 0 0 0 0 0 1 0 1 0 0 0 0 0 1 0 1 2 0 1 1 0 0 1 1 0 0 0 0 0 0 0 0 0 0 0 0 0 0 0 0 0 0 0 1 0 0 0 1 1 1 0 1 2 0 0 0 1 1 1 1 1 1 1 0 1 0 1 1 1 1 0 1 1 0 0 1 1 1 1 1 1 1 0 2 0 1 0 1 1 2 1 1 1 1 0 1 1 1 
0 0 1 0 0 0 1 1 1 1 2 1 0 1 2 0 1 0 1 0 1 0 0 0 0 0 0 0 0 0 0 0 0 0 0 0 0 0 0 0 0 1 0 1 1 1 0 1 0 0 1 1 0 1 0 0 0 0 0 0 0 0 0 0 0 0 0 0 0 0 0 0 0 0 0 0 0 0 0 0 0 0 0 0 0 0 0 0 0 0 0 0 0 0 0 0 0 0 0 0 0 0 0 0 0 0 0 0 0 0 0 0 0 0 0 
0 0 1 0 0 1 1 1 1 1 1 1 0 0 1 0 1 0 1 0 1 0 0 0 0 0 0 0 0 0 0 0 0 0 0 0 0 0 0 0 0 1 0 1 1 1 0 1 0 0 1 0 1 1 1 0 0 0 0 0 0 0 0 0 0 0 0 0 0 0 0 0 0 0 0 0 0 0 0 0 0 0 0 0 0 0 0 0 0 0 0 0 0 0 0 0 0 0 0 0 0 0 0 0 0 0 0 0 0 0 0 0 0 0 0 
0 0 0 0 0 0 0 0 0 0 0 0 0 0 0 0 0 0 0 0 0 0 0 0 0 1 0 1 0 0 0 1 0 0 0 0 1 1 1 0 0 0 0 0 0 0 0 0 0 0 0 0 0 0 0 0 0 0 2 0 0 2 2 0 0 0 0 0 0 0 0 0 0 0 1 0 0 0 0 0 0 0 0 0 0 0 0 0 0 0 0 0 0 0 0 0 0 0 1 0 0 0 0 0 0 0 0 1 0 0 0 0 0 0 0 
1 1 0 1 1 1 1 1 0 1 1 0 1 1 1 0 0 0 0 1 0 0 0 0 0 0 0 0 0 0 0 0 0 0 0 0 0 0 0 0 0 0 1 0 0 0 0 1 0 0 0 0 0 0 1 1 0 1 0 0 0 0 0 0 1 1 0 1 0 0 0 0 0 0 1 0 0 0 0 1 0 0 0 0 0 0 0 1 1 0 0 0 0 0 0 0 0 0 1 0 0 1 0 0 1 0 0 1 0 0 0 0 0 0 0 
1 1 2 1 1 1 1 1 2 1 1 2 1 1 1 2 2 2 2 1 2 2 2 2 2 2 1 1 1 2 2 2 2 2 2 2 2 2 2 2 2 1 1 1 2 2 1 1 2 2 1 1 1 1 1 1 2 2 2 2 2 2 2 2 2 2 2 2 2 2 2 2 2 2 2 2 2 2 2 2 2 2 2 2 2 2 2 2 0 2 2 2 2 2 2 2 2 2 2 2 2 2 2 2 2 2 2 2 2 2 2 2 2 2 2 
0 0 1 0 0 0 0 0 1 0 0 1 0 0 0 1 1 1 1 0 1 1 2 1 2 2 2 2 2 1 2 2 2 1 1 2 0 0 2 2 2 1 0 0 1 1 0 0 1 1 0 0 0 0 0 0 1 2 2 2 1 2 2 2 2 2 1 2 1 0 2 2 0 1 1 1 1 1 1 0 2 1 2 1 1 2 1 0 0 0 2 2 1 1 1 1 0 1 1 2 0 2 1 2 0 1 0 1 1 0 0 2 1 1 0 
1 1 0 1 1 0 0 0 0 0 0 0 1 1 0 1 0 1 0 1 0 1 0 0 0 0 0 0 0 0 0 0 0 0 0 0 0 0 0 0 0 0 1 0 0 0 1 0 1 1 0 0 0 0 0 1 1 0 0 0 0 0 0 0 0 0 0 0 0 0 0 1 1 0 0 0 0 0 1 0 1 0 1 0 0 1 1 0 0 0 1 0 1 0 0 0 0 1 0 1 0 0 1 1 0 1 0 0 0 0 0 1 0 0 0 
1 1 0 1 1 1 1 1 0 1 1 0 1 1 1 0 0 0 0 1 0 0 0 0 0 0 0 0 0 0 0 0 0 0 0 0 0 0 0 0 0 0 1 1 0 0 1 1 0 0 1 1 1 1 1 1 0 0 0 0 0 0 0 0 0 0 0 1 0 0 0 0 0 1 0 0 0 1 0 1 0 1 0 1 1 0 0 1 1 0 0 0 0 0 1 1 0 0 0 0 0 1 0 0 1 0 0 0 0 0 0 0 0 1 0 
0 0 1 0 0 1 1 1 1 1 1 1 0 0 1 0 1 0 1 0 1 0 0 1 0 1 0 1 0 0 0 1 0 0 0 0 1 1 1 0 0 1 0 1 1 1 0 1 0 0 1 1 1 1 1 0 0 0 0 0 0 0 1 0 0 0 0 0 0 0 0 1 1 0 0 0 0 0 1 0 1 0 1 0 0 1 1 0 0 0 1 0 1 0 0 0 0 1 0 1 0 0 1 1 0 1 0 0 0 0 0 1 0 0 0 
1 1 2 1 1 1 1 1 2 1 1 2 1 1 1 2 2 2 2 1 2 2 2 1 2 2 2 2 2 1 2 2 2 2 1 2 2 1 2 2 2 2 1 1 2 2 1 1 2 2 1 1 1 1 1 1 2 1 2 1 2 2 2 2 1 1 2 0 2 2 1 1 1 1 2 2 2 1 2 1 1 1 1 1 1 1 2 1 1 2 1 1 2 2 1 1 2 2 2 1 2 0 2 1 1 2 2 2 2 2 2 1 2 1 2 
0 0 2 0 0 1 1 1 2 1 1 2 0 0 1 1 2 1 2 0 0 1 2 2 2 2 2 2 2 2 2 2 2 2 2 2 2 2 2 2 2 2 0 2 2 2 0 1 1 1 1 1 0 1 1 0 1 2 1 2 2 1 2 2 2 2 2 2 2 2 2 1 1 2 1 2 2 2 1 2 1 2 1 2 2 1 1 2 0 2 1 2 1 2 2 2 2 1 1 1 2 2 1 1 2 1 2 1 2 2 2 1 2 2 2 
0 0 0 0 0 0 0 0 0 0 0 0 0 0 0 0 0 0 0 0 0 0 0 0 0 0 0 0 0 0 0 0 0 0 0 0 0 0 0 0 0 0 0 0 0 0 0 0 0 0 0 0 0 0 0 0 0 0 0 0 0 0 0 0 0 0 0 0 0 0 0 1 1 0 0 0 0 0 1 0 1 0 1 0 0 1 1 0 0 0 1 0 1 0 0 0 0 1 0 1 0 0 1 1 0 1 0 0 0 0 0 1 0 0 0 
1 1 0 1 1 1 1 1 0 1 1 0 1 1 1 0 0 0 0 1 0 0 0 0 0 0 0 0 0 0 0 0 0 0 0 0 0 0 0 0 0 0 1 1 0 0 1 1 0 0 1 1 1 1 1 1 0 0 0 0 0 0 0 0 0 0 0 0 0 0 0 0 0 0 0 0 0 0 0 0 0 0 0 0 0 0 0 0 0 0 0 0 0 0 0 0 0 0 0 0 0 0 0 0 0 0 0 0 0 0 0 0 0 0 0 
0 0 0 0 0 0 0 0 0 0 1 0 0 0 0 0 0 0 0 0 0 1 1 0 1 1 0 0 0 0 1 1 0 1 1 0 0 0 0 0 1 0 0 0 0 0 0 0 0 0 0 0 0 0 0 0 0 0 0 0 1 0 0 0 0 1 0 0 0 0 0 0 0 1 0 0 0 1 0 0 0 0 0 0 1 0 0 0 0 0 0 0 0 0 0 0 1 0 0 0 0 0 0 0 0 0 0 0 0 0 0 0 1 0 0 
0 0 0 0 0 0 0 0 0 0 0 0 0 0 0 0 0 0 0 0 0 0 1 0 0 1 0 0 0 0 0 0 0 0 0 0 0 0 0 0 0 0 0 0 0 0 0 0 0 0 0 0 0 0 0 0 0 0 0 0 0 0 0 0 0 0 0 1 0 0 0 1 0 1 1 1 0 0 0 0 0 1 1 0 0 0 0 0 0 0 0 0 0 0 1 0 0 1 1 1 0 1 0 1 0 0 0 0 0 1 0 0 0 0 1 
0 0 0 0 0 0 0 0 0 0 0 0 0 0 0 0 0 0 0 0 0 0 1 0 0 1 0 0 0 0 0 0 0 0 0 0 0 0 0 0 0 0 0 0 0 0 0 0 0 0 0 0 0 0 0 0 0 0 0 0 0 0 0 0 0 0 0 1 0 0 0 1 0 1 1 1 0 0 0 0 0 1 1 0 0 0 0 0 0 0 0 0 0 0 1 0 0 1 1 1 0 1 0 1 0 0 0 0 0 1 0 0 0 0 1 
1 1 2 1 2 1 1 1 2 2 1 2 1 0 1 2 2 2 2 1 2 2 2 2 2 2 2 2 2 2 2 2 2 2 2 2 2 2 2 2 2 2 0 1 2 2 1 1 2 2 1 1 0 1 1 1 2 2 2 2 2 2 2 2 2 2 2 2 2 2 2 2 2 2 2 2 2 2 2 2 2 2 2 2 2 2 2 2 2 2 2 2 2 2 2 2 2 2 2 2 2 2 2 2 2 2 2 2 2 2 2 2 2 2 2 
0 0 1 0 0 0 0 0 1 0 0 1 0 0 0 1 1 1 1 0 1 1 1 1 1 1 2 1 2 1 1 1 1 1 1 1 1 0 1 1 1 1 0 0 1 1 0 0 1 1 0 0 0 0 0 0 1 2 0 0 1 0 0 1 1 1 1 0 2 2 1 0 0 1 2 2 2 1 1 1 0 1 0 1 1 0 1 1 0 1 0 1 1 2 1 1 1 1 2 0 2 0 1 0 1 1 2 2 2 1 1 0 2 1 1 
1 1 0 1 1 1 1 1 0 1 1 0 1 1 1 0 0 0 0 1 0 0 0 0 0 0 0 0 0 0 0 0 0 1 0 0 1 0 0 0 0 0 1 1 0 0 1 1 0 0 1 1 1 1 1 1 0 0 0 0 1 0 0 0 0 0 1 0 1 2 0 0 0 1 2 1 1 1 1 1 0 1 0 1 1 0 1 1 1 1 0 0 1 1 1 1 1 1 2 0 2 0 1 0 1 1 2 2 1 1 1 0 1 1 1 
1 1 2 1 1 1 1 1 2 1 1 2 1 1 1 2 2 2 2 1 2 2 2 2 2 2 2 2 2 2 2 2 2 2 2 2 2 2 2 2 2 2 1 1 2 2 1 1 2 2 1 1 1 1 1 1 0 2 2 2 2 2 2 2 2 2 2 2 2 2 2 2 2 2 2 2 2 2 2 2 2 2 2 2 2 2 2 2 0 2 2 2 2 2 2 2 2 2 2 2 2 2 2 2 2 2 2 2 2 2 2 2 2 2 2 
1 1 1 1 1 1 1 1 1 1 1 1 1 1 1 1 1 1 1 1 1 1 2 2 2 2 1 1 1 2 2 2 2 2 2 2 2 2 2 2 2 1 1 1 1 1 1 1 1 1 1 1 1 1 1 1 1 2 1 0 1 1 1 1 2 2 1 1 2 2 1 1 1 2 2 2 2 2 2 2 1 2 1 2 2 1 2 2 2 2 1 1 2 2 2 2 2 2 2 1 2 1 2 1 2 2 2 2 2 2 2 1 2 2 2 
1 1 1 1 1 0 0 0 1 0 0 1 1 1 0 2 1 2 1 1 1 2 1 2 1 2 2 2 2 2 1 2 1 1 2 1 2 2 2 1 1 1 1 0 1 1 1 0 2 2 0 0 0 0 0 1 2 2 2 2 2 2 2 2 1 1 2 1 2 2 2 2 2 2 1 2 2 2 2 1 2 2 2 2 2 2 2 1 1 2 2 2 2 2 2 2 2 2 1 2 2 1 2 2 1 2 2 1 2 2 2 2 2 2 2 
1 1 1 1 1 1 1 1 1 1 1 1 1 1 1 1 1 1 1 1 1 1 0 0 0 0 0 0 0 0 0 0 0 0 0 0 0 0 0 0 0 1 1 1 1 1 1 1 1 1 1 1 1 1 1 1 1 0 1 2 1 1 1 1 0 0 1 1 0 0 1 1 1 0 0 0 0 0 0 0 1 0 1 0 0 1 0 0 0 0 1 1 0 0 0 0 0 0 0 1 0 1 0 1 0 0 0 0 0 0 0 1 0 0 0 
0 0 1 0 0 0 0 0 1 0 0 1 0 0 0 1 1 1 1 0 1 1 0 0 0 0 0 0 0 0 0 0 0 0 0 0 0 0 0 0 0 1 0 0 1 1 0 0 1 1 0 0 0 0 0 0 1 0 1 1 1 1 1 1 0 0 1 0 0 0 0 0 0 0 0 0 0 0 0 0 0 0 0 0 0 0 0 0 0 0 0 0 0 0 0 0 0 0 0 0 0 0 0 0 0 0 0 0 0 0 0 0 0 0 0 
0 0 2 0 0 1 1 1 2 1 1 2 0 0 1 1 2 1 2 0 2 1 0 1 0 1 0 1 0 0 0 1 0 0 0 0 1 1 1 0 0 2 0 1 2 2 0 1 1 1 1 1 1 1 1 0 1 0 1 1 1 1 2 1 0 0 1 0 0 0 0 1 1 0 0 0 0 0 1 0 1 0 1 0 0 1 1 0 0 1 1 0 1 0 0 0 1 1 0 1 0 0 1 1 0 1 0 0 0 1 1 1 0 0 1 
0 0 1 0 0 1 1 1 1 1 1 1 0 0 1 0 1 0 1 0 1 0 0 1 0 0 0 0 0 1 0 0 0 1 1 0 1 1 0 0 0 1 0 1 1 1 0 1 0 0 1 1 1 1 1 0 0 1 1 1 1 1 0 0 1 1 1 2 1 2 1 2 2 2 1 1 1 2 2 2 2 2 2 2 2 2 2 2 2 2 2 1 2 1 2 2 2 2 1 2 2 2 2 2 2 2 2 1 1 2 2 2 1 2 2 
0 0 0 0 0 0 0 0 0 0 0 0 0 0 0 0 0 0 0 0 0 0 0 0 0 0 0 0 0 0 0 0 0 0 0 0 0 0 0 0 0 0 0 0 0 0 0 0 0 0 0 0 0 0 0 0 0 1 0 1 0 0 0 0 1 1 0 1 0 0 1 1 1 0 0 0 0 0 0 0 0 0 1 0 0 1 0 0 0 0 1 1 0 0 0 0 0 0 0 1 0 1 0 1 0 0 0 0 0 0 0 1 0 0 0 
1 1 0 1 1 1 1 1 0 1 1 0 1 1 1 0 0 0 0 1 0 0 1 1 1 0 0 0 0 1 1 0 1 1 1 1 0 1 0 1 1 0 1 1 0 0 1 1 0 0 1 1 1 1 1 1 0 0 0 0 0 0 0 0 1 1 0 0 0 0 0 1 1 1 1 0 0 1 1 0 1 1 1 1 1 0 1 0 0 0 1 0 1 0 0 1 0 1 1 1 0 0 1 1 0 1 0 1 0 0 0 1 0 1 0 
0 0 0 0 0 0 0 0 0 0 0 0 0 0 0 0 0 0 0 0 0 0 0 0 0 0 0 0 0 0 0 0 0 0 0 0 0 0 1 0 0 0 0 0 0 0 0 0 0 0 0 0 0 0 0 0 0 0 0 1 0 0 0 0 0 0 0 1 0 0 1 0 1 0 1 0 1 1 0 0 1 1 1 1 1 0 0 0 0 0 1 0 0 0 0 1 0 0 0 1 0 1 0 1 0 0 0 1 0 0 0 1 0 1 0 
1 1 2 1 1 1 1 1 2 1 1 2 1 1 1 2 2 2 2 1 2 2 2 1 2 2 2 2 2 1 2 2 2 2 1 2 2 1 2 2 2 2 1 1 2 2 1 1 2 2 1 1 0 1 1 1 2 2 1 1 2 1 2 2 2 2 2 0 2 2 1 1 1 1 2 2 2 1 2 1 1 1 1 1 1 0 1 1 1 1 1 1 2 2 2 1 1 2 2 1 2 0 1 1 1 2 2 2 2 1 1 1 2 1 1 
0 0 1 0 0 1 1 1 1 1 1 1 0 0 1 0 1 0 1 0 1 0 0 1 0 1 0 1 0 0 0 0 0 0 0 0 1 1 1 0 0 1 0 1 1 1 0 1 0 0 1 1 1 1 1 0 0 0 0 0 0 0 1 0 0 0 0 0 0 0 0 1 1 0 0 0 0 0 1 0 1 0 1 0 0 0 1 0 0 0 1 0 0 0 0 0 0 1 0 1 0 0 0 1 0 1 0 0 0 0 0 1 0 0 0 
0 0 1 0 0 0 0 0 1 0 0 1 0 0 0 1 1 1 1 0 1 1 1 1 1 1 0 1 0 0 1 1 1 1 0 1 1 1 1 0 1 1 0 0 1 1 0 0 1 1 0 0 0 0 0 0 1 0 1 1 1 1 2 1 1 1 1 1 0 0 0 0 0 0 0 0 0 0 0 1 0 0 0 0 0 1 0 1 1 1 0 0 0 0 0 0 1 0 0 0 0 1 0 0 1 0 0 0 0 1 1 0 0 0 1 
1 1 1 1 1 1 1 1 1 1 1 1 1 1 1 1 1 1 1 1 1 1 0 0 0 0 0 0 0 0 0 0 0 0 0 0 0 0 0 0 0 1 1 1 1 1 1 1 1 1 1 1 1 1 1 1 1 0 0 0 0 0 0 0 0 0 0 0 0 0 0 0 0 0 0 0 0 0 0 0 0 0 0 0 0 0 0 0 0 0 0 0 0 0 0 0 0 0 0 0 0 0 0 0 0 0 0 0 0 0 0 0 0 0 0 
1 1 1 1 1 1 1 1 1 1 1 1 1 1 1 1 1 1 0 2 2 1 1 1 1 1 1 1 1 1 1 1 1 1 1 1 1 1 1 1 1 1 1 2 1 0 1 1 1 1 1 1 1 1 1 1 1 1 1 1 0 1 1 1 1 1 1 1 1 1 1 1 1 1 1 1 1 1 2 1 1 1 1 1 1 1 1 1 1 1 1 1 1 1 1 1 1 1 1 1 1 1 1 1 1 1 1 1 1 1 1 1 1 1 1 
0 0 0 0 0 0 0 0 0 0 0 0 0 0 0 0 0 0 0 0 0 0 0 0 0 0 0 0 0 0 0 0 0 1 0 0 1 0 0 0 0 0 0 0 0 0 0 0 0 0 0 0 0 0 0 0 0 0 0 0 1 0 0 0 0 0 1 0 1 2 0 0 0 1 1 1 1 1 1 1 0 1 0 1 1 0 1 1 1 1 0 0 1 1 1 1 1 1 1 0 2 0 1 0 1 1 2 1 1 1 1 0 1 1 1 
1 1 1 1 1 1 1 1 1 1 1 1 1 1 1 1 1 1 1 1 1 1 1 1 1 2 1 1 1 1 1 2 1 1 1 1 2 1 2 1 1 1 1 1 1 1 1 1 1 1 1 1 1 1 1 1 1 2 2 2 2 2 2 2 1 1 2 1 2 2 2 0 2 2 2 2 2 2 2 1 2 2 2 2 2 2 2 1 0 2 2 2 2 2 2 2 2 2 2 2 2 1 2 2 1 2 2 2 2 2 2 2 2 2 2 
0 0 1 0 0 1 1 1 1 1 1 1 0 0 1 0 1 0 1 0 1 0 0 1 0 1 1 2 1 1 0 1 0 1 1 0 2 2 1 0 0 1 0 1 1 1 0 1 0 0 1 1 1 1 1 0 0 1 0 1 1 0 1 0 1 1 1 2 1 2 1 1 1 2 2 1 1 2 1 2 1 2 1 2 2 1 1 2 2 1 1 1 1 1 2 2 1 1 2 1 2 2 1 1 2 1 2 2 1 1 1 1 1 2 1 
1 1 2 1 1 1 1 1 2 1 1 2 1 1 1 2 2 2 2 1 2 2 2 2 2 2 2 2 2 2 2 2 2 2 2 2 2 2 2 2 2 2 1 1 2 2 1 1 2 0 1 1 1 1 1 1 2 1 1 2 2 1 2 2 1 1 2 2 2 2 2 1 1 1 2 2 2 1 1 2 1 1 1 1 1 2 1 2 2 2 1 2 1 2 1 1 2 1 2 1 2 2 1 1 2 1 2 2 2 2 2 1 2 1 2 
0 0 0 0 0 0 0 0 0 0 0 0 0 0 0 0 0 0 0 0 0 0 0 0 0 0 0 0 0 0 0 0 0 0 0 0 0 0 0 0 0 0 0 0 0 0 0 0 0 0 0 0 0 0 0 0 0 0 0 0 0 0 0 0 0 0 0 0 0 0 0 1 1 0 0 0 0 0 1 0 1 0 1 0 0 0 1 0 0 0 1 0 1 0 0 0 0 1 0 1 0 0 1 1 0 1 0 0 0 0 0 1 0 0 0 
0 0 1 0 0 1 1 1 1 1 1 1 0 0 1 0 1 0 1 0 1 0 0 0 0 0 0 0 0 0 0 0 0 0 0 0 0 0 0 0 0 1 0 1 1 1 0 1 0 0 1 1 1 1 0 0 0 1 1 0 0 1 0 0 1 1 0 0 0 0 0 1 1 1 1 0 0 1 1 0 1 1 1 1 1 0 1 0 0 0 1 0 1 0 1 1 0 1 1 1 0 0 1 1 0 1 0 1 0 0 0 1 0 1 0 
0 0 2 0 0 1 1 1 2 1 1 2 0 0 1 2 2 2 2 0 2 0 0 0 0 0 0 0 0 0 0 0 0 1 0 0 1 0 0 0 0 2 0 1 2 2 0 1 2 2 1 1 1 1 1 0 2 0 2 2 2 2 1 1 0 0 2 1 1 2 1 1 1 2 1 1 1 2 1 1 1 2 1 2 2 2 1 1 0 2 1 1 1 1 2 2 2 1 1 1 2 1 1 1 1 1 2 1 1 2 2 1 1 2 2 
1 1 0 1 1 1 1 1 0 1 1 0 1 1 1 0 0 0 0 1 0 0 2 2 2 2 2 2 2 2 2 2 2 1 2 2 1 2 2 2 2 0 1 1 0 0 1 1 0 0 1 1 1 1 1 1 0 2 0 0 0 0 1 1 2 2 0 1 1 0 1 1 1 0 1 1 1 0 1 1 1 0 1 0 0 0 1 1 1 0 1 1 1 1 0 0 0 1 1 1 0 1 1 1 1 1 0 1 1 0 0 1 1 0 0 
1 1 2 1 1 2 2 2 2 2 2 2 1 1 2 1 2 1 2 1 2 1 2 2 2 2 2 2 2 2 2 2 2 2 2 2 2 2 2 2 2 2 1 2 2 2 1 2 1 1 2 2 2 2 2 1 1 2 2 2 2 2 2 2 2 2 2 2 2 2 2 2 2 2 2 2 2 2 2 2 2 2 2 2 2 2 2 2 2 2 2 2 2 2 2 2 2 2 2 2 2 2 2 2 2 2 2 2 2 2 2 2 2 2 2 
0 0 0 0 0 0 0 0 0 0 0 0 0 0 0 0 0 0 0 0 0 0 0 0 0 0 0 0 0 0 0 0 0 0 0 0 0 0 0 0 0 0 0 0 0 0 0 0 0 0 0 0 0 0 0 0 0 0 0 0 0 0 0 0 0 0 0 0 0 0 0 1 1 0 0 0 0 0 1 0 1 0 1 0 0 0 1 0 0 0 1 0 0 0 0 0 0 1 0 1 0 0 1 1 0 1 0 0 0 0 0 1 0 0 0 
1 1 1 1 1 2 2 2 1 2 2 1 1 1 2 0 1 0 1 1 1 0 2 2 2 2 1 1 1 2 2 2 2 1 2 2 1 2 2 2 2 1 1 2 1 1 1 2 0 0 2 2 2 2 2 1 0 2 1 0 0 1 1 1 2 2 0 1 1 0 1 0 0 1 0 1 1 1 0 1 0 1 0 1 1 1 0 1 1 1 0 1 0 1 1 1 1 0 0 0 0 1 0 0 1 0 0 0 1 1 1 0 1 1 1 
0 0 0 0 0 0 0 0 0 0 0 0 0 0 0 0 0 0 0 0 0 0 0 0 0 0 0 0 0 0 0 0 0 0 0 0 0 0 0 0 0 0 0 0 0 0 0 0 0 0 0 0 0 0 0 0 0 0 0 0 0 0 0 0 0 0 0 0 0 0 0 1 1 0 0 0 0 0 1 0 1 0 1 0 0 1 1 0 0 1 1 0 1 0 0 0 1 1 0 1 0 0 1 1 0 1 0 0 0 1 1 1 0 0 1 
0 0 1 0 0 1 1 1 1 1 1 1 0 0 1 0 1 0 1 0 1 0 0 0 0 0 0 0 0 0 0 0 0 0 0 0 0 0 0 0 0 1 0 1 1 1 0 1 0 0 1 1 1 1 1 0 0 0 0 0 0 0 0 0 0 0 0 0 0 0 0 0 0 0 0 0 0 0 0 0 0 0 0 0 0 0 0 0 0 0 0 0 0 0 0 0 0 0 0 0 0 0 0 0 0 0 0 0 0 0 0 0 0 0 0 
0 0 0 0 0 0 0 0 0 0 0 0 0 0 0 0 0 0 0 0 0 0 1 1 1 1 0 1 0 1 1 1 1 1 1 1 1 2 1 1 1 0 0 0 0 0 0 0 0 0 0 0 0 0 0 0 0 0 0 0 0 0 1 0 1 1 0 0 0 0 0 0 0 0 0 0 0 0 0 0 0 0 0 0 0 0 0 0 0 0 0 0 0 0 0 0 0 0 0 0 0 0 0 0 0 0 0 0 0 0 0 0 0 0 0 
0 0 1 0 0 0 0 0 1 0 0 1 0 0 0 1 1 1 1 0 1 1 0 0 0 0 1 0 1 0 0 0 0 0 0 0 0 0 0 0 0 0 0 0 1 1 0 0 1 0 0 0 0 0 0 0 1 0 1 0 1 0 1 1 0 0 1 0 0 0 0 0 0 0 0 0 0 0 0 0 0 0 0 0 0 0 0 0 0 0 0 0 0 0 0 0 0 0 0 0 0 0 0 0 0 0 0 0 0 0 0 0 0 0 0 
1 1 2 1 1 2 2 2 2 2 2 2 1 1 2 1 2 1 2 1 2 0 2 1 2 2 1 1 1 1 2 2 2 1 1 2 1 1 2 2 2 2 1 2 2 0 1 2 1 1 2 2 1 2 2 1 0 2 2 1 1 2 2 2 2 2 1 1 1 0 1 0 0 0 0 1 1 0 0 1 0 0 0 0 0 1 0 1 0 1 0 0 0 1 0 0 1 0 0 0 0 1 0 0 1 0 0 0 1 1 0 0 1 0 1 
1 1 2 1 1 2 2 2 2 2 2 2 1 1 2 1 2 1 2 1 2 1 0 1 0 0 0 0 0 1 0 0 0 0 1 0 0 1 0 0 0 2 1 2 2 1 1 2 1 1 2 2 2 2 2 1 1 1 2 1 1 2 1 1 2 2 1 0 0 0 0 1 1 0 0 0 0 0 1 0 1 0 1 0 0 0 1 0 0 0 1 0 1 0 0 0 0 1 0 1 0 0 1 1 0 1 0 0 0 0 1 1 0 0 0 
0 0 1 0 0 0 0 0 1 0 0 1 0 0 0 1 1 1 1 0 1 0 1 0 1 0 1 1 1 0 1 0 1 1 0 1 0 0 0 1 1 1 0 0 1 0 0 0 0 1 0 0 0 0 0 0 1 0 1 1 1 1 2 1 1 1 1 0 0 0 0 0 0 1 0 0 0 1 0 0 0 1 0 1 1 0 0 0 0 0 0 0 0 0 0 1 0 0 0 0 0 0 0 0 0 0 0 0 0 0 0 0 0 1 0 
0 0 0 0 0 0 0 0 0 0 0 0 0 0 0 0 0 0 0 0 0 0 0 0 0 0 0 0 0 0 0 0 0 0 0 0 0 0 0 0 0 0 0 0 0 0 0 0 0 0 0 0 0 0 0 0 0 1 1 0 0 1 0 0 1 1 0 0 0 0 0 1 1 0 0 0 0 0 1 0 1 0 1 0 0 1 1 0 0 1 1 0 1 0 0 0 1 1 0 1 0 0 1 1 0 1 0 0 0 1 1 1 0 0 1 
1 1 2 1 1 1 1 1 2 1 1 2 1 1 1 2 2 2 2 1 2 2 2 2 2 2 2 2 2 2 2 2 2 2 2 2 2 2 2 2 2 2 1 1 2 2 1 1 2 2 1 1 1 1 1 1 2 2 0 0 2 0 2 2 2 2 2 2 2 2 2 2 2 2 2 2 2 2 2 2 2 2 2 2 2 2 2 2 2 2 2 2 2 2 2 2 2 2 2 2 2 2 2 2 2 2 2 2 2 2 2 2 2 2 2 
0 0 0 0 0 0 0 0 0 0 0 0 0 0 0 0 0 0 0 0 0 0 1 1 1 1 1 2 1 0 1 1 1 2 0 1 2 2 1 1 1 0 0 0 0 0 0 0 0 0 0 0 0 0 0 0 0 1 0 0 2 0 2 0 2 2 2 2 1 2 0 0 0 1 1 1 1 1 1 2 0 1 0 1 1 1 1 2 2 1 0 0 1 1 2 1 1 1 1 0 2 2 1 0 2 1 2 1 1 1 1 0 1 1 1 
0 0 0 0 0 1 1 1 1 1 1 1 0 0 1 0 0 0 1 0 1 0 0 0 0 0 0 0 0 0 0 0 0 0 0 0 0 0 0 0 0 0 0 1 1 1 0 1 0 0 1 1 1 1 1 0 0 0 0 0 0 0 0 0 0 0 0 0 0 0 0 0 0 0 0 0 0 0 0 0 0 0 0 0 0 0 0 0 0 0 0 0 0 0 0 0 0 0 0 0 0 0 0 0 0 0 0 0 0 0 0 0 0 0 0 
1 1 0 1 1 0 0 0 0 0 0 0 1 1 0 1 0 1 0 1 0 1 0 0 0 0 0 0 0 0 0 0 0 0 0 0 0 0 0 0 0 0 1 0 0 0 2 0 1 1 0 0 0 0 0 1 1 0 0 0 0 0 0 0 0 0 0 0 0 0 0 0 0 0 0 0 0 0 0 0 0 0 0 0 0 0 0 0 0 1 0 0 0 0 0 0 0 0 0 1 0 0 0 0 0 0 0 0 0 0 0 0 0 0 1 
1 1 0 1 1 0 0 0 0 0 0 0 1 1 0 1 0 1 0 1 0 1 1 1 1 0 1 1 1 1 1 0 1 1 1 1 0 1 0 1 1 0 1 0 0 0 2 0 1 1 0 0 0 0 0 1 1 0 0 0 0 0 1 0 1 1 0 0 0 0 0 0 0 0 0 0 0 0 0 0 0 0 0 0 0 0 0 0 0 0 0 0 0 0 0 0 0 0 0 0 0 0 0 0 0 0 0 0 0 0 0 0 0 0 0 
1 1 0 1 1 0 0 0 0 0 0 0 1 1 0 1 0 1 0 1 0 1 0 0 0 0 0 0 0 0 0 0 0 0 0 0 0 0 0 0 0 0 1 0 0 0 1 0 1 1 0 0 0 0 0 1 1 0 0 0 0 0 0 0 0 0 0 0 0 0 0 0 0 1 0 0 0 1 0 0 0 1 0 1 1 1 0 0 0 1 0 0 0 0 0 1 1 0 0 0 0 0 0 0 0 0 0 0 0 1 0 0 0 1 1 
1 1 0 1 1 0 0 0 0 0 0 0 1 1 0 1 0 1 0 1 0 1 0 1 0 0 0 0 0 1 0 0 0 0 1 0 0 1 0 0 0 0 1 0 0 0 1 0 1 1 0 0 0 0 0 1 1 0 0 1 0 0 0 0 0 0 0 1 0 0 1 1 1 0 0 0 0 0 0 0 1 0 1 0 0 2 0 0 0 1 1 1 0 0 0 0 1 0 0 1 0 1 0 1 0 0 0 0 0 1 0 1 0 0 1 
1 1 0 1 1 0 0 0 0 0 0 0 1 1 0 1 0 1 0 1 0 1 0 0 0 0 0 0 0 0 0 0 0 0 0 0 0 0 0 0 0 0 1 0 0 0 1 0 1 1 0 0 0 0 0 1 1 0 0 0 0 0 0 0 0 0 0 0 0 0 0 0 0 0 0 0 0 0 0 0 0 0 0 0 0 0 0 0 0 0 0 0 0 0 0 0 0 0 0 0 0 0 0 0 0 0 0 0 0 0 0 0 0 0 0 
1 1 2 1 1 1 1 1 2 1 1 2 1 1 1 2 2 2 2 1 2 2 2 2 2 2 1 1 1 2 2 2 2 2 2 2 2 2 2 2 2 2 1 1 2 2 1 1 2 2 1 1 1 1 1 1 2 2 2 2 2 2 2 2 2 2 2 2 2 2 2 2 2 2 2 2 2 2 2 2 2 2 2 2 2 2 2 2 2 2 2 2 2 2 2 2 2 2 2 2 2 2 2 2 2 2 2 2 2 2 2 2 2 2 2 
0 0 1 0 0 0 0 0 1 0 0 1 0 0 0 1 1 1 1 0 1 1 2 2 2 2 1 1 1 2 2 2 2 1 2 2 1 2 2 2 2 1 0 0 1 1 0 0 1 1 0 0 0 0 0 0 1 2 1 2 1 1 2 2 2 2 1 2 1 0 2 2 2 0 1 1 1 0 1 1 2 0 2 0 0 1 1 1 1 0 2 2 1 1 0 0 0 1 1 2 0 2 1 2 1 1 0 1 1 0 1 2 1 0 0 
0 0 1 0 0 0 0 0 1 0 0 1 0 0 0 1 1 2 1 0 1 1 0 0 0 0 0 0 0 0 0 0 0 0 0 0 0 0 0 0 0 1 0 0 1 1 0 0 1 1 1 0 0 0 0 0 1 0 1 2 1 1 1 1 0 0 1 1 0 0 1 1 1 0 0 0 0 0 0 0 1 0 2 0 0 1 0 0 0 0 1 1 0 0 0 0 0 0 0 1 0 1 0 1 0 0 0 0 0 0 0 1 0 0 0 
1 1 1 1 1 1 1 1 1 1 1 1 1 1 1 1 1 1 1 1 1 1 0 1 0 0 0 0 0 1 0 0 0 0 1 0 0 2 0 0 0 1 1 1 1 1 1 1 1 1 1 1 1 1 0 1 1 1 1 1 1 1 1 1 1 1 1 0 0 0 0 1 1 0 0 0 0 0 1 0 1 0 1 0 0 0 1 0 0 0 1 0 1 0 0 0 0 1 0 1 0 0 1 1 0 1 0 0 0 0 1 1 0 0 0 
0 0 2 0 0 1 1 1 2 1 1 2 0 0 1 1 2 1 2 0 2 1 0 0 0 0 1 1 1 0 0 0 0 0 0 0 0 0 0 0 0 2 0 1 2 2 0 1 1 1 1 1 1 1 1 0 1 0 2 2 1 2 1 1 0 0 1 1 0 0 1 1 1 0 1 0 0 0 0 0 1 0 1 0 0 1 0 0 0 0 1 1 0 0 0 0 0 0 1 1 0 1 0 1 0 0 0 1 0 0 0 1 0 0 0 
1 1 0 1 1 1 1 1 0 1 1 0 1 1 1 0 0 0 0 1 0 0 1 1 1 2 2 2 2 1 1 2 1 1 1 1 2 1 2 1 1 0 1 1 0 0 1 1 0 0 1 1 1 1 1 1 0 2 0 0 1 0 0 1 1 1 1 0 2 2 1 0 0 1 1 2 2 1 1 1 0 1 0 1 1 1 1 1 1 1 0 1 1 2 2 1 2 1 1 0 2 0 1 0 1 1 2 1 2 2 1 0 2 1 2 
0 0 2 0 0 1 1 1 2 1 1 2 0 0 1 1 2 1 2 0 2 1 2 2 2 2 2 2 2 2 2 2 2 1 2 2 1 2 2 2 2 2 0 1 2 2 0 1 1 1 1 1 1 1 1 0 1 2 2 2 1 2 2 2 2 2 1 2 1 0 2 2 2 1 1 1 1 1 1 0 2 1 2 1 1 1 1 0 0 0 2 2 1 1 0 1 0 1 1 2 0 2 1 2 0 1 0 1 1 0 1 2 1 1 0 
0 0 2 0 0 1 1 1 2 1 1 2 0 0 1 1 2 1 2 0 2 1 2 2 2 2 2 2 2 2 2 2 2 1 2 2 1 2 2 2 2 2 0 1 2 2 0 1 1 1 1 1 1 1 1 0 1 2 2 2 1 2 2 2 2 2 1 2 1 0 2 2 2 1 1 1 1 1 1 0 2 1 2 1 1 1 1 0 0 0 2 2 1 1 0 1 0 1 1 2 0 2 1 2 0 1 0 1 1 0 1 2 1 1 0 
0 0 1 0 0 0 0 0 1 0 0 1 0 0 0 1 1 1 1 0 1 1 0 0 0 0 0 0 0 0 0 0 0 0 0 0 0 0 0 0 0 1 0 0 1 1 0 0 1 1 0 0 0 0 0 0 1 0 1 1 1 1 1 1 0 0 1 0 0 0 0 0 0 0 0 0 0 0 0 0 0 0 0 0 0 0 0 0 0 0 0 0 0 0 0 0 0 0 0 0 0 0 0 0 0 0 0 0 0 0 0 0 0 0 0 
0 0 0 0 0 0 0 0 0 0 0 0 0 0 0 0 0 0 0 0 0 0 0 0 0 0 0 0 0 0 0 0 0 0 0 0 0 0 0 0 0 0 0 0 0 0 0 0 0 0 0 0 0 0 0 0 0 0 0 1 0 0 0 0 0 0 0 1 0 0 1 1 1 0 0 0 0 0 0 0 1 0 1 0 0 1 0 0 0 0 1 1 0 0 0 0 0 0 0 1 0 1 0 1 0 0 0 0 0 0 0 1 0 0 0 
0 0 0 0 0 0 0 0 0 0 0 0 0 0 0 0 0 0 0 0 0 0 1 1 1 1 0 1 0 0 1 1 1 1 0 1 1 1 1 1 1 0 0 0 0 0 0 0 0 0 0 0 0 0 0 0 0 0 0 1 0 0 1 0 1 1 0 1 0 0 1 1 1 0 0 0 0 0 0 0 1 0 1 0 0 1 0 0 0 0 1 1 0 0 0 0 0 0 0 1 0 1 0 1 0 0 0 0 0 0 0 1 0 0 0 
1 1 1 1 1 1 1 1 1 1 1 1 1 1 1 1 1 1 1 1 1 1 0 0 0 0 0 0 0 0 0 0 0 0 0 0 0 0 0 0 0 1 1 1 1 1 1 1 1 1 1 1 1 1 1 1 1 0 1 1 1 1 1 1 0 0 1 1 0 0 0 0 0 0 0 0 0 0 0 1 0 0 0 0 0 0 0 1 1 0 0 0 0 0 0 0 0 0 0 0 0 1 0 0 1 0 0 0 0 0 0 0 0 0 0 
0 0 0 0 0 0 0 0 0 0 0 0 0 0 0 0 0 0 0 0 0 0 0 0 0 0 0 0 0 0 0 0 0 1 0 0 1 0 0 0 0 0 0 0 0 0 0 0 0 0 0 0 0 0 0 0 0 0 0 0 1 0 0 0 0 0 1 0 1 2 0 0 0 1 1 1 1 1 1 1 0 0 0 0 1 0 1 1 0 1 0 0 1 1 2 1 1 1 1 0 2 0 1 0 1 1 2 1 1 1 1 0 1 1 1 
0 0 0 0 0 0 0 0 0 0 0 0 0 0 0 0 0 0 0 0 0 0 1 1 0 1 1 2 1 0 1 1 1 1 1 1 1 2 1 1 1 0 0 0 0 0 0 0 0 0 0 0 0 0 0 0 0 1 0 1 0 0 1 0 2 0 0 1 0 0 1 2 2 0 0 0 0 0 1 0 2 0 2 0 0 2 1 0 0 1 2 1 1 0 0 0 1 1 0 0 0 1 0 2 0 1 0 0 0 1 1 2 0 0 1 
0 0 0 0 0 0 0 0 0 0 0 0 0 0 0 0 0 0 0 0 0 0 1 1 0 1 1 0 1 2 1 1 1 0 2 1 0 1 1 1 1 0 0 0 0 0 0 0 0 0 0 0 0 0 0 0 0 1 0 0 0 0 0 1 0 0 0 0 1 0 1 1 1 0 0 1 1 0 1 0 1 0 1 0 0 1 1 0 0 1 1 1 1 1 0 0 1 1 0 1 0 0 0 1 0 1 0 0 1 1 1 1 1 0 1 
0 0 0 0 0 0 0 0 0 0 0 0 0 0 0 0 0 0 0 0 0 0 1 0 0 0 0 0 0 0 0 0 1 0 0 0 0 0 0 1 0 0 0 0 0 0 0 0 0 0 0 0 0 0 0 0 0 0 0 1 0 0 0 0 1 1 0 1 0 0 1 1 1 0 0 0 0 0 0 0 1 0 1 0 0 1 0 0 0 0 1 1 0 0 0 0 0 0 0 1 0 1 0 1 0 0 0 0 0 0 0 1 0 0 0 
0 0 0 0 0 0 0 0 0 0 0 0 0 0 0 0 0 0 0 0 0 0 0 0 0 0 0 0 0 0 0 0 0 2 0 0 1 0 0 0 0 0 0 0 0 0 0 0 0 0 0 0 0 0 0 0 0 0 0 0 1 0 0 0 0 0 1 0 1 2 0 0 0 2 2 2 1 2 1 1 0 2 0 2 2 0 1 1 1 1 0 0 1 1 2 2 1 1 2 0 2 0 1 0 1 1 2 2 1 1 1 0 1 2 1 
1 1 0 1 1 1 1 1 0 1 1 0 1 1 1 0 0 0 0 1 0 0 0 1 0 1 0 1 0 1 0 1 0 2 1 0 2 2 1 0 0 0 1 0 0 0 1 1 0 0 1 1 1 1 1 1 0 1 0 1 1 0 0 0 2 2 1 1 1 2 1 2 2 2 2 2 1 2 2 1 2 2 2 2 2 1 2 1 0 1 2 1 2 1 2 2 1 2 2 2 2 1 2 2 1 2 2 2 1 1 2 2 1 2 1 
1 1 0 1 1 1 1 1 0 1 1 0 1 1 1 0 0 0 0 1 0 0 0 0 0 0 0 0 0 0 0 0 0 1 0 0 1 0 0 0 0 0 1 1 0 0 1 1 0 0 1 1 1 1 1 1 0 0 0 0 1 0 0 0 0 0 1 0 1 2 0 0 0 1 1 2 1 1 1 1 0 1 0 1 1 0 1 1 1 1 0 0 1 1 2 1 1 1 1 0 2 0 1 0 1 1 2 1 1 1 1 0 1 1 1 
0 0 0 0 0 0 0 0 0 0 0 0 0 0 0 0 0 0 0 0 0 0 0 0 0 0 0 0 0 0 0 0 0 0 0 0 0 0 0 0 0 0 0 0 0 0 0 0 0 0 0 0 0 0 0 0 0 0 0 1 0 0 0 0 0 0 0 1 0 0 1 1 1 0 0 0 0 0 0 0 1 0 1 0 0 1 0 0 0 0 1 1 0 0 0 0 0 0 0 0 0 1 0 1 0 0 0 0 0 0 0 1 0 0 0 
1 1 1 1 1 1 1 1 1 1 1 1 1 1 1 1 1 1 1 1 1 1 1 0 1 0 0 0 0 0 1 0 1 1 0 1 0 0 0 1 1 1 1 1 1 1 1 1 1 1 1 1 1 1 1 1 1 0 1 1 1 1 2 1 1 1 1 0 0 0 0 0 0 0 0 0 0 0 0 0 0 0 0 0 0 0 0 0 0 0 0 0 0 0 0 0 0 0 0 0 0 0 0 0 0 0 0 0 0 0 0 0 0 0 0 
1 1 1 1 1 2 2 2 1 2 2 1 1 1 2 0 1 0 1 1 1 0 1 1 1 1 1 0 1 1 1 1 1 0 1 1 0 0 1 1 1 1 1 2 0 1 1 2 0 0 2 2 2 2 2 1 0 1 1 1 0 1 0 1 0 0 1 1 1 0 2 1 1 0 0 0 1 0 0 0 1 0 1 0 0 1 0 0 0 0 1 2 0 1 0 0 0 0 0 1 0 1 0 1 0 0 0 0 1 0 0 1 1 0 0 
0 0 0 0 0 0 0 0 0 0 0 0 0 0 0 0 0 0 0 0 0 0 0 0 0 0 0 0 0 0 0 0 0 0 0 0 0 0 0 0 0 0 0 0 0 0 0 0 0 0 0 0 0 0 0 0 0 0 0 1 0 0 0 0 0 0 1 1 0 0 1 1 1 0 0 0 0 0 0 0 1 0 1 0 0 0 0 0 0 0 1 1 0 0 0 0 0 0 0 1 0 1 0 1 0 0 0 0 0 0 0 1 0 0 0 
0 0 0 0 0 0 0 0 0 0 0 0 0 0 0 0 0 0 0 0 0 0 0 0 0 0 0 0 0 0 0 0 0 1 0 0 1 0 0 0 0 0 0 0 0 0 0 0 0 0 0 0 0 0 0 0 0 0 0 0 1 0 0 0 0 0 0 0 1 2 0 0 0 1 1 2 1 1 1 1 0 1 0 1 1 0 1 1 1 1 0 0 1 1 2 1 1 1 1 0 2 0 1 0 1 1 2 1 1 1 1 0 1 1 1 
0 0 0 0 0 0 0 0 0 0 0 0 0 0 0 0 0 0 0 0 0 0 0 0 0 0 0 0 0 0 0 0 0 1 0 0 1 0 0 0 0 0 0 0 0 0 0 0 0 0 0 0 0 0 0 0 0 0 0 0 1 0 0 0 0 0 0 0 1 2 0 0 0 1 1 2 1 1 1 1 0 1 0 1 1 0 1 1 1 1 0 0 1 1 2 1 1 1 1 0 2 0 1 0 1 1 2 1 1 1 1 0 1 1 1 
0 0 0 0 0 0 0 0 0 0 0 0 0 0 0 0 0 0 0 0 0 0 1 0 1 0 1 1 1 0 1 0 1 1 0 1 0 0 0 0 1 0 0 0 0 0 0 0 0 0 0 0 0 0 0 0 0 0 0 0 0 0 1 0 1 1 0 0 0 0 0 1 1 0 0 0 0 0 1 0 1 0 1 0 0 0 1 0 0 0 1 0 1 0 0 0 0 1 0 1 0 0 1 1 0 1 0 0 0 0 1 1 0 0 0 
1 1 2 1 1 1 1 1 2 1 1 2 1 0 1 2 2 2 2 2 2 2 2 2 2 2 2 2 2 2 2 2 2 2 2 2 2 2 2 2 2 2 1 1 2 2 1 1 2 2 1 0 0 1 1 1 2 2 2 2 2 2 2 2 2 2 2 2 2 2 2 2 2 2 2 2 2 2 2 2 2 2 2 2 2 2 2 2 0 2 2 2 2 2 2 2 2 2 2 2 2 2 2 2 2 2 2 2 2 2 2 2 2 2 2 
0 0 0 0 0 0 0 0 0 0 0 0 0 0 0 0 0 0 0 0 0 0 2 1 2 1 2 1 2 2 2 1 2 2 2 2 1 1 1 1 2 0 0 0 0 0 0 0 0 0 0 0 0 0 0 0 0 1 0 1 1 0 1 1 1 1 1 2 2 2 2 2 2 2 2 2 2 2 2 2 2 2 2 2 2 1 2 2 0 1 2 2 2 2 2 2 1 2 2 2 2 2 2 2 2 2 2 2 2 1 2 2 2 2 1 
1 1 2 1 1 1 1 1 2 1 1 2 1 1 1 2 2 2 2 1 2 2 2 2 2 2 2 2 2 2 2 2 2 1 2 2 1 2 2 2 2 2 1 1 2 2 1 1 2 2 1 1 1 1 1 1 2 2 2 2 1 2 2 2 2 2 2 2 1 0 2 2 2 1 1 0 1 1 1 1 2 1 2 1 1 2 1 1 1 1 2 2 1 1 0 1 1 1 1 2 0 2 1 2 1 1 0 1 1 1 1 2 1 1 1 
1 1 0 1 1 1 1 1 0 1 1 0 1 1 1 0 0 0 0 1 0 0 0 0 0 0 0 0 0 0 0 0 0 1 0 0 1 0 0 0 0 0 1 1 0 0 1 1 0 0 1 1 1 1 1 1 0 0 0 0 1 0 0 0 0 0 0 0 1 2 0 0 0 1 1 2 1 1 1 1 0 1 0 1 1 0 1 1 1 1 0 0 1 1 2 1 1 1 1 0 2 0 1 0 1 1 2 1 1 1 1 0 1 1 1 
0 0 0 0 0 0 0 0 0 0 0 0 0 0 0 0 0 0 0 0 0 0 1 0 1 0 0 0 0 0 1 0 1 1 0 1 0 0 0 0 1 0 0 0 0 0 0 0 0 0 0 0 0 0 0 0 0 0 0 0 0 0 1 0 2 2 0 2 0 0 0 0 0 0 0 0 0 0 0 1 0 0 0 0 0 0 0 1 0 0 0 0 0 0 0 0 0 0 0 0 0 2 0 0 1 0 0 0 0 0 0 0 0 0 0 
0 0 0 0 0 0 0 0 0 0 0 0 0 0 0 0 0 0 0 0 0 0 1 0 1 0 0 0 0 0 1 0 1 1 0 1 0 0 0 0 1 0 0 0 0 0 0 0 0 0 0 0 0 0 0 0 0 0 0 0 0 0 1 0 2 2 0 2 0 0 0 0 0 0 0 0 0 0 0 1 0 0 0 0 0 0 0 1 0 0 0 0 0 0 0 0 0 0 0 0 0 2 0 0 1 0 0 0 0 0 0 0 0 0 0 
0 0 1 0 0 1 1 1 1 1 1 1 0 0 1 0 1 0 1 0 1 0 0 1 0 1 0 1 0 0 0 1 0 0 0 0 1 1 1 1 0 1 0 1 1 1 0 1 0 0 1 1 1 1 1 0 0 0 0 0 0 0 0 0 0 0 0 0 0 0 0 1 1 0 0 0 0 0 1 0 1 0 1 0 0 0 1 0 0 0 1 0 1 0 0 0 0 1 0 1 0 0 1 1 0 1 0 0 0 0 1 1 0 0 0 
1 1 0 1 1 1 1 1 0 1 1 0 1 1 1 0 0 0 0 1 0 0 0 0 0 0 0 0 0 0 0 0 0 0 0 0 0 0 0 0 0 0 1 1 0 0 1 1 0 0 1 1 1 1 1 1 0 0 0 0 0 0 0 0 0 0 0 1 0 0 0 0 0 0 0 0 0 0 0 1 0 0 0 0 0 0 0 1 1 0 0 0 0 0 0 0 0 0 0 0 0 1 0 0 1 0 0 0 0 0 0 0 0 0 0 
0 0 1 0 0 1 1 1 1 1 1 1 0 0 1 0 1 0 1 0 1 0 1 1 1 2 2 2 2 1 1 2 1 0 1 1 1 1 2 2 1 1 0 1 1 1 0 1 0 0 1 1 1 1 1 0 0 0 0 0 0 0 0 0 0 0 0 0 0 0 0 1 1 0 0 0 0 0 1 0 1 0 1 0 0 0 1 0 0 0 1 0 1 1 0 0 0 1 0 1 0 0 1 1 0 1 0 0 0 0 1 1 0 0 0 
1 1 2 1 1 2 2 2 2 2 2 2 1 1 2 1 2 1 2 1 2 1 2 2 2 2 2 2 2 2 2 2 2 2 2 2 2 2 2 2 2 2 1 2 2 2 1 2 1 1 2 2 2 2 2 1 1 2 2 2 2 2 2 2 2 2 2 1 2 2 2 2 2 2 2 2 2 2 2 1 2 2 2 2 2 2 2 1 1 2 2 2 2 2 2 2 2 2 2 2 2 1 2 2 1 2 2 2 2 2 2 2 2 2 2 
0 0 0 0 0 0 0 0 0 0 0 0 0 0 0 0 0 0 0 0 0 0 0 0 0 0 0 0 0 0 0 0 0 0 0 0 0 0 0 0 0 0 0 0 0 0 0 0 0 0 0 0 0 0 0 0 0 0 0 0 0 0 0 0 0 0 0 0 0 0 0 1 1 0 1 0 0 0 1 0 1 0 1 0 0 0 1 0 0 0 1 0 1 0 0 0 0 1 1 1 0 0 1 1 0 1 0 1 0 0 1 1 0 0 0 
1 1 0 1 1 1 1 1 0 1 1 0 1 1 1 0 0 0 0 1 0 0 1 0 1 0 1 1 1 0 1 0 0 1 0 1 0 0 0 0 1 0 1 1 0 0 1 1 0 0 1 1 1 1 1 1 0 1 0 0 0 0 1 0 2 2 0 0 0 0 0 0 0 1 0 0 0 1 0 0 0 1 0 1 1 0 0 0 0 0 0 0 0 0 0 1 0 0 0 0 0 0 0 0 0 0 0 0 0 0 0 0 0 1 0 
0 0 0 0 0 0 0 0 0 0 0 0 0 0 0 0 0 0 0 0 0 0 0 0 0 0 0 0 0 0 0 0 0 0 0 0 0 0 0 0 0 0 0 0 0 0 0 0 0 0 0 0 0 0 0 0 0 0 0 0 0 0 0 0 0 0 0 0 0 0 0 0 1 0 0 0 0 0 1 0 1 0 0 0 0 0 1 0 0 0 0 0 1 0 0 0 0 1 0 1 0 0 1 1 0 1 0 0 0 0 1 1 0 0 0 
1 1 0 1 1 1 1 1 0 1 1 0 1 1 1 0 0 0 0 1 0 0 0 0 0 0 0 0 0 0 0 0 0 0 0 0 0 0 0 0 0 0 1 1 0 0 1 1 0 0 1 1 1 1 1 1 0 0 0 0 0 0 0 0 0 0 0 0 0 0 0 0 0 0 0 0 0 0 0 0 0 0 0 0 0 0 0 0 0 0 0 0 0 0 0 0 0 0 0 0 0 0 0 0 0 0 0 0 0 0 0 0 0 0 0 
0 0 1 0 0 0 0 0 1 0 0 1 0 0 0 1 1 1 1 0 1 1 0 0 0 0 0 0 0 0 0 0 0 0 0 0 0 0 0 0 0 1 0 0 1 1 0 0 1 1 0 0 0 0 0 0 1 0 1 1 1 1 1 1 0 0 1 0 0 0 0 0 0 0 0 0 0 0 0 0 0 0 0 0 0 0 0 0 0 0 0 0 0 0 0 0 0 0 0 0 0 0 0 0 0 0 0 0 0 0 0 0 0 0 0 
1 1 2 1 1 1 1 0 2 1 1 2 1 1 1 2 2 2 2 1 2 2 2 2 2 2 2 2 2 2 2 2 2 2 2 2 2 2 2 2 2 2 1 0 2 2 1 1 2 2 1 1 0 1 1 1 2 2 2 0 2 2 2 2 2 2 2 2 2 2 2 2 2 2 2 2 2 2 2 2 2 2 2 2 2 2 2 2 0 2 2 2 2 2 2 2 2 2 2 2 2 2 2 2 2 2 2 2 2 2 2 2 2 2 2 
1 1 0 1 1 2 2 2 0 2 2 0 1 1 2 0 0 0 0 1 0 0 0 0 0 0 0 0 0 0 0 0 0 0 0 0 0 0 0 0 0 0 1 2 0 0 1 2 0 0 2 2 2 1 2 1 0 0 0 0 0 0 0 0 0 0 0 0 0 0 0 0 0 0 0 0 0 0 0 0 0 0 0 0 0 0 0 0 0 0 0 0 0 0 0 0 0 0 0 0 0 0 0 0 0 0 0 0 0 0 0 0 0 0 0 
0 0 0 0 0 0 0 0 0 0 0 0 0 0 0 0 0 0 0 0 0 0 0 0 0 0 0 0 0 0 0 0 0 1 0 0 1 0 0 0 0 0 0 0 0 0 0 0 0 0 0 0 0 0 0 0 0 0 0 0 1 0 0 0 0 0 0 0 1 2 0 0 0 1 1 2 1 1 1 1 0 1 0 1 1 0 1 1 1 1 0 0 1 1 2 1 1 1 1 0 2 0 1 0 1 1 2 1 1 1 1 0 1 1 1 
0 0 0 0 0 0 0 0 0 0 0 0 0 0 0 0 0 0 0 0 0 0 0 0 0 0 1 1 1 0 0 0 0 1 0 0 1 0 0 0 0 0 0 0 0 0 0 0 0 0 0 0 0 0 0 0 0 0 0 0 1 0 0 0 0 0 0 0 0 2 0 0 0 1 2 2 1 1 1 1 0 1 0 1 1 0 1 1 0 1 0 0 1 1 2 1 1 1 2 0 2 0 1 0 1 1 2 2 1 1 1 0 1 1 1 
0 0 1 0 0 1 1 1 1 1 1 1 0 0 1 0 1 0 1 0 1 0 0 0 0 0 0 0 0 0 0 0 0 0 0 0 0 0 0 0 0 1 0 1 1 1 0 1 0 0 1 1 1 1 1 0 0 0 0 0 0 0 0 0 0 0 0 0 0 0 0 0 0 0 0 0 0 0 0 0 0 0 0 0 0 0 0 0 0 0 0 0 0 0 0 0 0 0 0 0 0 0 0 0 0 0 0 0 0 0 0 0 0 0 0 
0 0 0 0 0 0 0 0 0 0 0 0 0 0 0 0 0 0 0 0 0 0 0 1 0 1 0 1 0 0 0 1 1 0 0 0 1 1 1 1 0 0 0 0 0 0 0 0 0 0 0 0 0 0 0 0 0 1 0 0 0 0 0 0 1 1 0 0 0 0 0 0 0 0 0 0 0 0 0 0 0 0 0 0 0 1 0 0 0 1 0 0 0 0 0 0 1 0 0 0 0 0 0 0 0 0 0 0 0 1 0 0 0 0 1 
0 0 1 0 0 0 0 0 1 0 0 1 0 0 0 1 1 1 1 0 1 1 0 1 0 1 0 1 0 1 0 1 1 1 1 0 2 2 1 1 0 1 0 0 1 1 0 0 1 1 0 0 0 0 0 0 1 1 2 2 2 2 1 1 1 1 2 2 1 2 1 1 1 1 1 2 1 1 1 2 1 1 1 1 1 2 1 2 1 2 1 1 1 1 2 1 2 1 1 1 2 2 1 1 2 1 2 1 1 2 1 1 1 1 2 
0 0 1 0 0 0 0 0 1 0 0 1 0 0 0 1 1 1 1 0 1 1 0 1 0 0 0 0 0 1 0 0 0 0 1 0 0 1 0 0 0 1 0 0 1 1 0 0 1 1 0 0 0 0 0 0 1 0 1 2 1 1 1 1 0 0 2 1 0 0 1 1 1 0 0 0 0 0 0 0 1 0 1 0 0 1 0 0 0 0 1 1 0 0 0 0 0 0 0 1 0 1 0 1 0 0 0 0 0 0 0 1 0 0 0 
0 0 1 0 0 1 1 1 1 1 1 1 0 0 1 0 1 0 1 0 1 0 1 0 1 0 1 1 1 0 1 0 0 1 0 1 0 0 0 0 1 1 0 1 1 1 0 1 0 0 1 1 1 1 1 0 0 0 0 0 0 0 1 0 1 1 0 0 0 0 0 0 0 0 1 0 0 0 0 0 0 0 0 0 0 0 0 0 0 0 0 0 0 0 0 0 0 0 1 0 0 0 0 0 0 0 0 1 0 0 0 0 0 0 0 
0 0 1 0 0 1 1 1 1 1 1 1 0 0 1 0 1 0 1 0 1 0 0 0 0 0 0 0 0 0 0 0 0 0 0 0 0 0 0 0 0 1 0 1 1 1 0 1 0 0 1 1 1 1 1 0 0 0 0 0 0 0 0 0 0 0 0 0 0 0 0 0 0 0 0 0 0 0 0 0 0 0 0 0 0 0 0 0 0 0 0 0 0 0 0 0 0 0 0 0 0 0 0 0 0 0 0 0 0 0 0 0 0 0 0 
1 1 1 1 1 2 2 2 1 2 2 1 1 1 2 0 1 0 1 1 1 0 0 1 0 1 0 1 0 0 0 1 1 1 0 0 2 1 1 1 0 1 1 2 1 1 1 2 0 0 2 2 2 2 2 1 0 0 1 1 1 1 0 0 0 0 1 1 1 2 1 1 1 2 2 2 1 2 1 1 1 2 1 2 2 1 1 1 0 1 1 1 1 1 2 2 1 1 2 1 2 1 1 1 1 1 2 2 1 1 1 1 1 2 1 
0 0 1 0 0 0 0 0 1 0 0 1 0 0 0 1 1 1 1 0 1 1 2 1 2 1 2 1 2 1 2 1 1 2 1 2 1 0 1 1 2 1 0 0 1 1 0 0 1 1 0 0 0 0 0 0 1 1 2 1 2 2 2 2 1 1 1 0 2 2 1 0 0 1 1 2 2 1 1 1 0 1 0 1 1 0 1 1 1 1 0 1 1 2 2 1 1 1 1 0 2 0 1 0 1 1 2 1 2 1 1 0 2 1 1 
0 0 0 0 0 0 0 0 0 0 0 0 0 0 0 0 0 0 0 0 0 0 0 0 0 0 0 0 0 0 0 0 0 1 0 0 1 0 0 0 0 0 0 0 0 0 0 0 0 0 0 0 0 0 0 0 0 0 0 0 1 0 0 0 0 0 0 0 1 2 0 0 0 1 1 2 1 1 1 1 0 1 0 1 1 0 1 1 1 1 0 0 1 1 2 1 1 1 1 0 2 0 1 0 1 1 2 1 1 1 1 0 1 1 1 
1 1 2 1 1 2 2 2 2 2 2 2 1 1 2 0 2 1 0 1 2 0 2 2 2 2 2 2 2 2 2 2 2 2 2 2 2 2 2 2 2 2 1 2 2 2 1 2 0 0 2 2 2 2 2 1 0 2 2 2 2 2 2 2 2 2 2 2 2 2 2 2 2 2 2 2 2 2 2 2 2 2 2 2 0 2 2 2 2 2 2 2 2 2 2 2 2 2 2 2 2 2 2 2 2 2 2 2 2 2 2 2 2 2 2 
0 0 0 0 0 0 0 0 0 0 0 0 0 0 0 0 0 0 0 0 0 0 0 1 0 1 0 1 0 0 0 1 1 0 0 0 1 1 1 1 0 0 0 0 0 0 0 0 0 0 0 0 0 0 0 0 0 0 0 0 0 0 0 0 0 0 0 0 0 0 0 1 1 0 0 0 0 0 1 0 1 0 1 0 0 0 1 0 0 0 1 0 1 0 0 0 0 1 0 1 0 0 1 2 0 1 0 0 0 0 1 1 0 0 0 
0 0 1 0 0 1 1 1 1 1 1 1 0 0 1 0 1 0 1 0 1 0 0 0 0 0 0 0 0 0 0 0 0 0 0 0 0 0 0 0 0 1 0 1 1 1 0 1 0 0 1 1 1 1 1 0 0 0 0 0 0 0 0 0 0 0 0 0 0 0 0 1 1 0 0 0 0 0 1 0 1 0 1 0 0 1 1 0 0 1 1 0 1 0 0 0 1 1 0 1 0 0 1 1 0 1 0 0 0 1 1 1 0 0 1 
0 0 1 0 0 0 0 0 1 0 0 1 0 0 0 1 1 1 1 0 1 1 0 0 0 0 0 0 0 0 0 0 0 0 0 0 0 0 0 0 0 1 0 0 1 1 0 0 1 1 0 0 0 0 0 0 0 0 1 0 1 0 1 1 0 0 2 1 0 0 1 1 1 1 0 0 0 1 0 0 1 1 1 1 1 1 0 0 0 0 1 1 0 0 0 1 0 0 0 1 0 1 0 1 0 0 0 0 0 0 0 1 0 1 0 
0 0 0 0 0 0 0 0 0 0 0 0 0 0 0 0 0 0 0 0 0 0 1 1 1 1 1 0 0 1 1 1 1 0 1 1 0 0 1 1 1 0 0 0 0 0 0 0 0 0 0 0 0 0 0 0 0 0 0 0 0 0 0 1 0 0 0 0 1 0 0 0 0 0 0 0 1 0 0 0 0 0 0 0 0 0 0 0 0 0 0 2 0 1 0 0 0 0 0 0 0 0 0 0 0 0 0 0 0 0 0 0 1 0 0 
0 0 0 0 0 0 0 0 0 0 0 0 0 0 0 0 0 0 0 0 0 0 0 1 2 1 1 0 1 1 2 1 1 1 1 2 0 0 1 1 2 0 0 0 0 0 0 0 0 0 0 0 0 0 0 0 0 1 0 1 0 0 1 1 1 1 1 2 1 0 2 1 1 0 1 0 1 0 0 1 1 0 1 0 0 2 0 1 2 1 1 2 0 1 0 0 1 0 1 1 0 2 0 1 1 0 0 1 1 1 0 1 1 0 1 
1 1 2 0 1 2 2 2 2 2 2 2 1 1 2 1 2 1 2 1 2 1 2 2 2 2 2 2 2 2 2 2 2 2 2 2 2 2 2 2 2 2 1 2 2 2 1 2 1 1 2 2 2 2 2 1 1 2 2 2 2 2 2 2 2 2 2 2 2 2 2 2 2 2 2 2 2 2 2 2 2 2 2 2 2 2 2 2 2 2 2 2 2 2 2 2 2 2 2 2 2 2 2 2 2 2 2 2 2 2 2 2 2 2 2 
1 1 1 1 1 1 1 1 1 1 1 1 1 1 1 1 1 1 1 1 1 1 0 0 0 0 1 1 1 0 0 0 0 0 0 0 0 0 0 0 0 1 1 1 1 1 1 1 1 1 1 1 1 1 1 1 1 0 0 1 0 0 0 0 0 0 1 1 0 0 1 1 1 0 1 0 0 0 0 0 1 0 1 0 0 1 0 0 0 0 1 1 0 0 0 0 0 0 1 1 0 1 0 1 0 0 0 1 0 0 0 1 0 0 0 
0 0 1 0 0 0 0 0 1 0 0 1 0 0 0 1 1 1 1 0 1 1 0 1 0 0 1 1 1 1 0 0 0 0 1 0 0 1 0 0 0 1 0 0 1 1 0 0 1 1 0 0 0 0 0 0 1 0 1 1 1 1 1 1 0 0 1 0 0 0 0 0 0 0 1 0 0 0 0 0 0 0 0 0 0 0 0 0 0 0 0 0 0 0 0 0 0 0 1 0 0 0 0 0 0 0 0 1 0 0 0 0 0 0 0 
0 0 1 0 0 0 0 0 1 0 0 1 0 0 0 1 1 1 1 0 1 1 0 0 0 0 0 0 0 0 0 0 0 0 0 0 0 0 0 0 0 0 0 0 1 1 0 0 1 1 0 0 0 0 0 0 1 0 1 1 1 1 1 1 0 0 1 0 0 0 0 0 0 0 0 0 0 0 0 0 0 0 0 0 0 0 0 0 0 0 0 0 0 0 0 0 0 0 0 0 0 0 0 0 0 0 0 0 0 0 0 0 0 0 0 
1 1 2 1 1 2 2 2 2 2 2 2 1 1 2 1 2 1 2 1 2 1 1 0 1 0 1 1 1 0 1 0 0 2 0 1 1 0 0 0 1 2 1 2 2 2 1 2 1 1 2 2 2 2 2 2 1 0 2 2 2 2 2 1 2 2 2 2 1 2 1 2 2 2 1 2 1 2 2 2 2 2 2 2 2 1 2 2 2 1 2 1 2 1 2 2 1 2 1 2 2 2 2 2 2 2 2 1 1 1 2 2 1 2 1 
1 1 0 1 1 1 1 1 0 1 1 0 1 1 1 0 0 0 0 1 0 0 1 1 1 1 1 0 1 2 1 1 1 1 2 1 1 0 1 1 1 0 1 1 0 0 1 1 0 0 1 1 1 1 1 1 0 2 0 1 1 0 0 1 0 0 1 2 2 2 2 1 1 2 2 2 2 2 1 2 1 2 1 2 2 2 1 2 2 2 1 2 1 2 2 2 2 1 2 1 2 2 1 1 2 1 2 2 2 2 1 1 2 2 2 
0 0 1 0 0 1 1 1 1 1 1 1 0 0 1 0 1 0 1 0 1 0 0 0 0 0 0 0 0 0 0 0 0 0 0 0 0 0 0 0 0 1 0 1 1 1 0 1 0 0 1 1 1 1 1 1 0 0 0 0 0 0 0 0 0 0 0 0 0 0 0 0 0 0 0 0 0 0 0 0 0 0 0 0 0 0 0 0 0 0 0 0 0 0 0 0 0 0 0 0 0 0 0 0 0 0 0 0 0 0 0 0 0 0 0 
0 0 0 0 0 0 0 0 0 0 0 0 0 0 0 0 0 0 0 0 0 0 0 0 0 0 0 0 0 0 0 0 0 1 0 0 1 0 0 0 0 0 0 0 0 0 0 0 0 0 0 0 0 0 0 0 0 0 0 0 1 0 0 0 0 0 0 0 1 2 0 1 1 1 1 2 1 2 2 1 1 1 1 1 1 0 2 1 1 1 1 0 2 1 2 1 1 0 1 1 2 0 2 1 1 2 2 1 1 1 2 1 2 1 1 
0 0 0 0 0 0 0 0 0 0 0 0 0 0 0 0 0 0 0 0 0 0 1 1 1 1 1 0 1 1 1 1 1 0 1 1 0 0 1 1 1 0 0 0 0 0 0 0 0 0 0 0 0 0 0 0 0 1 0 0 0 0 0 1 0 0 0 0 1 0 1 0 0 0 0 0 1 0 0 0 0 0 0 0 0 0 0 0 0 0 0 1 0 1 0 0 0 0 0 0 0 0 0 0 0 0 0 0 1 0 0 0 0 0 0 
0 0 1 0 0 0 0 0 1 0 0 1 0 0 0 1 1 1 1 0 1 1 0 0 0 0 0 0 0 0 2 0 0 1 0 0 0 0 0 0 1 1 0 0 2 1 0 0 1 1 0 0 0 0 0 0 1 0 1 2 1 1 2 0 1 1 0 0 0 0 0 0 0 0 0 0 0 0 0 0 0 0 0 0 0 0 0 0 0 0 0 0 0 0 0 0 0 0 0 0 0 0 0 0 0 0 0 0 0 0 0 0 0 0 0 
1 1 2 1 1 1 0 1 2 1 1 2 1 1 1 2 2 2 2 1 2 2 0 2 2 2 2 2 0 0 2 2 2 2 2 2 2 2 2 2 2 2 1 1 2 2 1 1 2 2 1 1 1 1 1 1 2 2 2 2 2 2 2 0 2 2 2 2 2 2 0 2 0 2 2 2 2 2 2 2 2 2 2 2 2 2 2 2 2 2 0 0 2 2 2 2 2 2 2 2 2 2 2 2 2 2 2 2 2 2 2 2 2 2 2 
0 0 0 0 0 0 0 0 0 0 0 0 0 0 0 0 0 0 0 0 0 0 0 0 0 0 0 0 0 0 0 0 0 0 0 0 0 0 0 0 0 0 0 0 0 0 0 0 0 0 0 0 0 0 0 0 0 0 0 1 0 0 0 0 0 0 1 2 0 0 1 1 1 0 0 0 0 0 0 1 1 0 1 0 0 1 0 1 1 0 1 1 0 0 0 0 0 0 0 1 0 2 0 1 1 0 0 0 0 0 0 1 0 0 0 
0 0 0 0 0 0 0 0 0 0 0 0 0 0 0 0 0 0 0 0 0 0 0 0 0 0 0 0 0 0 0 0 0 0 0 0 0 0 0 0 0 0 0 0 0 0 0 0 0 0 0 0 0 0 0 0 0 1 0 0 0 0 0 0 1 1 0 0 0 0 0 1 1 0 0 0 0 0 1 0 1 0 1 0 0 0 1 0 0 0 1 0 1 0 0 0 0 1 0 1 0 0 1 1 0 1 0 0 0 0 1 1 0 0 0 
1 1 2 1 1 2 2 2 2 2 2 2 1 1 2 1 2 1 2 1 2 1 2 2 2 2 2 2 2 2 2 2 2 2 2 2 2 2 2 2 2 2 1 2 2 2 1 2 1 1 2 2 2 2 2 2 1 2 2 2 2 2 2 2 2 2 2 2 2 2 2 2 2 2 2 2 2 2 2 2 2 2 2 2 2 2 2 2 0 2 2 2 2 2 2 2 2 2 2 2 2 2 2 2 2 2 2 2 2 2 2 2 2 2 2 
0 0 0 0 0 0 0 0 0 0 0 0 0 0 0 0 0 0 0 0 0 0 1 1 1 1 1 0 1 2 1 1 1 0 2 1 0 1 1 1 1 0 0 0 0 0 0 0 0 0 0 0 0 0 0 0 0 1 1 0 0 1 0 1 0 0 0 0 0 0 1 0 0 0 0 0 1 0 0 0 0 0 0 0 0 0 0 0 0 0 0 1 0 1 0 0 0 0 0 0 0 0 0 0 0 0 0 0 1 0 0 0 1 0 0 
1 1 0 1 1 0 0 0 0 0 0 0 1 1 0 2 0 2 0 1 0 2 0 1 0 1 0 1 0 1 0 1 1 0 1 0 1 2 1 1 0 0 1 0 0 0 1 0 2 2 0 0 0 0 0 0 2 0 0 0 0 0 0 0 0 0 0 0 0 0 0 0 0 0 0 0 0 0 0 0 0 0 0 0 0 0 0 0 0 0 0 0 0 0 0 0 0 0 0 0 0 0 0 0 0 0 0 0 0 0 0 0 0 0 0 
0 1 1 0 0 0 0 0 1 0 0 1 0 0 0 1 1 1 1 0 1 1 0 0 0 0 0 0 0 0 0 0 0 0 0 0 0 0 0 0 0 1 0 0 1 1 0 0 1 1 0 0 0 0 0 0 1 0 1 2 1 1 1 1 0 0 2 0 0 0 0 0 0 0 0 0 0 0 0 0 0 0 0 0 0 0 0 0 0 0 0 0 0 0 0 0 0 0 0 0 0 0 0 0 0 0 0 0 0 0 0 0 0 0 0 
0 0 1 0 0 1 1 1 1 1 1 1 0 0 1 0 1 0 1 0 1 0 0 1 0 1 0 1 0 0 0 1 1 0 0 0 1 1 1 1 0 1 0 1 1 1 0 1 0 0 1 1 1 1 1 1 0 0 1 0 0 0 0 0 0 0 0 0 0 0 0 1 1 0 0 0 0 0 1 0 1 0 1 0 0 0 1 0 0 0 1 0 1 0 0 0 0 1 0 1 0 0 1 1 0 1 0 0 0 0 1 1 0 0 0 
0 0 1 0 0 0 0 0 1 0 0 1 0 0 0 1 1 1 1 0 1 1 0 1 0 1 0 1 0 0 0 1 1 0 0 0 1 1 1 1 0 1 0 0 1 1 0 0 1 1 0 0 0 0 0 0 1 0 1 1 1 0 1 1 0 0 1 0 0 0 0 0 0 0 0 0 0 0 0 0 0 0 0 0 0 0 0 0 0 0 0 0 0 0 0 0 0 0 0 0 0 0 0 0 0 0 0 0 0 0 0 0 0 0 0 
0 0 1 0 0 0 0 0 1 0 0 1 0 0 0 1 1 1 1 0 1 1 0 0 0 0 0 0 0 0 0 0 0 0 0 0 0 0 0 0 0 1 0 0 1 1 0 0 1 1 0 0 0 0 0 0 1 0 1 1 1 1 1 1 0 0 1 0 0 0 0 0 0 0 0 0 0 0 0 0 0 0 0 0 0 0 0 0 0 0 0 0 0 0 0 0 0 0 0 0 0 0 0 0 0 0 0 0 0 0 0 0 0 0 0 
0 0 0 0 0 0 0 0 0 0 0 0 0 0 0 0 0 0 0 0 0 0 0 0 0 0 0 0 0 0 0 0 0 0 0 0 0 0 0 0 0 0 0 0 0 0 0 0 0 0 0 0 0 0 0 0 0 0 0 1 0 0 0 0 0 0 1 1 0 0 1 1 1 0 0 0 0 0 0 0 1 0 1 0 0 1 0 0 0 0 1 1 0 0 0 0 0 0 0 1 0 1 0 1 0 0 0 0 0 0 0 1 0 0 0 
0 0 1 0 0 0 0 0 1 0 0 1 0 0 0 1 1 1 1 0 1 2 0 0 0 0 0 0 0 0 0 0 0 0 0 0 0 0 0 0 0 1 0 0 1 1 0 0 2 2 0 0 0 0 0 0 1 0 1 1 1 1 1 1 0 0 1 0 0 0 0 0 0 0 0 0 0 0 0 0 0 0 0 0 0 0 0 0 0 0 0 0 0 0 0 0 0 0 0 0 0 0 0 0 0 0 0 0 0 0 0 0 0 0 0 
0 0 2 0 0 1 1 1 2 1 1 2 0 0 1 1 2 1 2 0 2 1 2 2 2 2 2 2 2 2 2 2 2 2 2 2 2 2 2 2 2 2 0 1 2 2 0 1 1 1 1 1 1 1 1 1 1 1 2 2 2 2 2 2 1 1 2 2 2 2 2 2 2 1 2 2 2 2 2 2 2 1 2 1 1 1 2 2 0 1 2 2 2 2 2 1 1 2 2 2 2 2 2 2 2 2 2 2 2 1 2 2 2 1 1 
1 1 2 1 1 2 2 2 2 2 2 2 1 1 2 1 2 1 2 1 2 1 2 2 2 2 2 2 2 2 2 2 2 2 2 2 2 2 2 2 2 2 1 2 2 2 1 2 1 1 2 2 2 2 1 2 1 2 2 2 2 2 2 2 2 2 2 2 2 2 2 2 2 2 2 2 2 2 2 2 2 2 2 2 2 2 2 2 0 2 2 2 2 2 2 2 2 2 2 2 2 2 2 2 2 2 2 2 2 2 2 2 2 2 2 
0 0 1 0 0 0 0 0 1 0 0 1 0 0 0 1 1 1 1 0 1 1 0 0 0 0 0 0 0 0 0 0 0 0 0 0 0 0 0 0 0 1 0 0 1 1 0 0 1 1 0 0 0 0 0 0 1 0 1 1 1 1 1 1 0 0 1 0 0 0 0 0 0 0 0 0 0 0 0 0 0 0 0 0 0 0 0 0 0 0 0 0 0 0 0 0 0 0 0 0 0 0 0 0 0 0 0 0 0 0 0 0 0 0 0 
0 0 1 0 0 0 0 0 1 0 0 1 0 0 0 1 1 1 1 0 1 1 1 0 1 0 0 0 0 0 1 0 0 1 0 1 0 0 0 0 1 1 0 0 1 1 0 0 1 1 0 0 0 0 0 0 1 1 1 1 1 1 2 1 2 2 1 0 0 0 0 1 1 0 0 0 0 0 1 0 1 0 1 0 0 0 1 0 0 0 1 0 1 0 0 0 0 1 0 1 0 0 1 1 0 1 0 0 0 0 1 1 0 0 0 
1 1 1 1 1 1 1 1 1 1 1 1 1 1 1 1 1 1 1 1 1 1 2 2 2 2 2 2 2 2 2 2 2 2 2 2 0 2 2 2 2 1 1 1 1 1 1 1 1 1 1 1 1 1 1 1 1 2 0 1 0 0 1 1 2 2 0 1 2 2 1 0 0 2 2 2 2 2 0 2 0 2 0 2 2 1 0 2 1 1 0 1 0 2 2 2 2 0 2 0 2 1 0 0 2 0 2 2 2 2 0 0 2 2 2 
1 1 2 1 1 2 2 2 2 2 2 2 1 1 2 1 2 1 2 1 2 1 0 1 0 1 1 2 1 0 0 1 1 0 0 0 1 1 1 1 0 2 1 2 2 2 1 2 1 1 2 2 2 2 1 2 1 1 1 2 1 1 1 1 1 1 2 1 0 0 1 1 1 0 0 0 0 0 0 0 1 0 1 0 0 2 0 0 0 1 1 1 0 0 0 0 1 0 0 1 0 1 0 1 0 0 0 0 0 1 0 1 0 0 1 
0 0 0 0 0 0 0 0 0 0 0 0 0 0 0 0 0 0 0 0 0 0 0 0 0 0 0 0 0 0 0 0 0 0 0 0 0 0 0 0 0 0 0 0 0 0 0 0 0 0 0 0 0 0 0 0 0 0 0 1 0 0 0 0 0 0 1 1 0 0 1 1 1 0 0 0 0 0 0 0 1 0 1 0 0 1 0 0 0 0 1 1 0 0 0 0 0 0 0 1 0 1 0 1 0 0 0 0 0 0 0 1 0 0 0 
1 1 1 0 1 1 1 1 1 1 1 1 1 1 1 1 1 1 1 1 1 1 0 1 0 0 0 0 0 1 0 0 0 0 1 0 0 1 0 0 0 1 1 0 1 1 1 1 1 1 1 1 0 1 1 1 1 0 1 0 0 0 0 0 0 0 0 0 0 0 0 0 0 0 0 0 0 0 0 0 0 0 0 0 0 0 0 0 0 0 0 0 0 0 0 0 0 0 0 0 0 0 0 0 0 0 0 0 0 0 0 0 0 0 0 
1 1 0 1 1 1 1 1 0 1 1 0 1 1 1 0 0 0 0 1 0 0 0 0 0 0 0 0 0 0 0 0 0 1 0 0 1 0 0 0 0 0 1 1 0 0 1 1 0 0 1 1 1 1 1 1 0 1 0 1 1 0 0 0 1 1 1 2 1 1 1 2 2 2 2 1 1 1 2 2 2 2 2 2 2 1 2 2 2 1 2 1 2 0 1 2 1 2 1 2 1 2 2 2 2 2 1 1 1 1 2 2 1 2 1 
0 0 1 0 0 1 1 1 1 1 1 1 0 0 1 0 1 0 1 0 1 0 0 0 0 0 0 0 0 0 0 0 0 0 0 0 0 0 0 0 0 1 0 1 1 1 0 1 0 0 1 1 1 1 0 1 0 0 0 0 0 0 0 0 0 0 0 0 0 0 0 0 0 0 0 0 0 0 0 0 0 0 0 0 0 1 0 0 0 1 0 0 0 0 0 0 1 0 0 0 0 0 0 0 0 0 0 0 0 1 0 0 0 0 1 
0 0 0 0 0 0 0 0 0 0 0 0 0 0 0 0 0 0 0 0 0 0 0 1 0 1 0 1 0 0 0 1 1 0 0 0 1 1 1 1 0 0 0 0 0 0 0 0 0 0 0 0 0 0 0 0 0 0 0 0 0 0 0 0 0 0 0 1 0 0 0 0 0 1 1 0 0 0 0 1 0 1 0 1 1 0 0 1 1 0 0 0 0 0 0 1 0 0 0 0 0 1 0 0 1 0 0 0 0 0 0 0 0 1 0 
0 0 0 0 0 0 0 0 0 0 0 0 0 0 0 0 0 0 0 0 0 0 0 0 0 0 0 0 0 0 0 0 0 0 0 0 0 0 0 0 0 0 0 0 0 0 0 0 0 0 0 0 0 0 0 0 0 0 0 0 0 0 0 0 0 0 0 0 0 0 0 1 1 0 0 0 0 0 1 0 1 0 1 0 0 0 1 0 0 0 1 0 1 0 0 0 0 1 0 1 0 0 1 1 0 1 0 0 0 0 1 1 0 0 0 
0 0 0 0 0 0 0 0 0 0 0 0 0 0 0 0 0 0 0 0 0 0 1 1 1 1 1 0 1 2 1 1 1 0 2 1 0 1 1 1 1 0 0 0 0 0 0 0 0 0 0 0 0 0 0 0 0 1 0 0 0 0 0 1 0 0 0 1 1 0 1 0 0 0 1 0 1 0 0 1 0 0 0 0 0 0 0 1 1 0 0 1 0 1 0 0 0 0 0 0 0 1 0 0 1 0 0 0 1 0 0 0 1 0 0 
0 0 0 0 0 0 0 0 0 0 0 0 0 0 0 0 0 0 0 0 0 0 1 1 1 1 1 0 1 2 1 1 1 0 2 1 0 1 1 1 1 0 0 0 0 0 0 0 0 0 0 0 0 0 0 0 0 1 0 0 0 0 0 1 0 0 0 1 1 0 1 0 0 0 1 0 1 0 0 1 0 0 0 0 0 0 0 1 1 0 0 1 0 1 0 0 0 0 0 0 0 1 0 0 1 0 0 0 1 0 0 0 1 0 0 
0 0 0 0 0 0 0 0 0 0 0 0 0 0 0 0 0 0 0 0 0 0 1 1 1 1 1 2 1 1 1 1 1 2 1 1 2 2 1 1 1 0 0 0 0 0 0 0 0 0 0 0 0 0 0 0 0 0 1 1 1 1 1 0 1 1 1 1 1 1 1 2 2 2 1 1 1 1 2 1 2 2 2 2 2 1 2 1 1 1 2 1 2 0 1 2 1 2 1 2 1 1 2 2 1 2 1 1 1 1 2 2 1 2 1 
0 0 0 0 0 0 0 0 0 0 0 0 0 0 0 0 0 0 0 0 0 0 0 1 0 0 0 0 0 1 0 0 0 0 1 0 0 1 0 0 0 0 0 0 0 0 0 0 0 0 0 0 0 0 0 0 0 1 0 0 0 0 0 0 1 1 0 0 0 0 0 1 1 0 0 0 0 0 1 0 1 0 1 0 0 0 1 0 0 0 1 0 1 0 0 0 0 1 0 1 0 0 1 1 0 1 0 0 0 0 1 1 0 0 0 
0 0 0 0 0 0 0 0 0 0 0 0 0 0 0 0 0 0 0 0 0 0 2 1 2 1 1 0 1 1 2 1 1 2 1 2 1 0 1 1 1 0 0 0 0 0 0 0 0 0 0 0 0 0 0 0 0 1 0 1 1 0 0 1 0 0 1 1 2 1 2 1 1 1 1 1 2 1 1 1 1 1 1 1 1 0 1 1 1 2 1 2 1 1 1 1 2 1 1 1 1 1 1 1 1 1 1 1 2 2 1 1 2 1 2 
0 0 0 0 0 0 0 0 0 0 0 0 0 0 0 0 0 0 0 0 0 0 0 1 0 0 0 0 0 1 0 0 0 0 1 0 0 1 0 0 0 0 0 0 0 0 0 0 0 0 0 0 0 0 0 0 0 0 0 1 0 0 0 0 0 0 1 1 0 0 1 1 1 0 0 0 0 0 0 0 1 0 1 0 0 1 0 0 0 0 1 1 0 0 0 0 0 0 0 1 0 1 0 1 0 0 0 0 0 0 0 1 0 0 0 
0 0 0 0 0 0 0 0 0 0 0 0 0 0 0 0 0 0 0 0 0 0 0 1 0 1 0 1 0 0 0 1 1 0 0 0 1 1 1 0 0 0 0 0 0 0 0 0 0 0 0 0 0 0 0 0 0 0 0 0 0 0 0 0 0 0 0 0 0 0 0 0 0 1 0 0 0 0 0 0 0 1 0 1 1 0 0 0 0 0 0 0 0 0 0 1 0 0 0 0 0 0 0 0 0 0 0 0 0 0 0 0 0 1 0 
0 0 1 0 0 0 0 0 0 0 0 1 0 0 0 1 1 1 1 0 1 1 2 2 2 2 2 2 2 2 2 2 2 2 2 2 2 2 2 2 2 1 0 0 1 0 0 0 1 1 0 0 0 0 0 0 0 2 2 2 2 2 2 2 2 2 2 2 2 2 2 2 2 2 2 2 2 2 2 2 2 2 2 2 2 2 2 2 2 2 2 2 2 2 2 2 2 2 2 2 2 2 2 2 2 2 2 2 2 2 2 2 2 2 2 
0 0 0 0 0 0 0 0 0 0 0 0 0 0 0 0 0 0 0 0 0 0 0 0 0 0 0 0 0 0 0 0 0 0 0 0 0 0 0 0 0 0 0 0 0 0 0 0 0 0 0 0 0 0 0 0 0 0 0 1 0 0 0 0 0 0 1 1 0 0 1 1 1 0 0 0 0 0 0 0 1 0 1 0 0 1 0 0 0 0 1 1 0 0 0 0 0 0 0 1 0 1 0 1 0 0 0 0 0 0 0 1 0 0 0 
1 1 2 1 1 2 2 2 2 2 2 2 1 1 2 1 2 1 2 1 2 1 2 2 2 2 2 2 2 2 2 2 2 2 2 2 2 2 2 2 2 2 1 2 2 2 1 2 1 1 2 2 2 2 1 2 1 2 2 2 2 2 2 2 2 2 2 2 2 2 2 2 2 2 2 2 2 2 2 2 2 2 2 2 2 2 2 2 0 2 2 2 2 2 2 2 2 2 2 2 2 2 2 2 2 2 2 2 2 2 2 2 2 2 2 
0 0 1 0 0 0 0 0 1 0 0 1 0 0 0 1 1 1 1 0 1 1 0 0 0 0 0 0 0 0 0 0 0 0 0 0 0 0 0 0 0 1 0 0 1 1 0 0 1 1 0 0 0 0 0 0 1 0 1 1 1 1 1 1 0 0 1 0 0 0 0 0 0 0 0 0 0 0 0 0 0 0 0 0 0 0 0 0 0 0 0 0 0 0 0 0 0 0 0 0 0 0 0 0 0 0 0 0 0 0 0 0 0 0 0 
0 0 1 0 1 1 1 1 1 1 1 1 0 0 1 0 1 0 1 0 1 0 0 0 0 0 0 0 0 0 0 0 0 0 0 0 0 0 0 0 0 1 0 1 1 1 0 1 0 0 1 1 1 1 0 1 0 0 0 0 0 0 0 0 0 0 0 0 0 0 0 0 0 0 0 0 0 0 0 0 0 0 0 0 0 0 0 0 0 0 0 0 0 0 0 0 0 0 0 0 0 0 0 0 0 0 0 0 0 0 0 0 0 0 0 
0 0 0 0 0 0 0 0 0 0 0 0 0 0 0 0 0 0 0 0 0 0 0 1 1 1 1 0 1 1 1 1 1 0 1 1 0 0 1 1 1 0 0 0 0 0 0 0 0 0 0 0 0 0 0 0 0 1 1 0 0 1 0 1 0 0 0 0 0 0 1 0 0 0 0 0 1 0 0 0 0 0 0 0 0 1 0 0 0 1 0 1 0 1 0 0 1 0 0 0 0 0 0 0 0 0 0 0 1 1 0 0 1 0 1 
0 0 0 0 0 0 0 0 0 0 0 0 0 0 0 0 0 0 0 0 0 0 0 1 0 1 0 1 0 0 0 1 1 0 0 0 1 1 1 1 0 0 0 0 0 0 0 0 0 0 0 0 0 0 0 0 0 0 1 0 0 1 0 0 0 0 0 0 0 0 0 0 0 0 0 0 0 0 0 0 0 0 0 0 0 0 0 0 0 0 0 0 0 0 0 0 0 0 0 0 0 0 0 0 0 0 0 0 0 0 0 0 0 0 0 
0 0 0 0 0 0 0 0 0 0 0 0 0 0 0 0 0 0 0 0 0 0 1 1 1 2 1 1 1 1 1 2 2 0 1 1 1 1 2 2 1 0 0 0 0 0 0 0 0 0 0 0 0 0 0 0 0 2 0 0 0 0 0 1 1 1 0 0 1 0 1 0 0 0 0 0 1 0 0 0 0 0 0 0 0 0 0 0 2 0 0 1 0 1 0 0 0 0 0 0 0 0 0 0 0 0 0 0 1 0 0 0 1 0 0 
1 1 0 1 1 1 1 1 0 1 1 0 1 1 1 0 0 0 0 1 0 0 0 0 0 0 0 0 0 0 0 0 0 1 0 0 1 0 0 0 0 0 1 1 0 0 1 1 0 0 1 1 1 1 1 1 0 0 1 1 1 1 0 0 0 0 1 1 1 1 1 1 1 1 1 1 1 1 1 1 1 1 1 1 1 1 1 1 0 1 1 1 1 0 1 1 1 1 1 1 1 1 1 1 1 1 1 1 1 1 1 1 1 1 1 
1 1 1 1 0 0 0 0 1 0 0 1 1 1 0 2 1 2 1 1 1 2 2 2 2 2 2 2 2 2 2 2 2 2 2 2 2 2 2 2 2 1 1 0 1 1 1 0 2 2 0 0 0 0 1 0 2 2 2 2 2 2 2 2 2 2 2 2 2 2 2 2 2 2 2 2 2 2 2 2 2 2 2 2 2 2 2 2 2 2 2 2 2 2 2 2 2 2 2 2 2 2 2 2 2 2 2 2 2 2 2 2 2 2 2 
0 0 1 0 0 0 0 0 1 0 0 1 0 0 0 1 1 1 1 0 1 1 2 1 2 2 2 2 2 1 2 2 2 2 1 2 2 1 2 2 2 1 0 0 1 1 0 0 1 1 0 0 0 0 0 0 1 2 1 2 2 1 2 2 2 2 2 2 2 2 2 2 2 1 2 2 2 2 2 2 2 1 2 1 1 2 2 2 2 2 2 2 2 2 2 1 2 2 2 2 2 2 2 2 2 2 2 2 2 2 2 2 2 1 2 
0 0 2 0 1 1 1 1 2 1 1 2 0 0 1 1 2 1 2 1 2 1 1 1 1 2 2 2 2 1 1 2 2 0 1 1 1 1 2 2 1 2 0 1 0 2 0 0 1 1 1 1 1 1 0 1 1 2 2 2 1 2 1 2 1 1 2 2 1 1 2 2 2 1 1 1 1 1 1 1 2 1 2 1 1 2 1 1 2 1 2 2 0 2 1 1 1 2 1 1 0 2 1 2 1 1 1 1 1 1 1 2 1 1 1 
0 0 0 0 0 0 0 0 0 0 0 0 0 0 0 0 0 0 0 0 0 0 1 1 1 1 1 0 1 1 1 1 1 0 1 1 0 0 1 1 1 0 0 0 0 0 0 0 0 0 0 0 0 0 0 0 0 2 0 1 0 0 0 1 1 1 1 2 1 1 2 2 2 0 1 1 1 1 1 1 2 0 2 0 0 1 1 1 2 0 2 2 1 2 1 0 0 2 1 2 1 2 1 2 1 1 1 1 1 0 1 2 1 0 0 
0 0 0 0 0 0 0 0 0 0 0 0 0 0 0 0 0 0 0 0 0 0 1 1 1 1 2 1 2 1 1 0 1 0 2 1 0 0 1 1 1 0 0 0 0 0 0 0 0 0 0 0 0 0 0 0 0 2 0 1 0 0 0 1 1 1 1 2 1 0 2 1 1 0 1 0 1 0 0 1 1 0 1 0 0 1 0 1 2 0 1 2 2 1 0 0 0 1 0 1 0 2 0 1 1 0 0 0 1 0 0 1 1 0 0 
1 1 0 1 1 1 1 1 0 1 1 0 1 1 1 0 0 0 0 1 0 0 2 2 2 2 1 1 1 1 2 2 2 2 2 2 2 2 2 2 2 0 1 1 0 0 1 1 0 0 1 1 2 2 1 1 0 2 0 1 1 0 1 1 2 2 1 2 2 1 2 1 1 2 2 1 2 1 1 2 1 2 1 2 2 2 1 2 2 2 1 2 1 1 1 2 2 1 1 1 1 2 1 1 2 1 1 1 2 2 1 1 2 2 2 
1 1 2 1 1 1 1 1 2 1 1 2 1 1 1 2 2 2 2 1 2 2 2 2 2 2 2 2 2 2 2 2 2 2 2 2 2 2 2 2 2 2 1 1 2 2 1 1 2 2 1 1 0 0 1 1 2 2 2 2 2 2 2 2 2 2 2 2 2 2 2 2 2 2 2 2 2 2 2 2 2 2 2 2 2 2 2 2 2 2 2 2 2 2 2 2 2 2 2 2 2 2 2 2 2 2 2 2 2 2 2 2 2 2 2 
0 0 2 0 1 1 1 1 2 1 1 2 0 0 1 1 2 1 2 0 2 1 1 1 1 0 0 0 0 1 1 0 0 1 1 1 0 1 0 0 1 2 0 0 0 2 0 1 1 1 1 0 0 1 0 1 1 0 1 1 1 0 2 1 1 1 1 0 0 1 0 0 0 0 0 1 0 1 0 0 0 0 0 0 0 0 0 0 0 0 0 0 0 1 1 0 0 0 1 0 1 0 0 0 0 0 1 1 0 0 0 0 0 0 0 
1 1 1 1 0 0 0 0 1 0 0 1 1 1 0 0 1 2 1 1 1 2 0 1 0 1 0 1 0 0 0 1 1 0 0 0 1 1 1 1 0 1 1 0 1 1 1 0 2 2 0 0 0 0 1 0 2 0 1 1 1 1 1 1 0 0 1 0 0 0 0 0 0 0 0 0 0 0 0 0 0 0 0 0 0 0 0 0 0 0 0 0 0 0 0 0 0 0 0 0 0 0 0 0 0 0 0 0 0 0 0 0 0 0 0 
1 1 0 1 0 0 0 0 0 0 0 0 1 1 0 1 0 1 0 1 0 1 0 0 0 0 0 0 0 0 0 0 0 0 0 0 0 0 0 0 0 0 1 0 0 0 1 0 1 1 0 0 0 0 1 0 1 0 0 0 0 0 0 0 0 0 0 0 0 0 0 0 0 0 0 0 0 0 0 0 0 0 0 0 0 0 0 0 0 0 0 0 0 0 0 0 0 0 0 0 0 0 0 0 0 0 0 0 0 0 0 0 0 0 0 
0 0 1 0 0 0 0 0 1 0 0 1 0 0 0 1 1 1 1 0 1 1 0 0 0 0 0 0 0 0 0 0 0 0 0 0 0 0 0 0 0 1 0 0 1 1 0 0 1 1 0 0 0 0 0 0 1 0 1 1 1 1 1 1 0 0 1 1 0 1 0 1 1 1 1 1 0 1 1 1 1 1 1 1 1 0 1 1 1 0 1 0 1 1 1 1 0 1 1 1 1 1 1 1 1 1 1 1 0 0 1 1 0 1 0 
0 0 1 0 1 1 1 1 1 1 1 1 0 0 1 0 1 0 1 0 1 0 0 0 0 0 0 0 0 0 0 0 0 0 0 0 0 0 0 0 0 1 0 1 1 1 0 1 0 0 1 1 1 1 0 1 0 0 0 0 0 0 0 0 0 0 0 0 0 0 0 0 0 0 0 0 0 0 0 0 0 0 0 0 0 0 0 0 0 0 0 0 0 0 0 0 0 0 0 0 0 0 0 0 0 0 0 0 0 0 0 0 0 0 0 
0 0 0 0 0 0 0 0 0 0 0 0 0 0 0 0 0 0 0 0 0 0 1 1 1 1 0 1 2 1 1 0 0 0 1 1 0 0 1 1 1 0 0 0 0 0 0 0 0 0 0 0 0 0 0 0 0 2 0 0 0 0 0 1 1 1 0 1 1 1 1 0 0 0 1 1 1 1 0 1 0 0 0 0 0 0 0 0 0 0 0 1 0 2 1 0 0 0 0 0 1 1 0 0 1 0 0 0 1 0 0 0 1 1 0 
0 0 0 0 0 0 0 0 0 0 0 0 0 0 0 0 0 0 0 0 0 0 1 0 1 0 0 0 0 0 1 0 0 1 0 1 0 0 0 0 1 0 0 0 0 0 0 0 0 0 0 0 0 0 0 0 0 0 0 0 0 0 1 0 1 1 0 1 0 0 0 0 0 0 1 0 0 0 0 1 0 0 0 0 0 0 0 0 1 0 0 0 0 0 0 0 0 0 0 0 0 1 0 0 1 0 0 0 0 0 0 0 0 0 0 
0 0 1 0 0 0 0 0 1 0 0 1 0 0 0 1 1 1 1 0 1 1 1 1 1 1 1 0 1 1 1 1 1 1 1 1 1 0 1 1 1 1 0 0 1 1 0 0 1 1 0 0 0 0 0 0 1 2 1 1 2 1 1 2 1 1 1 0 2 1 1 0 0 1 1 1 2 1 1 1 0 1 0 1 1 0 1 1 0 1 0 1 1 1 1 1 1 0 1 0 1 0 1 0 1 1 1 1 2 1 1 0 2 1 1 
1 1 1 1 2 2 2 2 1 2 2 1 1 1 2 0 1 0 1 1 1 0 1 0 1 0 1 1 1 0 1 0 0 1 0 1 0 0 0 0 1 1 1 2 1 1 1 2 0 0 2 2 2 2 1 2 0 0 0 1 0 0 1 0 1 1 1 1 0 1 1 1 1 1 0 1 0 1 0 0 1 1 1 1 1 2 0 0 0 1 1 1 0 1 1 1 1 1 0 1 1 1 0 1 0 0 1 0 0 1 0 1 0 1 1 
0 0 1 0 0 0 0 0 1 0 0 1 0 0 0 2 1 2 1 0 1 2 1 1 1 1 1 0 1 1 1 0 1 0 1 1 0 0 1 1 1 1 0 0 1 1 0 0 2 2 0 0 0 0 0 0 2 2 1 1 1 1 1 2 1 1 1 0 1 0 1 0 0 1 0 0 1 0 0 0 0 1 0 1 1 0 0 0 0 0 0 1 0 1 0 1 0 0 0 0 0 0 0 0 0 0 1 0 1 0 0 0 1 0 0 
1 1 0 1 0 0 0 0 0 0 0 0 1 1 0 1 0 1 0 1 0 1 0 0 0 0 0 0 0 0 0 0 0 0 0 0 0 0 0 0 0 0 1 0 0 0 1 0 1 1 0 0 0 0 1 0 1 0 0 0 0 0 0 0 0 0 0 0 0 0 0 0 0 0 0 0 0 0 0 0 0 0 0 0 0 0 0 0 0 0 0 0 0 0 0 0 0 0 0 0 0 0 0 0 0 0 0 0 0 0 0 0 0 0 0 
0 0 1 0 0 0 0 0 1 0 0 1 0 0 0 1 1 1 1 0 1 1 0 0 0 0 0 0 0 0 0 0 0 0 0 0 0 0 0 0 0 1 0 0 1 1 0 0 1 1 0 0 0 0 0 0 1 0 1 1 1 1 1 1 0 0 1 0 0 0 0 0 0 0 0 0 0 0 0 0 0 0 0 0 0 0 0 0 0 0 0 0 0 0 0 0 0 0 0 0 0 0 0 0 0 0 0 0 0 0 0 0 0 0 0 
1 1 0 1 0 0 0 0 0 0 0 0 1 1 0 1 0 1 0 1 0 1 0 0 0 0 0 0 0 0 0 0 0 0 0 0 0 0 0 0 0 0 1 0 0 0 1 0 1 1 0 0 0 0 1 0 1 0 0 0 0 0 0 0 0 0 0 1 0 0 0 0 0 0 1 0 0 0 0 1 0 0 0 0 0 0 0 1 0 0 0 0 0 0 0 0 0 0 0 0 0 1 0 0 1 0 0 0 0 0 0 0 0 0 0 
0 0 0 0 0 0 0 0 0 0 0 0 0 0 0 0 0 0 0 0 0 0 0 0 0 0 0 0 0 0 0 0 0 0 0 0 0 0 0 0 0 0 0 0 0 0 0 0 0 0 0 0 0 0 0 0 0 0 0 1 0 0 0 0 0 0 1 1 0 0 1 1 0 0 0 0 0 0 0 0 1 0 1 0 0 1 0 0 0 0 1 1 0 0 0 0 0 1 0 1 0 1 0 1 0 0 0 0 0 0 0 1 0 0 0 
0 0 0 0 0 0 0 0 0 0 0 0 0 0 0 0 0 0 0 0 0 0 0 0 0 0 0 0 0 0 0 0 0 0 0 0 0 0 0 0 0 0 0 0 0 0 0 0 0 0 0 0 0 0 0 0 0 0 0 0 0 0 0 0 0 0 0 1 0 0 1 1 1 0 0 0 0 0 0 0 1 0 1 0 0 1 0 0 0 0 1 1 0 0 0 0 0 1 0 1 0 1 0 1 0 0 0 0 0 0 0 1 0 0 0 
0 0 0 0 0 0 0 0 0 0 0 0 0 0 0 0 0 0 0 0 0 0 1 0 1 0 0 0 0 0 1 0 0 1 0 1 0 0 0 0 1 0 0 0 0 0 0 0 0 0 0 0 0 0 0 0 0 0 0 0 0 0 1 0 1 1 0 1 0 0 0 0 0 0 1 0 0 0 0 1 0 0 0 0 0 0 0 1 0 0 0 0 0 0 0 0 0 0 0 0 0 1 0 0 1 0 0 0 0 0 0 0 0 0 0 
0 0 0 0 0 0 0 0 0 0 0 0 0 0 0 0 0 0 0 0 0 0 1 1 1 1 1 0 1 2 1 0 1 0 2 1 0 1 1 1 1 0 0 0 0 0 0 0 0 0 0 0 0 0 0 0 0 2 0 0 0 0 0 1 1 1 0 1 1 0 1 0 0 0 1 0 1 0 0 1 0 0 0 0 0 1 0 1 0 1 0 1 0 1 0 0 1 0 0 0 0 1 0 0 1 0 0 0 1 1 0 0 1 0 1 
0 0 1 0 1 1 1 1 1 1 1 1 0 0 1 0 1 0 1 0 1 0 0 0 0 0 0 0 0 0 0 0 0 0 0 0 0 0 0 0 0 1 0 1 1 1 0 1 0 0 1 1 1 1 0 1 0 0 0 0 0 0 0 0 0 0 0 0 0 0 0 0 0 0 0 0 0 0 0 0 0 0 0 0 0 0 0 0 0 0 0 0 0 0 0 0 0 0 0 0 0 0 0 0 0 0 0 0 0 0 0 0 0 0 0 
1 1 2 1 2 2 2 2 2 2 2 2 1 1 2 1 2 1 2 1 2 1 1 1 1 1 0 2 0 1 1 2 1 2 1 1 2 2 1 1 1 2 1 2 2 2 1 2 1 1 2 2 2 2 1 2 1 0 2 2 2 2 2 1 1 1 2 2 1 2 1 2 2 2 2 2 1 2 2 2 2 2 2 2 2 2 2 2 2 2 2 1 2 1 2 2 2 2 2 2 2 2 2 2 2 2 2 2 1 2 2 2 1 2 2 
0 0 0 0 0 0 0 0 0 0 0 0 0 0 0 0 0 0 0 0 0 0 0 1 0 1 1 2 1 1 0 1 1 0 1 0 1 2 1 1 0 0 0 0 0 0 0 0 0 0 0 0 0 0 0 0 0 0 0 0 0 0 0 0 0 0 0 1 0 0 0 0 0 0 1 0 0 0 0 1 0 0 0 0 0 0 0 1 1 0 0 0 0 0 0 0 0 0 0 0 0 1 0 0 1 0 0 0 0 0 0 0 0 0 0 
0 0 1 0 1 1 1 1 1 1 1 1 0 0 1 0 1 0 1 0 1 0 0 0 0 0 0 0 0 0 0 0 0 0 0 0 0 0 0 0 0 1 0 1 1 1 0 1 0 0 1 1 1 1 0 1 0 0 0 0 0 0 0 0 0 0 0 0 0 0 0 0 0 0 0 0 0 0 0 0 0 0 0 0 0 0 0 0 0 0 0 0 0 0 0 0 0 0 0 0 0 0 0 0 0 0 0 0 0 0 0 0 0 0 0 
1 1 0 1 1 1 1 1 0 1 1 0 1 1 1 0 0 0 0 1 0 0 0 0 0 0 0 0 0 0 0 1 0 1 0 0 1 0 0 0 0 0 1 1 0 0 1 1 0 0 1 1 1 1 1 1 0 0 1 0 1 1 0 0 0 0 0 1 1 1 0 0 0 1 2 1 1 1 1 2 0 1 0 1 1 0 1 2 2 1 0 0 1 1 1 1 1 0 1 0 1 1 1 0 2 1 1 1 1 1 1 0 1 1 1 
1 1 1 1 2 2 2 2 1 2 2 1 1 1 2 0 1 0 1 1 1 0 0 1 0 1 1 2 1 0 0 1 0 0 0 0 1 1 1 1 0 1 1 2 1 1 1 2 0 0 2 2 2 2 1 2 0 0 1 0 0 1 0 0 0 0 0 0 0 1 0 1 1 1 0 1 0 1 1 0 1 1 1 1 1 0 1 0 0 0 0 0 0 1 1 0 0 1 1 1 1 0 1 1 1 2 1 1 0 0 1 1 0 0 0 
0 0 1 0 1 1 1 1 1 1 1 1 0 0 1 0 1 0 1 0 1 0 2 1 2 2 2 2 2 1 2 1 2 1 1 2 1 1 2 2 2 1 0 1 1 1 0 1 0 0 1 1 1 1 0 1 0 2 1 0 0 1 1 1 2 2 0 0 1 1 1 1 1 1 0 1 1 1 1 0 1 1 1 1 1 0 1 0 0 0 1 1 1 2 1 1 0 1 1 1 1 0 1 1 0 1 1 1 1 0 1 1 1 1 0 
0 0 2 0 1 1 1 1 2 1 1 2 0 0 1 1 2 1 2 0 2 1 0 1 0 1 0 1 0 1 0 1 1 0 1 0 1 2 1 1 0 2 0 1 2 2 0 1 1 1 1 1 1 1 0 1 1 0 1 2 1 1 1 1 0 0 2 2 0 1 1 2 2 1 1 1 0 0 1 1 1 1 2 1 1 1 1 1 0 0 2 1 1 1 1 1 0 2 1 2 0 2 1 2 1 1 1 1 0 0 1 2 0 1 0 
0 0 0 0 0 0 0 0 0 0 0 0 0 0 0 0 0 0 0 0 0 0 1 0 1 0 1 0 0 0 1 1 0 2 0 1 1 0 0 0 1 0 0 0 0 0 1 0 0 0 0 0 0 0 0 0 0 0 0 0 1 1 1 0 1 1 0 0 1 1 0 0 0 1 1 1 1 1 1 1 0 1 0 1 1 0 1 1 1 1 0 0 1 0 1 1 1 0 1 0 1 0 1 0 1 1 1 1 1 1 1 0 1 1 1 
0 0 0 0 0 0 0 0 0 0 0 0 0 0 0 0 0 0 0 0 0 0 1 0 1 0 1 0 0 0 1 1 0 2 0 1 1 0 0 0 1 0 0 0 0 0 1 0 0 0 0 0 0 0 0 0 0 0 0 0 1 1 1 0 1 1 0 0 1 1 0 0 0 1 1 1 1 1 1 1 0 1 0 1 1 0 1 1 1 1 0 0 1 0 1 1 1 0 1 0 1 0 1 0 1 1 1 1 1 1 1 0 1 1 1 
1 1 0 1 1 1 1 1 0 0 1 0 1 1 1 0 0 0 0 1 0 0 0 1 0 0 0 0 0 1 0 0 0 0 1 0 0 1 0 0 0 0 1 1 0 0 1 1 0 0 1 1 1 1 1 1 0 0 0 0 0 0 0 0 0 0 0 0 0 0 0 0 0 0 0 0 0 0 0 0 0 0 0 0 0 0 0 0 0 0 0 0 0 0 0 0 0 0 0 0 0 0 0 0 0 0 0 0 0 0 0 0 0 0 0 
1 1 1 1 1 1 1 1 1 1 1 1 1 1 1 1 1 1 1 1 1 1 1 0 1 0 0 0 0 0 1 1 0 2 0 1 1 0 0 0 1 1 1 1 1 1 1 1 1 1 1 1 1 1 1 1 1 0 1 2 2 1 2 1 1 1 2 1 1 1 1 2 2 1 1 1 1 1 2 1 2 1 2 1 1 1 2 1 1 1 2 1 2 0 1 1 1 2 1 2 1 1 2 2 1 2 1 1 1 1 2 2 1 1 1 
1 1 1 1 2 2 2 2 1 2 2 1 1 1 2 0 1 0 1 1 1 0 2 2 2 2 2 2 2 2 2 1 2 1 2 2 1 2 2 2 2 1 1 2 1 1 1 2 0 0 2 2 2 2 1 2 0 2 1 1 0 1 1 1 2 2 1 2 1 1 2 2 2 1 1 1 1 1 1 1 2 1 2 1 1 1 1 1 0 0 2 2 1 2 1 1 0 2 1 2 1 2 1 2 1 1 1 1 1 0 1 2 1 1 0 
0 0 2 1 1 1 1 1 2 1 2 2 0 0 1 1 2 1 2 0 2 1 0 1 0 1 1 2 1 0 0 1 1 0 0 0 1 1 1 1 0 2 0 1 2 2 0 1 1 1 1 1 1 1 0 1 1 0 1 2 1 1 1 1 0 0 2 1 0 0 1 1 1 1 0 0 0 0 0 0 1 0 1 1 1 1 0 0 0 0 1 1 0 0 0 1 0 1 0 1 0 1 0 1 0 0 1 0 0 0 0 1 0 1 0 
0 0 2 1 1 1 1 1 2 1 2 2 0 0 1 1 2 1 2 0 2 1 0 0 0 0 1 0 1 0 0 0 0 0 0 0 0 0 0 0 0 2 0 1 2 2 0 1 1 1 1 1 1 1 0 1 1 0 1 1 1 1 1 1 0 0 1 0 0 0 0 0 0 1 0 0 0 0 0 0 0 0 0 1 1 0 0 0 0 0 0 0 0 0 0 1 0 0 0 0 0 0 0 0 0 0 1 0 0 0 0 0 0 1 0 
0 0 0 0 0 0 0 0 0 0 0 0 0 0 0 0 0 0 0 0 0 0 1 1 1 1 1 0 1 1 1 0 1 0 1 1 0 0 1 1 1 0 0 0 0 0 0 0 0 0 0 0 0 0 0 0 0 2 0 0 0 0 0 1 1 1 0 0 1 0 1 0 0 0 0 0 1 0 0 0 0 0 0 0 0 0 0 0 0 0 0 1 0 1 0 0 0 0 0 0 0 0 0 0 0 0 0 0 1 0 0 0 1 0 0 
0 0 0 0 0 0 0 0 0 0 0 0 0 0 0 0 0 0 0 0 0 0 1 1 1 1 2 1 2 1 1 0 1 0 1 1 0 0 1 1 1 0 0 0 0 0 0 0 0 0 0 0 0 0 0 0 0 2 0 0 0 0 0 1 1 1 0 0 1 0 1 1 1 1 0 0 1 0 1 0 1 1 1 1 1 0 1 0 0 0 1 1 1 1 0 1 0 1 0 1 0 0 1 1 0 1 1 0 1 0 1 1 1 1 0 
0 0 0 0 0 0 0 0 0 0 0 0 0 0 0 0 0 0 0 0 0 0 1 1 1 1 2 1 2 1 1 0 1 0 1 1 0 0 1 1 1 0 0 0 0 0 0 0 0 0 0 0 0 0 0 0 0 2 0 0 0 0 0 1 1 1 0 0 1 0 1 1 1 1 0 0 1 0 1 0 1 1 1 1 1 0 1 0 0 0 1 1 1 1 0 1 0 1 0 1 0 0 1 1 0 1 1 0 1 0 1 1 1 1 0 
0 0 0 0 0 0 0 0 0 0 0 0 0 0 0 0 0 0 0 0 0 0 0 0 0 0 0 0 0 0 0 1 0 1 0 0 1 0 0 0 0 0 0 0 0 0 0 0 0 0 0 0 0 0 0 0 0 0 0 0 1 0 0 0 0 0 0 0 1 1 0 1 1 1 1 1 1 1 2 1 1 1 1 1 1 0 2 1 1 1 1 0 2 0 1 1 1 1 1 1 1 0 2 1 1 2 1 1 1 1 2 1 1 1 1 
1 1 0 1 0 0 0 0 0 0 0 0 1 1 0 1 0 1 0 1 0 1 2 1 2 2 2 2 2 1 2 1 2 1 1 2 1 1 2 2 2 0 1 0 0 0 1 0 1 1 0 0 0 0 1 0 1 2 1 1 0 1 1 1 2 2 1 2 1 1 2 1 1 1 1 1 1 1 0 1 1 1 1 1 1 2 0 1 1 1 1 2 0 2 1 1 1 1 1 1 1 2 0 1 1 0 1 1 1 1 0 1 1 1 1 
0 0 2 0 1 1 1 1 2 1 1 2 0 0 1 1 2 1 2 0 2 1 2 2 2 2 1 1 1 2 2 2 2 2 2 2 2 2 2 2 2 2 0 1 2 2 0 1 1 1 1 1 1 1 0 1 1 2 1 2 2 1 2 2 2 2 2 1 2 1 2 1 1 1 1 1 2 1 1 1 1 1 1 1 1 1 1 1 1 1 1 2 1 1 1 1 1 1 1 1 1 1 1 1 1 1 1 1 2 1 1 1 2 1 1 
1 1 2 1 2 0 2 2 2 2 2 2 1 1 2 1 2 1 2 1 2 1 1 1 1 2 1 1 1 1 1 2 0 1 1 0 2 1 2 2 1 2 1 2 2 2 1 2 1 1 2 2 2 2 1 2 0 2 1 0 2 1 1 2 1 1 2 1 2 2 2 1 1 2 1 2 2 2 1 1 1 2 1 2 2 2 1 1 0 2 0 2 1 2 2 2 2 1 2 1 2 1 1 1 1 1 2 2 2 0 1 1 0 2 2 
1 0 2 1 0 1 1 0 2 0 1 2 1 1 1 2 2 2 2 0 2 0 2 2 2 2 2 2 2 2 2 2 2 2 2 2 2 0 2 2 2 2 1 1 2 2 1 1 2 2 1 1 1 1 1 1 2 2 2 2 2 2 2 2 2 2 2 2 2 2 2 2 2 2 2 2 2 2 2 2 2 2 2 2 2 2 2 2 0 2 2 2 2 2 2 0 2 2 0 2 2 2 2 0 2 2 2 2 2 2 2 2 2 2 2 
0 0 1 0 0 0 0 0 1 0 0 1 0 0 0 1 1 1 1 0 1 1 1 1 1 1 0 1 0 0 1 1 1 1 0 1 1 1 1 1 1 1 0 0 1 1 0 0 1 1 0 0 0 0 0 0 1 0 2 2 1 2 2 1 1 1 2 2 0 1 1 1 1 1 1 1 0 1 0 1 1 1 1 1 1 2 0 1 1 1 1 1 0 1 1 1 1 1 1 1 1 2 0 1 1 0 1 1 0 1 0 1 0 1 1 
0 0 0 0 0 0 0 0 0 0 0 0 0 0 0 0 0 0 0 0 0 0 0 0 0 0 0 0 0 0 0 0 0 0 0 0 0 0 0 0 0 0 0 0 0 0 0 0 0 0 0 0 0 0 0 0 0 0 0 0 0 0 0 0 0 0 0 0 0 0 0 1 1 0 0 0 0 0 1 0 1 0 1 0 0 0 1 0 0 0 1 0 1 0 0 0 0 1 0 1 0 0 1 1 0 1 0 0 0 0 1 1 0 0 0 
0 0 1 0 0 0 0 0 1 0 0 1 0 0 0 1 1 0 1 0 1 1 1 0 1 0 0 0 0 0 1 0 0 1 0 1 0 0 0 0 1 1 0 0 1 1 0 0 1 1 0 0 0 0 0 0 1 0 1 1 1 1 0 1 1 1 1 1 0 0 0 0 0 0 1 0 0 0 0 1 0 0 0 0 0 0 0 0 0 0 0 0 0 0 0 0 0 0 0 0 0 1 0 0 1 0 0 0 0 0 0 0 0 0 0 
1 1 2 1 2 2 2 2 2 2 2 2 1 1 2 1 2 1 2 1 2 1 2 2 2 2 2 2 2 2 2 2 2 2 2 2 2 2 2 2 2 2 1 2 2 2 1 2 1 1 2 2 2 2 1 2 1 2 2 2 2 2 2 2 2 2 2 2 2 2 2 2 2 2 2 2 2 2 2 2 2 2 2 2 2 1 2 2 2 1 2 2 2 2 2 2 1 2 2 2 2 2 2 2 2 2 2 2 2 1 2 2 2 2 1 
0 0 0 0 0 0 0 0 0 0 0 0 0 0 0 0 0 0 0 0 0 0 0 0 0 0 1 1 1 0 0 1 0 1 0 0 0 0 0 0 0 0 0 0 0 0 0 0 0 0 0 0 0 0 0 0 0 0 0 0 1 0 0 0 0 0 0 0 1 2 0 0 0 0 0 2 1 2 1 1 0 0 0 0 1 0 1 1 0 1 0 0 1 1 2 1 1 0 1 0 2 0 1 0 1 1 1 1 1 1 1 0 1 2 1 
1 1 0 1 1 1 1 1 0 1 1 0 1 1 1 0 0 0 0 1 0 0 1 1 1 1 1 0 1 1 1 0 1 0 1 1 0 0 1 1 1 0 1 1 0 0 1 1 0 0 1 1 1 1 1 1 0 2 0 0 0 0 0 1 1 1 0 1 1 0 1 1 1 1 1 0 1 0 1 1 1 1 1 0 0 0 1 0 1 0 1 1 1 1 0 0 0 1 0 1 0 1 1 1 1 1 0 0 1 0 1 1 1 0 0 
0 0 0 0 0 0 0 0 0 0 0 0 0 0 0 0 0 0 0 0 0 0 1 1 1 1 1 0 1 1 1 0 1 0 1 1 0 0 1 1 1 0 0 0 0 0 0 0 0 0 0 0 0 0 0 0 0 2 0 0 0 0 0 1 1 1 0 0 1 0 1 0 0 1 0 0 1 0 0 0 0 1 0 0 0 0 0 0 0 0 0 1 0 1 0 0 0 0 0 0 0 0 0 0 0 0 0 0 1 0 0 0 1 0 0 
1 1 1 1 2 2 2 2 1 2 2 1 1 1 2 0 1 0 1 1 1 0 0 0 0 0 1 1 1 0 0 0 0 0 0 0 0 0 0 0 0 1 1 2 1 1 1 2 0 0 2 2 0 2 1 2 0 0 1 0 0 1 0 0 0 0 0 0 0 1 0 0 0 0 0 1 0 1 0 0 0 0 0 0 0 0 0 0 0 0 0 0 0 1 1 0 0 0 0 0 1 0 0 0 0 0 0 0 0 0 0 0 0 1 0 
0 0 0 0 0 0 0 0 0 0 0 0 0 0 0 0 0 0 0 0 0 0 2 1 1 1 1 0 1 1 1 0 1 0 1 1 0 0 1 1 1 0 0 0 0 0 0 0 0 0 0 0 0 0 0 0 0 2 1 0 0 1 0 1 1 1 0 0 1 0 1 0 0 1 0 0 1 0 0 0 0 0 0 0 0 0 0 0 0 0 0 1 0 1 0 0 0 0 0 0 0 0 0 0 0 0 0 0 1 0 0 0 1 0 0 
0 0 0 0 0 0 0 0 0 0 0 0 0 0 0 0 0 0 0 0 0 0 0 0 0 0 0 0 0 0 0 1 0 1 0 0 1 0 0 0 0 0 0 0 0 0 0 0 0 0 0 0 0 0 0 0 0 0 0 0 1 0 0 0 0 0 0 0 1 1 0 0 0 0 1 1 1 1 1 1 0 1 0 1 1 0 1 1 1 1 0 0 1 0 1 1 1 0 1 0 1 0 1 0 1 1 1 1 1 1 1 0 1 1 1 
1 1 0 1 0 0 0 0 0 0 0 0 1 1 0 1 0 1 0 1 1 1 0 0 0 0 0 0 0 0 0 0 0 0 0 0 0 0 0 0 0 0 1 0 0 0 1 0 1 1 0 0 0 0 1 0 1 0 0 0 0 0 0 0 0 0 0 0 0 0 0 0 0 0 0 0 0 0 0 0 0 0 0 0 0 0 0 0 0 0 0 0 0 0 0 0 0 0 0 0 0 0 0 0 0 0 0 0 0 0 0 0 0 0 0 
0 0 0 0 0 0 0 0 0 0 0 0 0 0 0 0 0 0 0 0 0 0 1 1 1 1 1 0 1 1 1 0 1 0 1 1 0 0 1 1 1 0 0 0 0 0 0 0 0 0 0 0 0 0 0 0 0 2 0 0 0 0 0 1 1 1 0 0 1 0 1 0 0 1 0 0 1 0 0 0 0 0 0 0 0 0 0 0 0 0 0 1 0 1 0 0 0 0 0 0 0 0 0 0 0 0 0 0 1 0 0 0 1 0 0 
1 1 1 1 2 2 2 2 1 2 2 1 1 1 2 0 1 0 1 1 1 0 1 1 1 1 2 1 2 1 1 0 1 0 1 1 0 0 1 1 1 1 1 2 1 0 1 2 0 0 2 2 2 2 1 2 0 2 1 0 0 1 0 1 1 1 0 0 1 1 1 0 0 2 0 1 1 1 0 0 0 0 0 0 0 0 0 0 0 0 0 1 0 2 1 0 0 0 0 0 1 0 0 0 0 0 0 0 1 0 0 0 1 1 0 
0 0 0 0 0 0 0 0 0 0 0 0 0 0 0 0 0 0 0 0 0 0 1 1 1 1 1 0 1 1 1 0 1 0 1 1 0 0 1 1 1 0 0 0 0 0 0 0 0 0 0 0 0 0 0 0 0 2 0 0 0 0 0 1 1 1 0 0 1 0 1 0 0 1 0 0 1 0 0 0 0 0 0 0 0 0 0 0 0 0 0 1 0 1 0 0 0 0 0 0 0 0 0 0 0 0 0 0 1 0 0 0 1 0 0 
0 0 0 0 0 0 0 0 0 0 0 0 0 0 0 0 0 0 0 0 0 0 1 1 1 1 0 1 0 0 1 1 1 1 0 1 1 2 1 1 1 0 0 0 0 0 0 0 0 0 0 0 0 0 0 0 0 0 0 1 0 0 1 0 1 1 1 2 0 0 1 1 1 0 1 0 0 0 0 1 1 0 1 0 0 1 0 1 1 0 1 1 0 0 0 0 0 1 0 1 0 2 0 1 1 0 0 1 0 0 0 1 0 0 0 
0 0 0 0 0 0 0 0 0 0 0 0 0 0 0 0 0 0 0 0 0 0 1 1 1 1 1 0 1 1 1 0 1 0 1 1 0 0 1 1 1 0 0 0 0 0 0 0 0 0 0 0 0 0 0 0 0 2 0 0 0 0 0 1 1 1 0 0 1 0 1 0 0 1 0 0 1 0 0 0 0 0 0 0 0 0 0 0 0 0 0 1 0 1 0 0 0 0 0 0 0 0 0 0 0 0 0 0 1 0 0 0 1 0 0 
0 0 0 0 0 0 0 0 0 0 0 0 0 0 0 0 0 0 0 0 0 0 0 0 0 0 0 0 0 0 0 0 0 0 0 0 0 0 0 0 0 0 0 0 0 0 0 0 0 0 0 0 0 0 0 0 0 0 0 1 0 0 0 0 0 0 1 1 0 0 1 1 1 0 0 0 0 0 0 0 1 0 1 0 0 1 0 0 0 0 1 1 0 0 0 0 0 1 0 1 0 1 0 1 0 0 0 0 0 0 0 1 0 0 0 
0 0 0 0 0 0 0 0 0 0 0 0 0 0 0 0 0 0 0 0 0 0 0 1 0 1 0 1 0 0 0 2 1 0 0 0 2 1 1 1 0 0 0 0 0 0 0 0 0 0 0 0 0 0 0 0 0 0 0 0 0 0 0 0 0 0 0 0 0 0 0 0 0 1 0 0 0 0 0 0 0 1 0 2 2 0 0 0 0 0 0 0 0 0 0 2 0 0 0 0 0 0 0 0 0 0 2 0 0 0 0 0 1 0 0 
0 0 2 0 1 1 1 1 2 1 1 2 0 0 1 1 2 1 2 0 2 1 1 0 1 0 1 1 1 0 1 0 0 2 0 1 0 0 0 0 1 2 0 1 2 2 0 1 1 0 1 1 1 1 0 1 1 0 2 2 2 2 2 1 1 1 2 2 0 2 1 1 1 0 2 2 0 1 0 2 1 1 1 0 0 2 0 0 0 2 1 1 0 1 2 0 2 1 2 1 2 2 0 1 2 0 0 2 0 2 0 1 0 2 2 
0 0 1 0 1 1 1 1 1 1 1 1 0 0 1 0 1 0 1 0 1 0 2 1 2 1 1 0 0 1 2 1 1 2 1 2 1 0 1 1 2 1 0 1 1 1 0 1 0 0 1 0 0 1 0 1 0 2 1 1 1 1 1 1 2 2 1 2 2 1 2 2 2 1 2 1 2 1 2 2 2 1 2 1 1 2 2 2 0 2 2 0 2 1 1 1 2 2 2 2 1 2 2 2 2 2 1 2 2 2 2 2 2 1 2 
0 0 0 0 0 0 0 0 0 0 0 0 0 0 0 0 0 0 0 0 0 0 0 0 0 0 0 0 0 0 0 1 0 1 0 0 1 0 0 0 0 0 0 0 0 0 0 0 0 0 0 0 0 0 0 0 0 0 0 0 1 0 0 0 0 0 0 0 1 1 0 0 0 1 1 1 1 1 1 1 0 2 0 2 2 0 1 1 1 1 0 0 1 0 1 2 1 0 1 0 1 0 1 0 1 1 2 1 1 1 1 0 1 1 1 
1 1 2 1 1 1 1 1 2 1 1 2 1 1 1 2 2 2 2 1 2 2 0 1 0 1 0 1 0 0 0 1 1 0 0 0 1 1 1 1 0 0 1 1 2 2 1 1 2 2 1 1 1 1 1 1 2 0 1 1 1 1 1 1 0 0 1 0 0 0 0 0 0 0 0 0 0 0 0 0 0 0 0 0 0 0 0 0 0 0 0 0 0 0 0 0 0 0 0 0 0 0 0 0 0 0 0 0 0 0 0 0 0 0 0 
1 1 1 1 1 1 1 1 1 1 1 1 1 1 1 1 1 1 1 1 1 1 1 1 1 1 1 1 1 1 1 1 1 1 1 1 1 1 1 1 1 1 1 1 1 1 1 1 1 1 1 1 1 1 1 1 1 1 1 1 1 1 1 1 1 1 1 2 1 1 1 1 1 1 1 1 1 1 1 1 1 1 1 1 1 1 1 0 1 1 1 2 1 1 1 1 0 1 1 1 1 2 1 1 1 1 1 0 1 0 1 1 1 1 0 
0 0 0 0 0 0 0 0 0 0 0 0 0 0 0 0 0 0 0 0 0 0 0 0 0 0 0 0 0 0 0 0 0 0 0 0 0 0 0 0 0 0 0 0 0 0 0 0 0 0 0 0 0 0 0 0 0 0 0 0 0 0 0 0 0 0 0 0 0 0 0 1 0 0 0 0 0 0 1 0 1 0 1 0 0 0 1 0 0 0 1 0 1 0 0 0 0 1 0 1 0 0 1 1 0 1 0 0 0 0 1 1 0 0 0 
1 1 0 1 1 1 1 1 0 1 1 0 1 1 1 0 0 0 0 1 0 0 0 0 0 0 0 0 0 0 0 0 0 0 0 0 0 0 0 0 0 0 1 1 0 0 1 1 0 0 1 1 1 1 1 1 0 0 0 0 0 0 0 0 0 0 0 0 0 0 0 0 0 0 0 0 0 0 0 0 0 0 0 0 0 0 0 0 0 0 0 0 0 0 0 0 0 0 0 0 0 0 0 0 0 0 0 0 0 0 0 0 0 0 0 
1 1 2 1 1 1 1 1 2 1 1 2 1 1 1 2 2 2 2 1 2 2 2 2 2 2 2 2 2 2 2 2 2 2 2 2 2 2 2 2 2 2 1 0 2 2 1 1 2 2 1 1 1 1 1 1 2 2 2 2 2 2 2 2 2 2 2 2 2 2 2 2 2 2 2 2 2 2 2 2 2 2 2 2 2 2 2 2 2 2 2 2 2 2 2 2 2 2 2 2 2 2 2 2 2 2 2 2 2 2 2 2 2 2 2 
0 0 2 0 1 1 1 1 2 1 1 2 0 0 1 1 2 1 2 0 2 2 2 2 2 2 2 2 2 2 2 1 2 1 2 2 1 2 2 2 2 2 0 1 2 2 0 1 1 1 1 1 1 1 0 1 2 2 2 2 1 2 2 2 2 2 2 2 1 0 2 2 2 2 1 0 1 0 1 1 2 1 2 1 1 2 1 1 1 1 1 2 1 2 0 1 1 2 1 2 0 2 1 2 1 1 1 1 1 1 1 2 1 0 1 
1 1 0 1 1 1 1 1 0 1 1 0 1 1 1 0 0 0 0 1 0 0 0 0 0 0 0 0 0 0 0 0 0 0 0 0 0 0 0 0 0 0 1 1 0 0 1 1 0 0 1 1 1 1 1 1 0 0 0 0 0 0 0 0 0 0 0 0 0 0 0 0 0 0 0 0 0 0 0 0 0 0 0 0 0 0 0 0 0 0 0 0 0 0 0 0 0 0 0 0 0 0 0 0 0 0 0 0 0 0 0 0 0 0 0 
0 0 0 0 0 0 0 0 0 0 0 0 0 0 0 0 0 0 0 0 0 0 0 1 0 1 0 1 0 0 0 1 1 0 0 0 1 1 1 1 0 0 0 0 0 0 0 0 0 0 0 0 0 0 0 0 0 0 0 1 0 0 0 0 0 0 1 1 0 0 1 1 1 0 0 0 0 0 0 0 1 0 1 0 0 1 0 0 0 0 1 1 0 0 0 0 0 1 0 1 0 1 0 1 0 0 0 0 0 0 0 1 0 0 0 
1 1 1 1 0 0 0 0 1 0 0 1 1 1 0 2 1 2 1 1 1 2 0 0 0 0 1 1 1 0 0 0 0 0 0 0 0 0 0 0 0 1 1 0 1 1 1 0 2 2 0 0 0 0 1 0 2 0 1 1 1 1 1 1 0 0 1 0 0 1 0 0 0 0 0 1 0 1 0 0 0 0 0 0 0 0 0 0 0 0 0 0 0 1 1 0 0 0 0 0 1 0 0 0 0 0 0 0 0 0 0 0 0 1 0 
1 1 2 1 1 1 1 1 2 1 1 2 1 1 1 2 2 2 2 2 2 2 0 1 0 0 0 0 0 1 0 1 0 1 1 0 1 1 0 0 0 2 1 1 2 0 1 1 2 2 1 0 1 1 1 1 2 0 1 1 1 1 1 1 0 0 1 1 1 1 0 1 1 1 2 1 1 1 2 2 1 0 1 2 2 1 2 1 1 2 1 0 2 0 1 2 2 1 1 1 1 1 2 1 2 2 2 1 1 2 2 1 1 1 2 
1 1 1 1 2 2 2 2 1 2 2 1 1 1 2 0 1 0 1 1 1 0 2 1 2 2 1 1 1 1 2 2 2 2 1 2 2 1 2 2 2 1 1 2 1 1 1 2 0 0 2 2 2 2 1 2 0 2 1 1 1 1 1 1 2 2 1 1 2 1 2 2 2 2 1 1 2 1 2 1 2 2 2 2 2 2 2 1 2 2 2 2 2 1 1 2 2 2 1 2 1 1 2 2 1 2 2 1 2 2 2 2 2 1 2 
0 0 1 0 1 1 1 1 1 1 1 1 0 0 1 0 1 0 1 0 1 0 2 1 2 1 1 0 1 1 2 0 1 1 1 2 0 0 1 1 2 1 0 1 1 1 0 1 0 0 0 1 1 1 0 1 0 2 0 1 0 0 1 1 2 2 1 2 0 0 2 1 1 1 1 0 1 0 0 1 1 1 1 0 0 2 0 0 0 1 1 2 0 1 0 0 1 1 0 1 0 2 0 1 1 0 0 0 1 1 0 1 1 0 1 
0 0 0 0 0 0 0 0 0 0 0 0 0 0 0 0 0 0 0 0 0 0 0 0 0 0 0 0 0 0 0 1 0 1 0 0 1 0 0 0 0 0 0 0 0 0 0 0 0 0 0 0 0 0 0 0 0 0 0 0 1 0 0 0 0 0 0 0 1 1 0 0 0 0 1 1 1 0 1 1 0 0 0 1 1 0 1 1 0 1 0 0 1 0 1 1 1 0 1 0 1 0 1 0 1 1 1 1 1 1 1 0 1 1 1 
1 1 2 1 2 2 2 2 2 2 2 2 1 1 2 1 2 1 2 1 2 1 1 1 1 2 1 1 1 1 1 1 1 0 1 1 1 1 1 2 1 2 1 2 2 2 1 2 1 1 2 2 2 2 1 2 1 2 0 0 0 0 0 1 1 1 0 1 1 0 1 0 0 1 1 0 1 0 0 1 0 1 0 0 0 0 0 0 1 0 0 1 0 1 0 0 0 0 0 0 0 1 0 0 1 0 0 0 1 0 0 0 1 0 0 
1 1 1 1 0 0 0 0 1 0 0 1 1 1 0 2 1 2 1 1 1 2 2 2 2 2 2 2 2 2 2 2 2 2 2 2 2 2 2 2 2 1 1 0 1 1 1 0 2 2 0 0 0 0 1 0 2 2 2 2 2 2 2 2 2 2 2 2 2 2 2 1 1 2 2 2 2 2 1 0 1 2 1 2 2 2 1 2 2 2 1 2 1 1 2 1 2 1 2 1 2 2 1 1 2 1 2 2 2 2 1 2 2 2 2 
1 1 1 1 2 2 2 2 1 2 2 1 1 1 2 0 1 0 1 1 1 0 1 1 1 1 0 1 0 0 1 2 1 2 0 1 2 1 1 1 1 1 1 2 1 1 1 2 0 0 2 2 2 2 1 2 0 0 1 1 2 1 2 1 1 1 0 1 1 1 0 0 0 1 2 1 1 1 1 2 0 1 0 2 2 1 1 1 0 2 0 0 1 0 1 2 2 0 1 0 1 1 1 0 0 1 2 1 1 2 1 0 1 1 2 
0 0 0 0 0 0 0 0 0 0 0 0 0 0 0 0 0 0 0 0 0 0 0 0 0 0 0 0 0 0 0 0 0 0 0 0 0 0 0 0 0 0 0 0 0 0 0 0 0 0 0 0 0 0 0 0 0 0 0 1 0 0 0 0 0 0 1 1 0 0 1 1 1 0 0 0 0 0 0 0 1 0 1 0 0 2 0 0 0 1 1 1 0 0 0 0 0 1 0 1 0 1 0 1 0 0 0 0 0 0 0 1 0 0 0 
1 1 0 1 1 1 1 1 0 1 1 0 1 1 1 0 0 0 0 1 0 0 1 1 1 1 1 0 1 1 1 0 1 0 1 1 0 0 1 1 1 0 1 1 0 0 1 1 0 0 1 1 1 1 1 1 0 2 0 1 0 0 0 1 1 1 1 1 1 0 2 1 1 1 0 0 1 0 0 0 1 1 1 0 0 2 0 1 0 1 1 2 0 1 0 0 0 1 1 1 0 1 0 1 0 0 0 1 1 0 0 1 1 0 0 
0 0 1 0 0 0 0 0 1 0 0 1 0 0 0 2 1 2 1 0 1 2 0 0 0 0 0 0 0 0 0 0 0 0 0 0 0 0 0 0 0 1 0 0 1 1 0 0 2 2 0 0 0 0 0 0 2 0 0 0 0 0 0 0 0 0 0 0 0 0 0 0 0 0 0 0 0 0 0 0 0 0 0 0 0 0 0 0 0 0 0 0 0 0 0 0 0 0 0 0 0 0 0 0 0 0 0 0 0 0 0 0 0 0 0 
1 1 2 1 2 2 2 2 2 2 2 2 1 1 2 1 2 1 2 1 2 0 0 1 0 1 0 1 0 1 0 2 2 1 1 0 2 2 1 1 0 2 1 2 2 2 1 2 1 1 2 2 2 2 1 2 1 0 1 1 2 1 1 1 0 0 1 0 1 1 0 0 0 0 1 1 1 1 1 1 0 0 0 1 1 0 1 1 1 1 0 0 1 0 1 1 1 0 1 0 1 0 1 0 1 1 1 1 1 1 1 0 1 1 1 
1 1 2 1 2 2 2 2 2 2 2 2 1 1 2 1 2 1 2 1 2 1 1 1 1 1 2 1 2 2 1 1 1 1 2 1 1 1 1 1 1 2 1 2 2 2 1 2 1 1 2 2 2 2 1 2 1 2 2 2 2 2 1 2 1 1 2 2 2 2 2 2 2 2 2 2 2 2 2 2 2 2 2 2 2 2 2 2 2 2 2 2 2 2 2 2 2 2 2 2 2 2 2 2 2 2 2 2 2 2 2 2 2 2 2 
0 0 1 0 0 0 0 0 1 0 0 1 0 0 0 1 1 1 1 0 0 1 0 0 0 0 0 0 0 0 0 0 0 0 0 0 0 0 0 0 0 1 0 0 0 1 0 0 1 1 0 0 0 0 0 0 1 0 0 0 0 0 0 0 0 0 0 0 0 0 0 0 0 0 0 0 0 0 0 0 0 0 0 0 0 0 0 0 0 0 0 0 0 0 0 0 0 0 0 0 0 0 0 0 0 0 0 0 0 0 0 0 0 0 0 
1 1 0 1 0 0 0 0 0 0 0 0 1 1 0 1 0 1 0 1 0 1 0 0 0 0 0 0 0 0 0 0 0 0 0 0 0 0 0 0 0 0 1 0 0 0 1 0 1 1 0 0 0 0 1 0 1 0 0 0 0 0 0 0 0 0 0 0 0 0 0 0 0 0 0 0 0 0 0 0 0 0 0 0 0 0 0 0 0 0 0 0 0 0 0 0 0 0 0 0 0 0 0 0 0 0 0 0 0 0 0 0 0 0 0 
0 0 1 0 0 0 0 0 1 0 0 1 0 0 0 1 1 1 1 0 1 1 0 1 0 1 0 1 0 0 0 2 1 1 0 0 2 1 1 1 0 1 0 0 1 1 0 0 1 1 0 0 0 0 0 0 1 0 1 1 2 1 1 1 0 0 1 0 1 1 0 0 0 0 1 1 1 1 1 1 0 0 0 1 1 0 1 1 1 1 0 0 1 0 1 1 1 0 1 0 1 0 1 0 1 1 1 1 1 1 1 0 1 1 1 
1 1 1 1 2 2 2 2 1 2 2 1 1 1 2 0 1 0 1 1 1 0 0 0 0 0 0 0 0 0 0 0 0 0 0 0 0 0 0 0 0 1 1 2 0 1 1 2 0 0 2 0 2 2 1 2 0 0 0 0 0 0 0 0 0 0 0 1 0 0 0 0 0 0 1 0 0 0 0 1 0 0 0 0 0 0 0 0 0 0 0 0 0 0 0 0 0 0 0 0 0 1 0 0 1 0 0 0 0 0 0 0 0 0 0 
1 1 0 1 1 1 1 1 0 1 1 0 1 1 1 0 0 0 0 1 0 0 0 0 0 0 0 0 0 0 0 0 0 0 0 0 0 0 0 0 0 0 1 1 0 0 1 1 0 0 1 1 1 1 1 1 0 0 0 0 0 0 0 0 0 0 0 0 0 0 0 0 0 0 0 0 0 0 0 0 0 0 0 0 0 0 0 0 0 0 0 0 0 0 0 0 0 0 0 0 0 0 0 0 0 0 0 0 0 0 0 0 0 0 0 
1 1 0 1 1 1 1 1 0 1 1 0 1 1 1 0 0 0 0 1 0 0 0 0 0 0 0 0 0 0 0 0 0 0 0 0 0 0 0 0 0 0 1 1 0 0 1 1 0 0 1 1 1 1 1 1 0 0 0 0 0 0 0 0 0 0 0 0 0 0 0 0 0 0 0 0 0 0 0 0 0 0 0 0 0 0 0 0 0 0 0 0 0 0 0 0 0 0 0 0 0 0 0 0 0 0 0 0 0 0 0 0 0 0 0 
1 1 2 1 2 2 0 2 2 2 2 2 1 1 2 1 2 1 2 1 2 1 2 1 2 1 1 0 1 1 2 1 1 2 1 2 1 0 1 1 2 2 1 2 1 2 1 2 1 1 2 2 2 2 1 2 1 2 2 1 2 2 2 2 2 2 1 0 2 1 1 0 0 2 1 1 2 1 1 1 0 2 0 2 2 0 1 1 1 1 0 1 1 1 1 2 1 0 1 0 1 0 1 0 1 1 2 1 2 1 1 0 2 1 1 
0 1 2 1 1 1 1 1 2 1 1 2 1 1 1 2 2 2 2 1 2 2 2 2 2 2 2 2 2 2 2 2 2 2 2 2 2 2 2 2 2 2 1 1 2 2 0 1 2 2 1 1 1 1 1 1 2 2 2 2 2 2 2 2 2 2 2 1 2 2 2 2 2 2 1 2 2 2 2 1 2 2 2 2 1 2 2 2 1 2 2 2 2 2 2 2 2 2 0 2 2 1 2 2 1 2 2 2 2 0 2 2 2 2 2 
0 0 0 0 0 0 0 0 0 0 0 0 0 0 0 0 0 0 0 0 0 0 1 1 1 1 1 0 1 1 1 0 1 0 1 1 0 0 1 1 1 0 0 0 0 0 0 0 0 0 0 0 0 0 0 0 0 2 0 0 0 0 0 1 1 1 0 0 1 0 1 0 0 1 0 0 1 0 0 0 0 1 0 0 0 0 0 0 0 0 0 1 0 1 0 0 0 0 0 0 0 0 0 0 0 0 0 0 1 0 0 0 1 0 0 
0 0 0 0 0 0 0 0 0 0 0 0 0 0 0 0 0 0 0 0 0 0 0 0 0 0 0 0 0 0 0 0 0 0 0 0 0 0 0 0 0 0 0 0 0 0 0 0 0 0 0 0 0 0 0 0 0 0 0 1 0 0 0 0 0 0 1 1 0 0 1 1 1 0 0 0 0 0 0 0 1 0 1 0 0 1 0 0 0 0 1 1 0 0 0 0 0 1 0 1 0 1 0 1 0 0 0 0 0 0 0 1 0 0 0 
0 0 1 0 0 0 0 0 1 0 0 1 0 0 0 1 1 1 1 0 0 1 0 0 0 0 0 0 0 0 0 0 0 0 0 0 0 0 0 0 0 1 0 0 1 1 0 0 0 1 0 0 0 0 0 0 1 0 0 0 0 0 0 0 0 0 0 0 0 0 0 0 0 0 0 0 0 0 0 0 0 0 0 0 0 0 0 0 0 0 0 0 0 0 0 0 0 0 0 0 0 0 0 0 0 0 0 0 0 0 0 0 0 0 0 
1 1 2 1 1 1 1 1 2 1 1 2 1 1 1 2 2 2 2 1 2 2 2 2 2 2 2 2 2 2 2 2 2 2 2 2 2 2 2 2 2 2 1 1 2 2 1 1 2 2 1 1 1 1 1 1 2 2 2 2 2 2 2 2 2 2 2 2 2 2 2 2 2 2 2 2 2 2 2 2 2 2 2 2 2 2 2 2 2 2 2 2 2 2 2 2 2 2 2 2 2 2 2 2 2 2 2 2 2 2 2 2 2 2 2 
0 0 0 0 0 0 0 0 0 0 0 0 0 0 0 0 0 0 0 0 0 0 1 1 1 1 1 0 1 1 1 1 1 1 1 1 1 0 1 1 1 0 0 0 0 0 0 0 0 0 0 0 0 0 0 0 0 2 1 1 2 1 1 2 1 1 1 0 2 1 1 0 0 1 1 1 2 1 1 1 0 1 0 1 1 0 1 1 1 1 0 1 1 1 1 1 1 0 1 0 1 0 1 0 1 1 1 1 2 1 1 0 2 1 1 
1 1 1 0 1 1 1 1 1 1 1 1 1 1 1 1 1 1 1 1 1 1 0 1 0 1 0 2 1 0 0 2 0 1 1 0 2 2 1 1 0 2 1 1 2 1 1 1 1 1 1 1 1 1 0 1 1 0 0 0 2 2 1 1 0 0 2 2 1 2 1 2 2 0 2 2 1 2 2 2 2 0 2 1 1 2 2 2 2 2 2 1 2 1 2 1 2 2 2 2 2 2 2 2 2 2 1 2 1 2 2 2 1 2 2 
0 0 0 0 0 0 0 0 0 0 0 0 0 0 0 0 0 0 0 0 0 0 1 1 1 1 1 0 1 1 1 0 1 0 1 1 0 0 1 1 1 0 0 0 0 0 0 0 0 0 0 0 0 0 0 0 0 1 0 1 0 0 0 0 0 1 1 1 1 0 2 1 1 1 0 0 1 0 0 0 1 1 1 0 0 1 0 0 0 0 1 2 0 1 0 0 0 1 0 1 0 1 0 1 0 0 0 0 1 0 0 1 1 0 0 
1 1 2 1 2 2 2 2 2 2 2 2 1 1 2 1 2 1 2 1 2 1 2 2 2 2 2 2 2 2 2 2 2 2 2 2 2 2 2 2 2 2 1 2 1 2 1 2 1 1 2 2 2 2 1 2 1 2 2 1 2 2 2 2 2 2 1 1 2 2 1 1 1 2 2 2 2 2 2 2 1 2 1 2 2 1 2 2 0 2 1 1 0 2 2 2 2 1 2 1 2 1 2 1 2 2 2 2 2 2 2 1 2 2 2 
0 0 0 0 0 0 0 0 0 0 0 0 0 0 0 0 0 0 0 0 0 0 0 0 0 0 0 0 0 0 0 1 0 1 0 0 1 0 0 0 0 0 0 0 0 0 0 0 0 0 0 0 0 0 0 0 0 0 1 1 2 1 1 1 0 0 1 0 1 2 0 0 0 0 1 1 1 1 1 0 0 0 0 1 1 0 1 1 0 1 0 0 0 0 1 1 1 0 1 0 1 0 1 0 1 1 1 1 1 1 1 0 1 1 1 
0 0 0 0 0 0 0 0 0 0 0 0 0 0 0 0 0 0 0 0 0 0 0 0 0 0 0 0 0 0 0 0 0 0 0 0 0 0 0 0 0 0 0 0 0 0 0 0 0 0 0 0 0 0 0 0 0 0 0 1 0 0 0 0 0 0 1 1 0 0 1 2 2 0 0 0 0 0 1 0 2 0 2 0 0 1 1 0 0 0 2 1 1 0 0 0 0 2 0 2 0 1 1 2 0 1 0 0 0 0 1 2 0 0 0 
1 1 0 1 1 1 1 1 0 1 1 0 1 1 1 0 0 0 0 1 0 0 0 0 0 0 0 0 0 0 0 0 0 0 0 0 0 0 0 0 0 0 1 1 0 0 1 1 0 0 1 1 1 1 1 1 0 0 0 0 0 0 0 0 0 0 0 0 0 0 0 0 0 0 0 0 0 0 0 0 0 0 0 0 0 0 0 0 0 0 0 0 0 0 0 0 0 0 0 0 0 0 0 0 0 0 0 0 0 0 0 0 0 0 0 
0 0 0 0 0 0 0 0 0 0 0 0 0 0 0 0 0 0 0 0 0 0 0 0 0 0 0 0 0 0 0 0 0 0 0 0 0 0 0 0 0 0 0 0 0 0 0 0 0 0 0 0 0 0 0 0 0 0 1 0 0 1 0 0 0 0 0 0 0 0 0 0 0 1 0 0 0 0 0 0 0 1 0 1 1 1 0 0 0 1 0 0 0 0 0 1 1 0 0 0 0 0 0 0 0 0 1 0 0 1 0 0 0 0 1 
0 0 0 0 0 0 0 0 0 0 0 0 0 0 0 0 0 0 0 0 0 0 0 0 0 0 0 0 0 0 0 0 0 0 0 0 0 0 0 0 0 0 0 0 0 0 0 0 0 0 0 0 0 0 0 0 0 0 0 0 0 0 0 0 0 0 0 0 0 0 0 1 1 0 0 0 0 0 1 0 1 0 1 0 0 0 1 0 0 0 1 0 1 0 0 0 0 1 0 1 0 0 1 1 0 1 0 0 0 0 1 1 0 0 0 
0 0 0 0 0 0 0 0 0 0 0 0 0 0 0 0 0 0 0 0 0 0 0 0 0 0 0 0 0 0 0 0 0 0 0 0 0 0 0 0 0 0 0 0 0 0 0 0 0 0 0 0 0 0 0 0 0 0 0 0 0 0 0 0 0 0 0 0 0 0 0 1 1 0 0 0 0 0 1 0 1 0 1 0 0 1 1 0 0 1 1 0 1 0 0 0 1 1 0 1 0 0 1 1 0 1 0 0 0 1 1 1 0 0 1 
0 0 2 0 1 1 1 1 0 1 1 2 0 0 1 1 2 1 2 0 2 1 0 1 0 1 1 2 1 1 0 2 1 1 1 0 2 2 1 1 0 0 0 1 1 2 0 1 1 1 1 1 0 1 0 1 1 0 1 1 2 1 1 1 1 0 1 0 1 2 0 1 1 0 1 0 0 2 2 1 1 0 1 1 1 1 2 2 1 2 1 0 2 0 2 1 2 1 2 1 2 0 2 1 1 2 1 2 1 0 2 0 0 2 2 
0 0 1 0 0 0 0 1 1 0 0 1 0 0 0 1 0 1 1 0 1 1 0 0 0 0 0 0 0 0 0 0 0 0 0 0 0 0 0 0 0 1 0 0 1 1 0 0 0 1 0 0 0 0 0 0 0 0 0 0 0 0 0 0 0 0 0 0 0 0 0 0 0 0 0 0 0 0 0 0 0 0 0 0 0 0 0 0 0 0 0 0 0 0 0 0 0 0 0 0 0 0 0 0 0 0 0 0 0 0 0 0 0 0 0 
0 0 0 0 0 0 0 0 0 0 0 0 0 0 0 0 0 0 0 0 0 0 0 0 0 0 0 0 0 0 0 0 0 0 0 0 0 0 0 0 0 0 0 0 0 0 0 0 0 0 0 0 0 0 0 0 0 0 0 1 0 0 0 0 0 0 1 2 0 0 1 1 1 0 1 0 0 0 0 1 1 0 1 0 0 1 0 0 0 0 1 1 0 0 0 0 0 1 0 1 0 2 0 1 1 0 0 0 0 0 0 1 0 0 0 
0 0 0 0 0 0 0 0 0 0 0 0 0 0 0 0 0 0 0 0 0 0 0 0 0 0 0 0 0 0 0 1 0 1 0 0 1 0 0 0 0 0 0 0 0 0 0 0 0 0 0 0 0 0 0 0 0 0 1 1 2 1 1 1 1 0 1 0 1 1 0 0 0 0 1 1 1 1 1 1 0 0 0 1 1 0 1 1 1 1 0 0 1 0 1 1 1 0 1 0 1 0 1 0 1 1 1 1 1 1 1 0 1 1 1 
1 1 1 1 1 1 1 1 1 1 1 1 1 1 1 1 1 1 1 1 1 1 1 0 1 0 0 0 0 0 1 0 0 1 0 1 0 0 0 0 1 1 1 1 1 1 1 1 1 1 1 1 1 1 1 1 1 0 1 1 0 1 1 0 1 1 1 1 0 0 1 1 1 1 0 0 0 0 0 0 1 1 1 1 1 1 0 1 0 0 1 1 0 0 0 1 0 1 1 1 0 1 0 1 0 0 1 1 0 0 0 1 0 0 0 
0 0 1 0 0 0 0 0 1 0 0 1 0 0 0 1 1 1 1 0 1 1 2 2 2 2 1 1 1 2 2 2 2 2 2 2 2 2 2 2 2 1 0 0 1 1 0 0 1 1 0 0 0 0 0 0 1 2 2 2 2 2 2 2 2 2 2 2 2 1 2 2 2 2 2 1 2 1 2 2 2 2 2 2 2 1 2 2 2 1 2 2 2 1 1 2 1 2 2 2 1 2 2 2 2 2 2 2 2 1 2 2 2 1 1 
0 0 0 0 0 0 0 0 0 0 0 0 0 0 0 0 0 0 0 0 0 0 0 0 0 0 0 0 0 0 0 1 0 1 0 0 1 0 0 0 0 0 0 0 0 0 0 0 0 0 0 0 0 0 0 0 0 0 1 1 2 1 1 1 1 0 1 0 1 1 0 0 0 0 1 1 1 1 1 1 0 0 0 1 1 0 1 1 1 1 0 0 1 0 1 1 1 0 1 0 1 0 1 0 1 1 1 1 1 1 1 0 1 1 1 
1 1 2 1 2 2 2 2 2 2 2 2 1 1 2 1 2 1 2 1 2 1 1 2 1 2 2 2 2 2 1 2 2 1 2 1 2 2 2 2 1 2 1 2 1 2 1 2 1 1 2 2 2 2 1 2 1 2 2 2 2 2 1 2 1 1 2 2 2 2 2 2 2 2 2 2 2 2 2 2 2 2 2 2 2 2 2 2 2 2 2 2 2 2 2 2 2 2 2 2 2 2 2 2 2 2 2 2 2 2 2 2 2 2 2 
0 0 2 0 1 1 1 1 2 1 1 2 0 0 1 1 2 1 2 0 2 1 0 0 0 0 1 1 1 0 0 0 0 0 0 0 0 0 0 0 0 2 0 1 1 2 0 1 1 1 1 1 1 1 0 1 1 0 0 0 0 0 0 0 0 0 0 0 0 1 0 0 0 0 0 1 0 1 0 0 0 0 0 0 0 0 0 0 0 0 0 0 0 1 1 0 0 0 0 0 1 0 0 0 0 0 0 0 0 0 0 0 0 1 0 
0 0 1 0 0 0 1 0 1 0 0 1 0 0 0 1 0 2 1 0 1 1 1 0 2 1 0 0 0 0 1 0 0 1 0 1 0 0 0 0 1 1 1 0 1 1 0 0 1 1 1 0 0 0 0 0 1 0 0 1 0 1 1 0 1 1 0 0 0 0 0 1 1 0 0 0 0 0 1 0 1 0 1 0 1 0 1 0 1 0 1 0 1 1 0 0 0 1 1 1 0 0 1 1 0 1 0 0 0 0 1 1 0 0 0 
1 1 1 1 1 1 1 1 1 1 1 1 1 1 1 1 1 1 1 1 1 1 1 1 1 1 1 1 1 1 1 1 1 1 1 1 1 1 1 1 1 1 1 1 1 1 1 1 1 1 1 1 2 1 1 1 1 1 1 1 1 1 1 1 0 1 1 1 1 1 1 1 1 1 1 1 1 1 1 1 1 1 1 1 1 1 1 1 0 1 0 1 1 1 1 1 1 1 1 1 1 1 1 1 1 1 1 1 1 1 0 1 1 1 1 
0 0 0 0 0 0 0 0 0 0 0 0 0 0 0 0 0 0 0 0 0 0 0 0 0 0 0 0 0 0 0 0 0 0 0 0 0 0 0 0 0 0 0 0 0 0 0 0 0 0 0 0 0 0 0 0 0 0 0 1 0 0 0 0 0 0 1 1 0 0 1 1 1 0 0 0 0 0 0 0 1 0 1 0 0 1 0 0 0 0 1 1 0 0 0 0 0 1 0 1 0 1 0 1 0 0 0 0 0 0 0 1 0 0 0 
0 0 0 0 0 0 0 0 0 0 0 0 0 0 0 0 0 0 0 0 0 0 0 0 0 0 0 0 0 0 0 1 0 1 0 0 1 0 0 0 0 0 0 0 0 0 0 0 0 0 0 0 0 0 0 0 0 0 1 1 2 1 1 1 1 0 1 0 1 1 0 0 0 0 1 1 1 1 1 1 0 0 0 1 1 0 1 1 1 1 0 0 1 0 1 1 1 0 1 0 1 0 1 0 1 1 1 1 1 1 1 0 1 1 1 
0 0 0 0 0 0 0 0 0 0 0 0 0 0 0 0 0 0 0 0 0 0 2 1 2 1 1 0 1 1 2 0 1 1 1 2 0 0 1 1 2 0 0 0 0 0 0 0 0 0 0 0 0 0 0 0 0 2 1 0 0 1 1 1 1 2 0 0 1 0 1 1 1 1 0 0 1 0 1 0 1 1 1 0 0 0 1 0 0 0 1 1 1 1 0 0 0 1 0 1 0 0 1 1 0 1 0 0 1 0 1 1 1 0 0 
0 0 1 0 1 1 1 1 1 1 1 1 0 1 1 0 1 0 1 0 1 0 0 0 0 0 0 0 0 0 0 0 0 0 0 0 0 0 0 0 0 1 0 1 0 1 0 1 0 0 1 0 1 1 0 1 0 0 0 0 0 0 0 0 0 0 0 0 0 0 0 1 1 0 0 0 0 0 1 0 1 0 1 0 0 0 1 0 0 0 1 0 1 0 0 0 0 1 0 1 0 0 1 1 0 1 0 0 0 0 1 1 0 0 0 
0 0 0 0 0 0 0 0 0 0 0 0 0 0 0 0 0 0 0 0 0 0 0 0 0 0 0 0 0 0 0 0 0 0 0 0 0 0 0 0 0 0 0 0 0 0 0 0 0 0 0 0 0 0 0 0 0 0 0 0 0 0 0 0 0 0 0 0 0 0 0 1 1 0 0 0 0 0 1 0 1 0 1 0 0 0 1 0 0 0 1 0 1 0 0 0 0 1 0 1 0 0 1 1 0 1 0 0 0 0 1 1 0 0 0 
0 0 0 0 0 0 0 0 0 0 0 0 0 0 0 0 0 0 0 0 0 0 0 0 0 0 1 1 1 0 0 1 0 1 0 0 1 0 0 0 0 0 0 0 0 0 0 0 0 0 0 0 0 0 0 0 0 0 1 1 2 1 1 1 1 0 1 0 1 2 0 0 0 0 1 2 1 2 1 1 0 0 0 1 1 0 1 1 0 1 0 0 1 1 2 1 1 0 1 0 2 0 1 0 1 1 1 1 1 1 1 0 1 2 1 
0 0 0 0 0 0 0 0 0 0 0 0 0 0 0 0 0 0 0 0 0 0 1 0 1 0 0 0 0 0 1 0 0 1 0 1 0 0 0 0 1 0 0 0 0 0 0 0 0 0 0 0 0 0 0 0 0 0 1 0 0 1 1 0 1 1 0 0 0 0 0 0 0 1 0 0 0 0 0 0 0 1 0 1 1 0 0 1 0 0 0 0 0 0 0 1 0 0 1 0 0 0 0 0 0 0 1 1 0 0 0 0 0 0 0 
0 0 0 0 0 0 0 0 0 0 0 0 0 0 0 0 0 0 0 0 0 0 0 0 0 0 0 0 0 0 0 1 0 1 0 0 1 0 0 0 0 0 0 0 0 0 0 0 0 0 0 0 0 0 0 0 0 0 1 0 2 1 1 1 1 0 1 0 1 1 0 0 0 0 0 0 1 1 1 1 0 0 0 1 0 0 1 0 0 1 0 0 1 0 1 1 1 0 1 0 1 0 1 0 1 1 1 1 1 1 1 0 1 1 0 
0 0 0 0 0 0 0 0 0 0 0 0 0 0 0 0 0 0 0 0 0 0 0 0 0 0 0 0 0 0 0 1 0 1 0 0 1 0 0 0 0 0 0 0 0 0 0 0 0 0 0 0 0 0 0 0 0 0 1 0 2 1 0 1 1 0 1 0 1 1 0 0 0 0 0 0 1 1 1 1 0 0 0 1 0 0 1 0 0 1 0 0 1 0 1 1 1 0 1 0 1 0 1 0 1 1 1 1 1 1 1 0 1 1 0 
1 1 0 1 1 1 1 1 0 1 1 1 1 1 1 0 0 0 0 1 0 0 0 0 0 0 0 0 0 0 0 0 0 0 0 0 0 0 0 0 0 0 1 1 0 0 1 1 0 0 2 1 1 0 1 1 0 0 0 0 0 0 0 0 0 0 0 0 0 0 0 0 0 0 0 0 0 0 0 0 0 0 0 0 0 0 0 0 0 0 0 0 0 0 0 0 0 0 0 0 0 0 0 0 0 0 0 0 0 0 0 0 0 0 0 
0 0 0 0 0 0 0 0 0 0 0 0 0 0 0 0 0 0 0 0 0 0 0 1 1 1 1 1 1 1 1 1 1 1 0 1 0 0 1 1 1 0 0 0 0 0 0 0 0 0 0 0 0 0 0 0 0 1 1 1 1 1 1 1 1 1 1 1 0 1 1 1 1 1 1 1 1 1 1 1 1 1 1 1 1 1 1 0 0 0 1 1 0 1 1 1 1 1 1 1 1 0 1 1 1 1 1 0 1 1 1 1 1 1 1 
0 0 0 0 0 0 0 0 0 0 0 0 0 0 0 0 0 0 0 0 0 0 0 1 1 1 1 1 1 1 1 1 1 1 0 1 0 0 1 1 1 0 0 0 0 0 0 0 0 0 0 0 0 0 0 0 0 1 1 1 1 1 1 1 1 1 1 1 0 1 1 1 1 1 1 1 1 1 1 1 1 1 1 1 1 1 1 0 0 0 1 1 1 1 1 1 1 1 1 1 1 0 1 1 1 1 1 0 1 1 1 1 1 1 1 
0 0 0 0 0 0 0 0 0 0 0 0 0 0 0 0 0 0 0 0 0 0 0 0 1 0 0 0 0 0 1 0 0 1 0 1 0 0 0 0 1 0 0 0 0 0 0 0 0 0 0 0 0 0 0 0 0 0 0 0 0 0 1 0 1 1 0 1 0 0 0 1 1 0 1 0 0 0 1 1 1 0 1 0 0 0 1 0 0 0 1 0 0 0 0 0 0 1 0 1 0 1 1 1 1 1 0 0 0 0 0 1 0 0 0 
1 1 0 1 0 0 0 0 0 0 0 0 1 0 0 1 0 1 0 1 0 1 2 1 2 1 1 0 1 1 0 0 1 1 1 2 0 0 1 1 2 0 1 0 1 0 1 0 1 1 0 0 0 0 1 0 1 2 0 0 0 0 1 1 1 2 0 0 1 0 1 0 0 1 0 0 1 0 0 0 0 1 0 0 0 0 0 0 0 0 0 1 0 1 0 0 0 0 0 0 0 0 0 0 0 0 0 0 1 0 0 0 1 0 0 
1 1 1 1 2 2 2 2 1 2 2 1 1 2 2 0 1 0 1 1 1 0 0 1 0 1 0 1 0 0 0 1 1 0 0 0 1 1 1 1 0 0 1 2 0 1 1 2 0 0 2 2 2 2 1 2 0 0 0 0 0 0 0 0 0 0 0 0 0 0 0 0 0 0 0 0 0 0 0 0 0 0 0 0 0 0 0 1 0 0 0 0 0 0 0 0 0 0 1 0 0 0 0 0 0 0 0 1 0 0 0 0 0 0 0 
0 0 0 0 0 0 0 0 0 0 0 0 0 0 0 0 0 0 0 0 0 0 1 1 1 0 0 0 0 1 1 0 0 1 1 1 0 1 0 0 1 0 0 0 0 0 0 0 0 0 0 0 0 0 0 0 0 0 0 0 0 0 1 0 1 1 0 0 0 0 0 0 0 0 0 0 0 0 0 0 0 0 0 0 0 1 0 0 0 1 0 0 0 0 0 0 1 0 0 0 0 0 0 0 0 0 0 0 0 1 0 0 0 0 1 
0 0 0 0 0 0 0 0 0 0 0 0 0 0 0 0 0 0 0 0 0 0 1 0 1 0 0 0 0 0 1 0 0 1 0 1 0 0 0 0 1 0 0 0 0 0 0 0 0 0 0 0 0 0 0 0 0 0 0 0 0 0 1 0 1 1 0 0 0 0 0 0 0 1 0 0 0 0 0 0 0 1 0 1 1 0 0 0 0 0 0 0 0 0 0 1 0 0 0 0 0 0 0 0 0 0 1 0 0 0 0 0 0 0 0 
1 1 1 1 1 1 1 1 1 1 1 1 1 1 1 1 1 1 1 1 1 1 1 1 1 0 1 1 1 1 1 1 0 2 1 1 1 1 0 0 1 1 1 0 1 1 1 1 1 1 1 1 1 1 1 1 1 0 2 2 2 2 2 1 2 1 2 2 1 2 1 1 1 0 2 2 1 2 1 2 1 0 1 1 1 2 1 0 2 2 1 1 1 1 2 1 2 1 2 1 2 2 1 1 2 1 1 2 1 2 1 1 1 2 2 
0 0 0 0 0 0 0 0 0 0 0 0 0 0 0 0 0 0 0 0 0 0 0 1 0 1 0 1 0 0 0 1 1 0 0 0 1 1 1 1 0 0 0 0 0 0 0 0 0 0 0 0 0 0 0 0 0 0 0 0 0 0 0 0 0 0 0 0 0 0 0 0 0 1 0 0 0 0 0 0 0 1 0 1 1 0 0 0 0 0 0 0 0 0 0 1 0 0 0 0 0 0 0 0 0 0 1 0 0 0 0 0 0 0 0 
0 0 0 0 0 0 0 0 0 0 0 0 0 0 0 0 0 0 0 0 0 0 1 1 1 1 1 0 1 1 1 0 1 0 1 1 0 0 1 1 1 0 0 0 0 0 0 0 0 0 0 0 0 0 0 0 0 2 0 0 0 0 0 1 0 1 0 0 1 0 1 0 0 1 0 0 1 0 0 0 0 1 0 0 0 0 0 0 0 0 0 1 0 1 0 0 0 0 0 0 0 0 0 0 0 0 0 0 1 0 0 0 1 0 0 
0 0 0 0 0 0 0 0 0 0 0 0 0 0 0 0 0 0 0 0 0 0 0 0 0 0 0 0 0 0 0 1 0 1 0 0 0 0 0 0 0 0 0 0 0 0 0 0 0 0 0 0 0 0 0 0 0 0 1 1 2 1 1 1 1 0 1 1 1 1 0 0 0 0 2 1 1 1 1 2 0 0 0 1 1 0 1 1 0 1 0 0 1 1 1 1 1 0 1 0 1 1 1 0 2 1 1 1 1 1 1 0 1 1 1 
0 0 2 0 1 1 1 1 2 1 1 2 0 1 1 1 2 1 2 0 2 1 1 1 1 1 0 1 0 0 1 1 1 1 0 1 1 1 1 1 1 2 0 1 1 2 0 1 1 1 1 1 1 1 0 1 1 0 0 0 0 0 1 0 1 1 0 0 0 0 0 0 0 0 0 0 0 0 0 0 0 0 0 0 0 0 0 0 0 0 0 0 0 0 0 0 0 0 0 0 0 0 0 0 0 0 0 0 0 0 0 0 0 0 0 
0 0 0 0 0 0 0 0 0 0 0 0 0 0 0 0 0 0 0 0 0 0 1 1 1 0 1 0 1 1 1 0 1 0 1 1 0 0 1 1 1 0 0 0 0 0 0 0 0 0 0 0 0 0 0 0 0 2 0 0 0 0 0 0 0 1 0 0 0 0 1 0 0 1 0 0 1 0 0 0 0 1 0 0 0 0 0 0 0 0 0 0 0 0 0 0 0 0 0 0 0 0 0 0 0 0 0 0 1 0 0 0 0 0 0 
0 0 0 0 0 0 0 0 0 0 0 0 0 0 0 0 0 0 0 0 0 0 1 1 1 0 1 0 1 1 1 0 1 0 1 1 0 0 1 1 1 0 0 0 0 0 0 0 0 0 0 0 0 0 0 0 0 2 0 0 0 0 0 0 0 1 0 0 0 0 1 0 0 1 0 0 1 0 0 0 0 1 0 0 0 0 0 0 0 0 0 0 0 0 0 0 0 0 0 0 0 0 0 0 0 0 0 0 1 0 0 0 0 0 0 
1 1 1 1 0 0 0 0 1 0 0 2 1 0 0 2 1 2 1 1 1 2 0 0 0 0 0 0 0 0 0 0 0 0 0 0 0 0 0 0 0 1 1 0 2 1 1 0 0 2 0 0 0 0 1 0 2 0 0 0 0 0 0 0 0 0 0 0 0 0 0 0 0 0 0 0 0 0 0 0 0 0 0 0 0 0 0 0 0 0 0 0 0 0 0 0 0 0 0 0 0 0 0 0 0 0 0 0 0 0 0 0 0 0 0 
1 1 2 1 1 1 1 1 2 1 1 2 1 1 1 2 2 2 2 1 2 2 2 2 2 2 2 2 2 2 2 1 2 1 2 2 1 2 2 2 2 2 1 1 2 2 1 1 2 2 1 1 1 0 1 1 2 2 0 0 0 0 1 1 1 2 0 0 1 1 1 1 1 1 0 1 1 1 1 0 1 1 1 0 0 1 1 0 0 1 1 1 1 1 1 0 1 1 0 1 1 0 1 1 0 1 0 0 1 1 1 1 1 1 1 
0 0 2 0 1 1 1 1 2 1 1 1 0 1 1 1 2 1 2 0 2 0 2 2 2 2 2 2 0 2 2 2 0 2 2 2 2 2 2 2 2 2 0 1 1 2 0 1 1 1 1 0 1 1 1 1 0 2 2 2 2 2 2 2 2 2 2 2 2 2 2 2 2 1 2 2 2 2 2 2 2 1 2 1 1 2 2 2 0 2 0 2 2 2 2 0 2 2 2 2 2 2 2 2 2 2 1 2 2 2 2 2 2 2 2 
0 1 0 1 1 1 1 1 0 0 1 0 1 0 1 0 0 0 0 1 0 0 0 0 0 0 0 0 0 0 0 0 0 0 0 0 0 0 0 0 0 0 1 1 0 0 1 1 0 0 0 1 1 1 1 1 0 0 0 1 0 0 0 0 0 0 1 1 0 0 1 1 1 0 0 0 0 0 0 0 1 0 1 0 0 1 0 0 0 0 1 1 0 0 0 0 0 1 0 1 0 1 0 1 0 0 0 0 0 0 0 1 0 0 0 
0 0 0 0 0 0 0 0 0 0 0 0 0 0 0 0 0 0 0 0 0 0 0 0 0 0 0 0 0 0 0 0 0 0 0 0 0 0 0 0 0 0 0 0 0 0 0 0 0 0 0 0 0 0 0 0 0 0 0 0 0 0 0 0 0 0 0 0 0 0 0 1 0 0 0 0 0 0 1 0 1 0 1 0 0 0 1 0 0 0 1 0 1 0 0 0 0 1 0 1 0 0 1 1 0 1 0 0 0 0 1 1 0 0 0 
0 1 2 1 1 1 1 1 2 2 1 2 1 0 1 2 2 2 2 1 2 2 2 2 2 2 2 2 2 2 2 2 2 2 2 2 2 2 2 2 2 2 1 1 2 2 1 1 2 2 2 1 1 1 1 1 2 2 2 2 2 2 2 2 2 2 2 2 2 2 2 2 2 2 2 2 2 2 2 2 2 2 2 2 2 2 2 2 2 2 2 2 2 2 2 2 2 2 2 2 2 2 2 2 2 2 2 2 2 2 2 2 2 2 2 
0 0 2 0 1 1 1 1 2 1 1 1 0 1 1 1 2 1 2 0 2 1 0 1 0 0 1 1 1 1 0 1 0 1 1 0 1 1 0 0 0 2 0 1 1 2 0 1 1 1 1 1 1 1 0 1 1 0 1 1 2 1 1 1 1 0 1 0 1 2 0 1 0 0 1 2 1 2 2 1 1 0 1 1 1 0 2 1 2 1 1 0 2 2 2 1 1 1 1 1 2 0 2 1 1 2 1 1 1 1 2 1 1 2 1 
0 0 0 0 0 0 0 0 0 0 0 0 0 0 0 0 0 0 0 0 0 0 0 1 1 1 0 1 0 0 1 1 1 1 0 1 1 1 1 1 1 0 0 0 0 0 0 0 0 0 0 0 0 0 0 0 0 0 0 0 0 0 0 0 0 0 0 0 0 0 0 0 0 0 0 0 0 0 0 0 0 0 0 0 0 0 0 0 0 0 0 0 0 0 0 0 0 0 0 0 0 0 0 0 0 0 0 0 0 0 0 0 0 0 0 
1 1 1 1 1 1 1 1 1 1 1 1 1 1 1 1 1 1 1 1 1 1 1 1 1 1 0 1 1 1 1 1 1 1 1 1 1 1 1 1 1 1 1 1 1 1 0 1 1 1 1 1 1 1 1 1 1 1 1 1 2 1 1 1 1 1 1 1 1 1 1 1 1 1 2 1 1 1 1 2 1 1 1 1 1 1 1 1 0 1 1 1 1 1 1 1 1 1 1 1 1 1 1 1 2 1 1 1 1 1 1 1 1 1 1 
1 1 1 1 1 1 1 1 1 1 1 1 1 1 1 1 1 1 1 1 1 1 1 1 1 1 1 1 1 1 1 1 1 1 1 1 1 1 1 1 1 1 1 1 1 1 2 1 1 1 1 1 1 1 1 1 1 1 1 1 0 1 1 1 1 1 1 1 1 1 1 1 1 1 0 1 1 1 1 0 1 1 1 1 1 1 1 1 0 1 1 1 1 1 1 1 1 1 1 1 1 1 1 1 0 1 1 1 1 1 1 1 1 1 1 
1 1 2 1 1 1 1 1 2 1 1 2 1 1 1 2 2 2 2 1 2 2 2 2 2 2 2 2 2 2 2 2 2 2 2 2 2 2 2 2 2 2 1 1 2 2 1 1 2 2 1 1 1 1 1 1 2 2 2 2 2 2 2 2 2 2 2 2 2 2 2 2 2 2 2 2 2 2 2 2 2 2 2 2 2 2 2 2 2 2 2 2 2 2 2 2 2 2 2 2 2 2 2 2 2 2 2 2 2 2 2 2 2 2 2 
1 1 2 1 2 2 2 2 2 2 2 1 1 2 2 1 2 1 2 1 2 1 2 2 2 2 2 2 2 2 2 2 2 2 2 2 2 2 2 2 2 2 1 2 1 2 1 2 1 1 2 2 2 2 1 2 1 2 2 2 2 2 2 2 2 2 2 2 2 2 2 2 2 2 2 2 2 2 2 2 2 2 2 2 2 2 2 2 0 2 2 2 2 2 2 2 2 2 2 2 2 2 2 2 2 2 2 2 2 2 2 2 2 2 2 
0 0 0 0 0 0 0 0 0 0 0 0 0 0 0 0 0 0 0 0 0 0 0 0 0 0 0 0 0 0 0 1 0 1 0 0 1 0 0 0 0 0 0 0 0 0 0 0 0 0 0 0 0 0 0 0 0 0 1 1 2 1 1 1 1 0 1 0 1 1 0 0 0 0 1 1 1 1 1 1 0 0 0 1 1 0 1 1 1 1 0 0 1 1 1 1 1 0 1 0 1 0 1 0 1 1 1 1 1 1 1 0 1 1 1 
0 0 0 0 0 0 0 0 0 0 0 0 0 0 0 0 0 0 0 0 0 0 0 0 0 0 0 0 0 0 0 0 0 0 0 0 0 0 0 0 0 0 0 0 0 0 0 0 0 0 0 0 0 0 0 0 0 0 0 0 0 0 0 0 0 0 0 0 0 0 0 1 0 0 0 0 0 0 1 0 1 0 1 0 0 0 1 0 0 0 1 0 1 0 0 0 0 1 0 1 0 0 1 1 0 1 0 0 0 0 1 1 0 0 0 
0 0 0 0 0 0 0 0 0 0 0 0 0 0 0 0 0 0 0 0 0 0 1 1 1 1 1 0 1 1 1 0 1 0 1 1 0 0 1 1 1 0 0 0 0 0 0 0 0 0 0 0 0 0 0 0 0 2 0 0 0 0 0 1 0 1 0 0 1 0 1 0 0 1 0 0 1 0 0 0 0 1 0 0 0 0 0 0 0 0 0 1 0 0 0 0 0 0 0 0 0 0 0 0 0 0 0 0 1 0 0 0 1 0 0 
1 1 2 1 1 1 1 1 2 1 1 2 1 1 1 2 2 2 2 1 0 2 2 2 2 2 2 2 2 2 2 1 2 1 0 2 1 2 2 2 2 2 1 1 2 2 1 1 2 2 1 1 1 1 1 1 2 2 0 1 0 1 1 1 1 2 1 2 1 1 2 2 2 1 1 1 1 1 1 1 0 1 2 0 0 2 1 1 1 1 2 2 1 1 1 0 1 2 1 2 1 2 1 2 1 1 0 1 1 1 1 2 1 1 1 
0 0 1 0 0 0 0 0 1 0 0 1 0 0 0 1 1 1 1 0 1 1 0 0 0 0 0 0 0 0 0 0 0 0 0 0 0 0 0 0 0 1 0 0 1 1 0 0 1 1 0 0 0 0 0 0 1 0 0 0 0 0 0 0 0 0 0 0 0 0 0 1 0 0 0 0 0 0 1 0 1 0 1 0 0 0 1 0 0 0 1 0 1 0 0 0 0 1 0 1 0 0 1 1 0 1 0 0 0 0 1 1 0 0 0 
0 0 0 0 0 0 0 0 0 0 0 0 0 0 0 0 0 0 0 0 0 0 0 2 2 0 0 1 0 0 2 1 2 1 0 2 1 2 2 2 2 0 0 0 0 0 0 0 0 0 0 0 0 0 0 0 0 0 0 0 0 0 0 0 0 0 0 0 0 0 0 0 0 0 0 0 0 0 0 0 0 0 0 0 0 0 0 0 0 0 0 0 0 0 0 0 0 0 0 0 0 0 0 0 0 0 0 0 0 0 0 0 0 0 0 
0 0 0 0 0 0 0 0 0 0 0 0 0 0 0 0 0 0 0 0 0 0 0 0 0 0 2 1 2 2 0 0 0 0 0 0 0 0 0 0 0 0 0 0 0 0 0 0 0 0 0 0 0 0 0 0 0 2 0 0 0 0 0 0 0 0 0 0 0 1 0 0 0 0 0 1 0 1 0 0 0 0 0 0 0 0 0 1 0 0 0 0 0 1 1 0 0 0 1 0 1 0 0 0 0 0 0 1 0 0 0 0 0 1 0 
0 0 0 0 0 0 0 0 0 0 0 0 0 0 0 0 0 0 0 0 0 0 0 0 0 0 2 1 2 2 0 0 0 0 0 0 0 0 0 0 0 0 0 0 0 0 0 0 0 0 0 0 1 0 0 0 0 2 0 0 0 0 0 0 0 0 0 0 0 1 0 0 0 0 0 1 0 1 0 0 0 0 0 0 0 0 0 1 0 0 0 0 0 1 1 0 0 0 1 0 1 0 0 0 0 0 0 1 0 0 0 0 0 1 0 
1 1 2 1 2 2 2 2 2 2 2 1 1 2 2 1 2 1 2 1 2 1 2 2 2 2 2 2 2 2 2 2 2 2 2 2 2 2 2 2 2 2 1 2 1 2 1 2 1 1 2 2 2 2 1 2 1 2 2 2 2 2 2 2 2 2 2 2 2 2 2 2 2 2 2 2 2 2 2 2 2 2 2 2 2 2 2 1 2 2 2 2 2 2 2 2 2 2 1 2 2 2 2 2 2 2 2 1 2 2 2 2 2 2 2 
0 0 0 0 0 0 0 0 0 0 0 0 0 0 0 0 0 0 0 0 0 0 0 1 1 1 0 1 0 0 1 1 1 1 0 1 1 1 1 1 1 0 0 0 0 0 0 0 0 0 0 0 0 0 0 0 0 0 0 1 0 0 0 0 0 0 1 2 0 0 1 1 1 0 0 0 0 0 0 0 1 0 1 0 0 1 0 0 0 0 1 1 0 0 0 0 0 1 0 1 0 2 0 1 0 0 0 0 0 0 0 1 0 0 0 
1 1 0 1 1 1 1 1 0 1 1 0 1 1 1 0 0 0 0 1 0 0 2 1 1 1 2 1 2 1 1 1 1 1 1 1 1 0 1 1 1 0 1 1 0 0 1 1 0 0 1 1 1 1 1 1 0 2 2 1 2 2 2 2 2 2 1 0 2 2 1 1 0 1 2 2 2 2 2 2 1 1 1 1 1 0 2 2 2 1 1 1 2 2 2 1 1 1 2 1 2 0 2 1 2 2 1 2 2 1 2 1 2 2 1 
0 0 1 0 0 0 0 0 1 0 0 1 0 0 0 1 1 1 1 0 1 1 2 1 1 1 2 1 2 2 1 0 1 0 2 1 0 1 1 1 1 1 0 0 1 1 0 0 1 1 0 0 0 0 0 0 1 2 1 0 0 1 1 1 1 2 0 1 1 1 1 0 0 2 1 1 1 1 0 1 0 2 0 1 1 0 0 1 1 0 0 1 0 1 1 1 0 0 1 0 1 1 0 0 1 0 1 1 1 0 0 0 1 1 0 
1 1 1 1 1 1 1 1 1 1 1 1 1 1 1 1 1 1 1 1 1 1 0 0 0 0 1 1 1 0 0 0 0 0 0 0 0 0 0 0 0 1 0 1 1 1 1 1 1 1 1 1 1 1 1 1 1 0 0 0 0 0 0 0 0 0 0 0 0 1 0 0 1 0 0 1 0 1 0 0 0 0 0 0 0 1 0 0 0 1 0 0 0 1 1 0 1 0 0 0 1 0 0 0 0 0 0 0 0 1 0 0 0 1 1 
0 0 0 0 0 0 0 0 0 0 0 0 0 0 0 0 0 0 0 0 0 0 1 1 1 1 1 0 1 1 1 0 1 0 1 1 0 0 1 1 1 0 0 0 0 0 0 0 0 0 0 0 0 0 0 0 0 2 0 0 0 0 0 1 0 1 0 0 1 0 1 0 0 2 0 0 1 0 0 0 0 2 0 1 1 0 0 0 0 0 0 1 0 0 0 1 0 0 0 0 0 0 0 0 0 0 1 0 1 0 0 0 1 0 0 
1 1 2 1 1 1 1 1 2 1 1 2 1 1 1 2 2 2 2 0 2 2 2 2 2 2 2 2 2 2 2 2 2 2 2 2 2 2 2 2 2 2 1 1 2 2 1 1 2 2 1 1 1 1 1 1 2 2 2 0 2 0 2 2 2 2 2 2 2 2 2 2 2 2 2 2 2 2 2 2 2 2 2 2 2 2 2 2 0 2 2 2 2 2 2 2 2 2 2 2 2 2 2 2 2 2 2 2 2 2 2 2 2 2 2 
1 1 0 1 0 0 0 0 0 0 0 1 1 0 0 1 0 1 0 1 0 1 0 0 0 0 1 1 1 0 0 1 0 1 0 0 1 0 0 0 0 0 1 0 1 0 1 0 1 1 0 0 0 0 1 0 1 0 1 1 2 1 1 1 1 0 1 0 1 2 0 1 0 0 1 2 1 2 2 1 1 0 1 1 1 0 2 1 1 1 1 0 2 2 2 1 1 1 1 1 2 0 2 1 1 2 1 1 1 1 2 1 1 2 1 
0 0 1 0 1 1 1 1 1 1 1 0 0 1 1 0 1 0 1 0 1 0 0 0 0 0 0 0 0 0 0 0 0 0 0 0 0 0 0 0 0 1 0 1 0 2 0 1 0 0 1 1 1 1 0 1 0 0 0 0 0 0 0 0 0 0 0 0 0 0 0 0 1 1 0 0 0 0 0 0 0 1 0 1 1 1 0 0 0 1 0 0 0 0 0 1 1 0 0 0 0 0 0 0 0 0 1 0 0 1 0 0 0 0 1 
1 1 2 1 1 1 1 1 2 1 1 2 1 1 1 2 2 2 2 1 2 2 2 2 2 2 2 2 2 2 2 2 2 2 2 2 2 2 2 2 2 2 1 1 2 2 1 1 2 0 1 1 1 1 0 1 2 2 2 2 2 2 2 2 2 2 2 2 2 2 2 2 2 2 2 2 2 2 2 2 2 2 2 2 2 2 2 2 2 2 2 2 2 2 2 2 2 2 2 2 2 2 2 2 2 2 2 2 2 2 2 2 2 2 2 
1 1 0 1 0 0 0 0 0 0 0 1 1 0 0 1 0 1 0 1 0 2 0 0 0 0 0 0 0 0 0 0 0 0 0 0 0 0 0 0 0 0 1 0 1 0 1 0 1 1 0 0 0 0 1 0 1 0 0 0 0 0 0 0 0 0 0 0 0 0 0 0 0 0 0 0 0 0 0 0 0 0 0 0 0 0 0 0 0 0 0 0 0 0 0 0 0 0 0 0 0 0 0 0 0 0 0 0 0 0 0 0 0 0 0 
0 0 0 0 0 0 0 0 0 0 0 0 0 0 0 0 0 0 0 0 0 0 0 0 0 0 1 1 1 0 0 0 0 0 0 0 0 0 0 0 0 0 0 0 0 0 0 0 0 0 0 0 0 0 0 0 0 0 0 0 0 0 0 0 0 0 0 1 0 1 0 0 1 1 1 1 0 1 1 1 1 1 1 0 1 1 0 0 1 1 1 0 1 1 1 1 1 1 0 1 0 0 1 0 1 0 1 0 0 1 1 1 0 1 1 
0 0 0 0 0 0 0 0 0 0 0 0 0 0 0 0 0 0 0 0 0 0 1 0 0 0 1 1 1 0 0 0 0 0 0 0 0 0 0 0 0 0 0 0 0 0 0 0 0 0 0 0 0 0 0 0 0 0 0 1 0 0 1 0 1 1 1 2 0 1 1 2 2 1 1 1 0 1 1 1 2 1 2 0 1 2 0 0 1 1 2 1 1 1 1 1 1 2 0 2 0 2 1 2 1 0 1 0 0 1 1 2 0 1 1 
0 0 0 0 0 0 0 0 0 0 0 0 0 0 0 0 0 0 0 0 0 0 2 2 2 2 1 1 1 2 2 2 2 2 2 2 2 2 2 2 2 0 0 0 0 0 0 0 0 0 0 0 0 0 0 0 0 2 0 2 2 0 2 2 2 2 2 2 2 1 2 1 1 2 2 1 2 1 1 2 1 2 1 2 1 1 1 1 1 1 1 2 1 1 1 1 1 1 1 1 1 2 1 1 2 1 1 1 2 1 1 1 2 1 1 
1 1 0 1 0 1 1 1 0 1 1 0 1 1 0 0 0 0 0 1 0 0 0 0 0 0 0 0 0 0 0 0 0 0 0 0 0 0 0 0 0 0 1 1 0 0 1 0 0 0 1 1 1 1 1 1 0 0 0 0 0 0 0 0 0 0 0 0 0 0 0 0 0 0 0 0 0 0 0 0 0 0 0 0 0 0 0 0 0 0 0 0 0 0 0 0 0 0 0 0 0 0 0 0 0 0 0 0 0 0 0 0 0 0 0 
0 0 1 0 0 0 0 0 1 0 0 1 0 0 1 1 1 1 1 0 1 1 1 0 0 0 0 0 0 0 0 0 0 0 0 0 0 0 0 0 0 1 0 0 1 1 0 0 1 1 0 0 0 0 0 0 1 0 0 0 0 0 1 0 1 1 0 0 0 0 0 1 0 0 0 0 0 0 1 0 1 0 1 0 0 0 1 0 0 1 1 0 1 0 0 0 0 1 0 1 0 0 1 1 0 1 0 0 0 0 1 1 0 0 0 
1 1 1 1 1 1 1 1 1 1 1 1 1 1 1 1 1 1 1 1 1 1 1 1 1 1 0 1 0 1 1 2 1 2 1 1 2 2 1 1 1 1 1 1 1 1 1 1 1 1 1 1 1 1 1 1 1 0 2 2 2 2 2 1 2 1 2 1 1 1 1 2 1 1 1 1 1 1 2 1 2 1 2 2 2 1 2 2 1 1 2 1 2 1 1 2 1 2 2 2 1 1 2 2 1 2 2 2 1 1 2 2 1 1 1 
0 0 1 0 0 0 0 0 1 0 0 1 0 0 1 1 1 1 1 0 1 1 0 1 1 1 0 1 0 1 1 2 1 2 1 1 2 2 1 1 1 1 0 0 1 1 0 0 1 1 0 0 0 0 0 0 1 0 2 1 2 2 1 1 1 0 1 0 1 1 0 0 0 1 1 1 1 1 1 1 0 1 0 2 2 0 1 1 1 1 0 0 1 1 1 2 0 0 1 0 1 0 1 0 1 1 2 1 1 1 1 0 1 1 1 
1 1 1 1 2 2 2 2 1 2 2 0 1 2 1 0 1 0 1 1 1 0 2 1 1 1 2 1 2 1 1 1 1 1 1 1 1 0 1 1 1 1 1 2 0 1 1 2 0 0 2 2 2 2 1 2 0 2 1 2 2 1 2 2 2 2 2 2 2 2 2 2 2 1 2 2 2 2 2 2 2 1 2 1 1 2 2 2 1 2 2 2 2 2 2 1 2 2 2 2 2 2 2 2 2 2 1 2 2 2 2 2 2 2 2 
0 0 0 0 0 0 0 0 0 0 0 0 0 0 0 0 0 0 0 0 0 0 0 0 0 0 0 0 0 0 0 0 0 0 0 0 0 0 0 0 0 0 0 0 0 0 0 0 0 0 0 0 0 0 0 0 0 0 0 0 0 0 0 0 0 0 0 0 0 0 0 1 0 0 0 0 0 0 1 0 1 0 1 0 0 0 1 0 0 0 1 0 1 0 0 0 0 1 0 1 0 0 1 1 0 1 0 0 0 0 1 1 0 0 0 
1 1 0 1 1 1 1 1 0 1 1 0 1 1 0 0 0 0 0 1 0 0 0 0 0 0 0 0 0 0 0 0 0 0 0 0 0 0 0 0 0 0 1 1 0 0 1 1 0 0 1 1 1 1 1 1 0 0 0 0 0 0 0 0 0 0 0 0 0 0 0 0 0 0 0 0 0 0 0 0 0 0 0 0 0 0 0 0 0 0 0 0 0 0 0 0 0 0 0 0 0 0 0 0 0 0 0 0 0 0 0 0 0 0 0 
1 1 2 1 1 1 1 1 2 1 1 2 1 1 2 2 2 2 2 1 2 2 2 1 1 1 2 1 2 2 1 1 1 1 2 1 1 1 1 1 1 2 1 1 2 2 1 1 2 2 1 1 1 1 1 1 2 2 2 2 2 2 2 2 2 2 2 2 2 2 2 2 1 2 2 2 2 2 2 2 2 2 2 2 2 1 2 2 2 1 2 2 2 2 2 2 1 2 2 2 2 2 2 2 2 2 2 2 2 1 2 2 2 2 1 
0 0 0 0 0 0 0 0 0 0 0 0 0 0 0 0 0 0 0 0 0 0 0 0 0 0 0 0 0 0 0 0 0 0 0 0 0 0 0 0 0 0 0 0 0 0 0 0 0 0 0 0 0 0 0 0 0 0 0 1 0 0 0 0 0 0 1 1 0 0 1 1 0 0 0 0 0 0 0 0 1 0 1 0 0 1 0 0 0 0 1 1 0 0 0 0 1 1 0 1 0 1 0 0 0 0 0 0 0 0 0 1 0 0 0 
1 1 0 1 0 0 0 0 0 0 0 1 1 0 0 1 0 1 0 1 0 1 0 0 0 0 0 0 0 0 0 0 0 0 0 0 0 0 0 0 0 0 1 0 1 0 1 0 1 1 0 0 0 0 1 0 1 0 0 0 0 0 0 0 0 0 0 0 0 0 0 0 0 0 0 0 0 0 0 0 0 0 0 0 0 0 0 0 0 0 0 0 0 0 0 0 0 0 0 0 0 0 0 0 0 0 0 0 0 0 0 0 0 0 0 
0 0 0 0 0 0 0 0 0 0 0 0 0 0 0 0 0 0 0 0 0 0 0 0 0 0 0 0 0 0 0 0 0 0 0 0 0 0 0 0 0 0 0 0 0 0 0 0 0 0 0 0 0 0 0 0 0 0 0 1 0 0 0 0 0 0 1 1 0 0 1 1 0 0 0 0 0 0 0 0 1 0 1 0 0 1 0 0 0 0 1 1 0 0 0 0 1 1 0 1 0 1 0 1 0 0 0 0 0 0 0 1 0 0 0 
0 0 0 0 0 0 0 0 0 0 0 0 0 0 0 0 0 0 0 0 0 0 0 0 0 0 0 0 0 0 0 0 0 0 0 0 0 0 0 0 0 0 0 0 0 0 0 0 0 0 0 0 0 0 0 0 0 0 0 1 0 0 0 0 0 0 1 2 0 0 1 1 0 0 0 0 0 0 0 0 1 0 1 0 0 1 0 0 0 0 1 1 0 0 0 0 1 1 0 1 0 1 0 1 0 0 0 0 0 0 0 1 0 0 0 
1 1 2 1 2 2 2 2 2 2 2 1 1 2 2 1 2 1 2 1 2 1 1 2 2 2 2 2 2 2 2 2 2 2 2 2 2 2 2 2 2 2 1 2 1 2 1 2 1 1 2 2 2 2 1 2 1 2 2 2 2 2 1 2 1 1 2 2 2 2 2 2 2 2 2 2 2 2 2 2 2 2 2 2 2 2 2 2 2 2 2 2 2 2 2 2 2 2 2 2 2 2 2 2 2 2 2 2 2 2 2 2 2 2 2 
1 1 1 1 1 1 1 1 1 1 1 1 1 1 1 1 1 1 1 1 1 1 1 1 0 0 1 1 1 1 0 1 0 1 1 0 1 1 0 0 0 1 1 1 1 1 1 1 1 1 1 1 1 1 1 1 1 0 2 2 2 2 2 1 2 1 2 1 1 2 1 2 2 1 1 2 1 2 2 1 2 1 2 2 2 2 2 1 0 2 2 1 2 2 2 2 2 2 1 2 2 1 2 2 1 2 2 1 1 2 2 2 1 2 2 
0 0 0 0 0 0 0 0 0 0 0 0 0 0 0 0 0 0 0 0 0 0 0 0 0 0 1 1 1 0 0 0 0 0 0 0 0 0 0 0 0 0 0 0 0 0 0 0 0 0 0 0 0 0 0 0 0 0 0 1 0 0 0 0 0 0 1 1 0 1 1 1 0 0 0 1 0 1 0 0 1 0 1 0 0 1 0 0 0 0 1 1 0 1 1 0 1 1 0 1 1 1 0 1 0 0 0 0 0 0 0 1 0 1 0 
0 0 1 0 1 1 1 1 1 1 1 0 0 1 1 0 1 0 1 0 1 0 1 1 0 0 0 0 0 1 0 1 0 1 1 0 1 1 0 0 0 1 0 1 0 1 0 1 0 0 1 1 1 1 0 1 0 0 1 1 2 1 2 1 2 1 1 0 1 1 0 0 2 0 1 1 1 1 1 1 0 0 0 1 1 1 1 2 1 2 0 0 1 1 1 1 1 0 0 0 1 0 1 0 1 1 1 2 1 2 1 0 1 1 2 
1 1 1 1 2 2 2 2 1 2 2 0 1 2 1 0 1 0 1 1 1 0 2 2 2 2 2 2 2 2 2 2 2 2 2 2 2 2 2 2 2 1 1 2 0 1 1 2 0 0 2 2 2 2 1 2 0 2 2 2 2 2 2 2 2 2 2 2 2 2 2 2 1 2 2 2 2 2 2 2 2 2 2 2 2 1 2 2 2 1 2 2 2 2 2 2 1 2 2 2 2 2 2 2 2 2 2 2 2 1 2 2 2 2 1 
0 0 1 0 0 0 0 0 1 0 0 1 0 0 1 1 1 1 1 0 1 1 0 0 0 0 0 0 0 0 0 0 0 0 0 0 0 0 0 0 0 1 0 0 1 1 0 0 1 1 0 0 0 0 0 0 1 0 0 0 0 1 1 1 1 1 0 0 1 0 1 0 0 0 0 0 1 0 0 0 0 0 0 0 0 0 0 0 0 0 0 1 0 0 0 0 0 0 0 0 0 0 0 0 0 0 0 0 1 0 0 0 1 0 0 
1 1 0 1 1 1 1 1 0 1 1 0 1 1 0 0 0 0 0 1 0 0 0 0 0 0 0 0 0 0 0 0 0 0 0 0 0 0 0 0 0 0 1 0 0 0 1 0 0 0 1 0 0 0 1 1 0 0 0 0 0 0 0 0 0 0 1 2 0 0 1 0 0 2 1 0 0 1 0 1 1 2 1 1 1 1 0 2 1 0 1 1 0 0 0 0 1 1 1 1 1 2 0 1 1 0 1 1 0 0 0 1 0 0 1 
0 0 0 0 0 0 0 0 0 0 0 0 0 0 0 0 0 0 0 0 0 0 0 0 0 0 0 0 0 0 0 0 0 0 0 0 0 0 0 0 0 0 0 0 0 0 0 0 0 0 0 0 0 0 0 0 0 0 0 0 0 0 0 0 0 0 0 0 0 0 0 1 1 0 0 0 0 0 1 0 1 0 1 0 0 1 1 0 0 1 1 0 1 0 0 0 1 1 0 1 0 0 1 1 0 1 0 0 0 1 1 1 0 0 1 
0 0 1 1 1 0 1 0 1 1 1 0 0 1 1 0 1 1 1 0 1 0 0 0 0 0 0 0 0 0 0 0 0 0 0 0 0 0 0 0 0 1 0 1 0 1 0 1 0 0 1 1 1 0 0 1 0 0 0 0 0 0 0 0 0 0 0 0 0 0 0 0 0 0 0 0 0 0 0 0 0 0 0 0 0 0 0 0 0 0 0 0 0 0 0 0 0 0 0 0 0 0 0 0 0 0 0 0 0 0 0 0 0 0 0 
1 1 0 0 0 1 0 1 0 0 0 1 1 0 0 1 0 0 0 1 0 1 0 0 0 0 0 0 0 0 0 0 0 0 0 0 0 0 0 0 0 0 1 0 1 0 1 0 1 1 0 0 0 0 1 0 1 1 1 0 2 1 1 1 1 0 2 1 1 1 1 1 1 1 1 1 1 1 1 1 1 1 1 1 1 1 1 1 1 1 1 1 1 1 1 1 1 1 1 1 1 1 1 1 1 1 1 1 1 1 1 1 1 1 1 
0 0 1 1 1 0 1 0 1 1 1 0 0 1 1 0 1 1 1 0 1 0 0 0 0 0 0 0 0 0 0 0 0 0 0 0 0 0 0 0 0 1 0 1 0 1 0 1 0 0 1 1 1 1 0 1 0 0 0 0 0 0 1 0 1 1 0 0 0 0 0 0 0 0 0 0 0 0 0 0 0 0 0 0 0 0 0 0 0 0 0 0 0 0 0 0 0 0 0 0 0 0 0 0 0 0 0 0 0 0 0 0 0 0 0 
0 0 0 0 0 0 0 0 0 0 0 0 0 0 0 0 0 0 0 0 0 0 0 0 0 0 0 0 0 0 0 0 0 0 0 0 0 0 0 0 0 0 0 0 0 0 0 0 0 0 0 0 0 0 0 0 0 0 0 0 0 0 0 0 0 0 0 0 0 0 0 1 0 0 0 0 0 0 1 0 1 0 1 0 0 0 1 0 0 0 1 0 1 0 0 0 0 1 0 1 0 0 1 1 0 1 0 0 0 1 1 1 0 0 0 
0 0 1 0 0 0 0 0 1 0 0 1 0 0 1 1 1 1 1 0 1 1 2 2 2 2 1 1 1 2 2 2 2 2 2 2 2 2 2 2 2 1 0 0 1 1 0 0 1 1 0 0 0 0 0 0 1 0 0 0 0 1 0 1 0 1 0 0 1 0 1 0 1 1 0 0 1 0 0 0 0 1 0 1 1 1 0 1 1 1 0 1 0 0 0 0 1 0 0 0 0 0 0 0 1 0 1 1 1 0 0 0 1 0 1 
0 0 1 0 0 0 0 0 1 0 0 1 0 0 1 1 1 1 1 0 1 1 1 1 2 1 1 1 1 1 1 0 1 1 1 2 2 2 0 2 1 1 0 0 1 1 0 0 1 0 0 0 0 0 0 0 1 2 2 0 2 2 2 2 2 1 1 0 2 2 1 0 2 0 2 2 2 1 1 2 0 0 0 1 1 1 1 1 2 2 0 1 1 2 2 2 1 0 0 0 1 1 1 0 2 1 1 2 2 1 1 0 2 2 1 
1 1 2 0 1 0 1 1 2 1 0 2 1 1 2 2 2 2 2 1 2 2 2 2 2 2 2 2 2 2 2 2 2 2 2 2 2 2 2 2 2 2 1 1 2 2 2 0 2 2 1 1 1 0 1 1 2 2 2 2 2 2 2 2 2 2 2 0 2 2 2 2 2 1 2 2 2 2 2 2 2 1 2 1 1 2 2 2 2 2 2 2 2 2 2 2 2 2 2 2 2 0 2 2 2 2 1 2 2 2 2 2 2 2 2 
1 1 1 1 1 1 1 1 1 1 1 1 1 1 1 1 1 1 1 1 1 1 0 0 0 0 0 0 0 0 0 0 0 0 0 0 0 0 0 0 0 1 1 1 1 1 1 1 1 1 1 1 0 1 1 1 1 1 1 0 0 1 0 1 0 0 0 0 1 1 1 0 0 0 0 1 1 1 0 0 0 0 0 0 0 0 0 1 1 0 0 1 0 1 1 1 0 0 0 0 1 0 0 0 1 0 0 1 2 0 0 0 1 1 0 
0 0 0 0 0 0 0 0 0 0 0 0 0 0 0 0 0 0 0 0 0 0 1 1 0 1 1 1 1 1 1 0 1 1 1 1 0 0 1 0 1 0 0 0 0 0 0 0 0 0 0 0 0 0 0 0 0 0 0 0 0 0 0 0 0 1 0 0 0 0 0 0 0 0 0 0 0 0 0 0 0 0 0 0 0 0 0 0 0 0 0 0 0 0 0 0 0 0 0 0 0 0 0 0 0 0 0 0 0 0 0 0 0 0 0 
0 0 0 0 0 0 0 0 0 0 0 0 0 0 0 0 0 0 0 0 0 0 0 0 0 0 0 0 0 0 0 0 0 0 0 0 0 0 0 0 0 0 0 0 0 0 0 0 0 0 0 0 0 0 0 0 0 1 1 2 2 1 1 1 1 0 1 0 1 1 0 0 1 0 1 1 1 0 1 1 0 0 0 1 1 1 1 0 1 1 0 0 1 1 1 1 0 0 2 0 0 0 1 0 1 1 1 1 1 1 1 0 1 1 0 
0 0 0 0 0 0 0 0 0 0 0 0 0 0 0 0 0 0 0 0 0 0 0 0 0 0 0 0 0 0 0 0 0 0 0 0 0 0 0 0 0 0 0 0 0 0 0 0 0 0 0 0 0 0 0 0 0 1 1 2 2 1 1 1 1 0 1 1 1 1 0 0 1 0 2 1 1 0 1 2 0 0 0 1 1 0 1 0 2 1 0 0 1 1 1 1 0 0 2 0 0 1 1 0 1 1 1 1 1 1 1 0 1 1 0 
0 0 1 0 1 0 1 1 1 1 0 0 0 1 0 0 0 0 1 0 1 0 0 0 0 0 0 0 0 0 0 0 0 0 0 0 0 0 0 0 0 0 0 1 0 1 0 0 0 0 1 1 1 1 0 1 0 0 0 0 0 0 0 0 0 0 0 0 0 0 0 1 0 1 0 0 0 0 1 0 0 1 1 1 1 0 1 0 0 0 0 0 1 0 0 1 0 0 0 1 0 0 1 1 0 1 1 0 0 0 1 1 0 0 0 
1 1 0 1 1 1 1 1 0 1 1 0 1 1 0 0 0 0 0 1 0 0 1 0 1 1 2 2 2 1 1 0 1 0 1 1 0 0 1 1 1 0 1 1 0 0 1 1 0 0 1 1 1 1 1 1 0 1 1 2 2 2 1 2 1 1 2 2 2 2 2 1 2 2 2 2 2 2 1 2 1 2 1 2 2 2 1 2 2 2 1 2 1 2 2 2 2 1 2 1 2 2 1 1 2 1 2 2 2 2 1 1 2 2 2 
1 2 2 0 2 2 2 0 1 1 2 2 2 1 1 1 0 2 2 1 1 2 1 1 2 2 1 1 1 2 1 2 1 2 2 1 2 1 1 1 1 2 1 2 2 2 2 2 2 1 2 1 1 2 1 1 1 1 2 2 2 2 1 2 2 1 2 2 2 1 1 2 2 1 2 2 2 2 1 2 2 2 2 2 1 1 1 2 2 1 1 2 2 2 2 2 1 2 2 1 2 1 1 2 0 1 1 2 1 2 1 1 2 0 2 
1 0 0 0 0 0 0 0 1 1 0 0 0 1 1 1 0 0 0 1 1 0 1 1 0 0 1 1 1 0 1 0 1 0 0 1 0 1 1 1 1 0 1 0 0 0 0 0 0 1 0 1 1 0 1 1 1 1 0 0 0 0 1 0 0 1 0 0 0 1 1 0 0 1 0 0 0 0 1 0 0 0 0 0 1 1 1 0 0 1 1 0 0 0 0 0 1 0 0 1 0 1 1 0 0 1 1 0 1 0 1 1 0 0 0 
0 0 0 0 0 0 0 0 0 0 0 0 0 0 0 0 0 0 0 0 0 0 0 0 0 0 0 0 0 0 0 0 0 0 0 0 0 0 0 0 0 0 0 0 0 0 0 0 0 0 0 0 0 0 0 0 0 0 0 0 0 0 0 0 0 0 0 0 0 0 0 1 0 0 0 0 0 0 1 0 1 0 1 0 0 0 1 0 0 0 1 0 1 0 0 0 0 1 0 1 0 0 1 1 0 1 0 0 0 1 1 1 0 0 0 
1 1 1 1 1 1 1 1 1 1 1 1 1 1 1 1 1 1 1 1 1 1 1 1 1 1 1 1 1 0 1 2 1 2 0 1 2 1 1 1 1 1 1 1 1 1 1 1 1 1 1 1 1 1 1 1 1 1 1 0 0 0 1 0 1 1 1 2 0 1 1 2 0 2 1 1 0 1 1 1 2 2 2 1 1 1 1 0 0 0 2 1 1 1 1 1 1 2 1 2 2 2 1 2 0 1 1 0 0 1 1 2 0 1 1 
0 0 0 0 0 0 0 0 0 0 0 0 0 0 0 0 0 0 0 0 0 0 0 0 0 0 0 0 0 0 0 0 0 0 0 0 0 0 0 0 0 0 0 0 0 0 0 0 0 0 0 0 0 0 0 0 0 0 0 0 0 0 0 0 0 0 0 1 0 1 0 1 0 0 1 1 0 1 1 1 1 0 1 0 0 0 1 0 0 0 1 0 1 1 1 1 0 1 1 1 1 1 1 1 0 1 0 0 0 1 0 1 0 1 0 
0 0 0 0 0 0 0 0 0 0 0 0 0 0 0 0 0 0 0 0 0 0 0 1 1 1 0 0 0 0 1 2 1 2 0 1 2 0 1 0 1 0 0 0 0 0 0 0 0 0 0 0 0 0 0 0 0 0 0 0 0 0 0 0 0 0 1 2 0 0 1 1 0 1 0 0 0 1 0 0 1 1 1 0 0 1 0 0 0 0 1 1 0 0 0 0 1 1 0 1 1 0 0 1 0 0 0 0 0 0 0 1 0 0 1 
0 0 0 0 0 0 0 0 0 0 0 0 0 0 0 0 0 0 0 0 0 0 0 0 0 0 0 0 0 0 0 0 0 0 0 0 0 0 0 0 0 0 0 0 0 0 0 0 0 0 0 0 0 0 0 0 0 0 0 0 0 0 0 0 0 0 1 1 0 0 1 1 0 1 0 0 0 1 0 0 1 1 1 0 0 1 0 0 0 0 1 1 0 0 0 0 1 1 0 1 1 1 0 1 0 0 0 0 0 0 0 1 0 0 1 
0 0 0 0 0 0 0 0 0 0 0 0 0 0 0 0 0 0 0 0 0 0 0 0 0 0 0 0 0 0 0 0 0 0 0 0 0 0 0 0 0 0 0 0 0 0 0 0 0 0 0 0 0 0 0 0 0 0 0 0 0 0 0 0 0 0 1 1 0 0 1 1 0 1 0 0 0 1 0 0 1 1 1 0 0 1 0 0 0 0 1 1 0 0 0 0 1 1 0 1 1 1 0 1 0 0 0 0 0 0 0 1 0 0 1 
0 0 0 0 0 0 0 0 0 0 0 0 0 0 0 0 0 0 0 0 0 0 0 0 0 0 0 0 0 0 0 0 0 0 0 0 0 0 0 0 0 0 0 0 0 0 0 0 0 0 0 0 0 0 0 0 0 0 0 0 0 0 0 0 0 0 0 0 0 0 0 2 0 0 0 0 0 0 1 0 1 0 1 0 0 0 1 0 0 0 1 0 0 0 0 0 0 1 0 1 0 0 1 1 0 1 0 0 0 1 1 1 0 0 0 
0 0 1 0 1 0 1 1 1 1 1 0 0 1 1 0 1 0 1 0 1 0 1 1 1 1 0 0 0 0 1 2 1 2 0 1 2 1 1 2 1 1 0 1 0 1 0 1 0 0 1 1 0 1 0 1 0 0 0 0 0 0 1 0 1 2 0 0 0 0 0 0 0 0 0 0 0 0 0 0 0 0 0 0 0 0 0 0 0 0 0 0 0 0 0 0 0 0 0 0 0 0 0 0 0 0 0 0 0 0 0 0 0 0 0 
0 0 0 0 0 0 0 0 0 0 0 0 0 0 0 0 0 0 0 0 0 0 0 1 0 0 0 0 0 1 0 0 0 0 1 0 0 1 0 0 0 0 0 0 0 0 0 0 0 0 0 0 0 0 0 0 0 0 0 0 0 0 0 0 0 0 0 0 0 0 0 1 0 0 0 0 0 0 1 0 1 0 1 0 0 0 1 0 0 0 1 0 1 0 0 0 0 1 0 1 0 0 1 1 0 1 0 0 0 1 1 1 0 0 0 
0 0 1 0 1 0 1 0 1 1 1 0 0 1 1 0 1 1 1 0 1 0 0 0 0 0 0 0 0 0 0 0 0 0 0 0 0 0 0 0 0 1 0 1 0 1 0 1 0 0 1 1 1 1 0 1 0 0 0 0 0 0 0 0 0 0 0 0 0 0 0 0 0 0 0 0 0 0 0 0 0 0 0 0 0 0 0 0 0 0 0 0 0 0 0 0 0 0 0 0 0 0 0 0 0 0 0 0 0 0 0 0 0 0 0 
0 0 0 0 0 0 0 0 0 0 0 0 0 0 0 0 0 0 0 0 0 0 2 1 0 1 1 1 1 1 1 0 1 1 1 1 0 0 1 0 1 0 0 0 0 0 0 0 0 0 0 0 0 0 0 0 0 0 0 0 0 0 0 0 0 1 0 0 0 0 0 0 0 0 0 0 0 0 0 0 0 0 0 0 0 0 0 0 0 0 0 0 0 0 0 0 0 0 0 0 0 0 0 0 0 0 0 0 0 0 0 0 0 0 0 
1 1 1 1 2 1 2 1 1 2 2 0 1 2 1 0 1 1 1 1 1 0 0 1 2 1 1 1 1 0 1 2 1 1 0 1 2 1 1 2 1 1 1 2 0 1 1 2 0 0 2 2 2 2 1 2 0 2 2 2 2 2 1 2 1 0 2 2 2 2 2 2 1 1 2 2 2 2 2 2 2 1 2 1 1 1 2 1 1 1 2 2 2 2 2 2 1 2 2 2 2 2 2 2 1 2 1 1 2 2 2 2 2 2 1 
0 0 0 0 0 0 0 0 0 0 0 0 0 0 0 0 0 0 0 0 0 0 0 1 2 1 0 0 0 0 1 2 1 1 0 1 2 1 1 2 1 0 0 0 0 0 0 0 0 0 0 0 0 0 0 0 0 1 1 0 0 0 0 0 0 0 0 1 0 1 0 0 1 0 1 1 0 1 0 1 0 0 0 0 0 1 0 0 0 1 0 0 0 1 1 1 1 0 1 0 1 1 0 0 0 0 0 0 0 0 0 0 0 1 1 
0 0 0 0 0 0 0 0 0 0 0 0 0 0 0 0 0 0 0 0 0 0 0 1 2 1 0 0 0 0 1 2 1 1 0 1 2 1 1 2 1 0 0 0 0 0 0 0 0 0 0 0 0 0 0 0 0 0 0 0 0 0 0 0 0 0 0 0 0 0 0 0 0 0 0 0 0 0 0 0 0 0 0 0 0 0 0 0 0 0 0 0 0 0 0 0 0 0 0 0 0 0 0 0 0 0 0 0 0 0 0 0 0 0 0 
0 0 1 0 0 0 0 0 1 0 0 1 0 0 1 1 1 1 1 0 1 1 0 0 0 0 0 0 0 0 0 0 0 0 0 0 0 0 0 0 0 1 0 0 1 1 0 0 1 1 0 0 0 0 0 0 1 0 0 0 0 1 0 1 0 0 0 0 1 0 1 0 0 0 0 0 1 0 0 0 0 0 0 0 0 0 0 0 0 0 0 1 0 0 0 0 0 0 0 0 0 0 0 0 0 0 0 0 1 0 0 0 1 0 0 
0 0 1 0 1 0 1 0 1 1 1 0 0 1 1 0 1 1 1 0 0 0 0 0 0 0 0 0 0 0 0 0 0 0 0 0 0 0 0 0 0 1 0 1 0 1 0 1 0 0 1 1 0 1 0 1 0 1 1 0 0 1 0 1 0 0 0 0 1 0 1 0 0 0 0 0 1 0 0 0 0 0 0 0 0 0 0 1 0 0 0 1 0 0 0 0 0 0 0 0 0 0 0 0 1 0 0 1 1 0 0 0 1 0 0 
0 0 0 0 0 0 0 0 0 0 0 0 0 0 0 0 0 0 0 0 0 0 0 0 0 0 1 1 1 0 0 0 0 0 0 0 0 0 0 0 0 0 0 0 0 0 0 0 0 0 0 0 0 0 0 0 0 0 0 0 0 0 0 0 0 0 0 0 0 0 0 1 0 0 0 0 0 0 1 0 1 0 1 0 0 0 1 1 0 0 1 0 0 0 0 0 0 1 0 1 0 0 1 1 1 1 0 1 0 1 1 1 0 0 0 
0 0 0 0 0 0 0 0 0 0 0 0 0 0 0 0 0 0 0 0 0 0 0 1 0 1 0 0 0 0 1 2 1 1 1 1 2 1 1 2 1 0 0 0 0 0 0 0 0 0 0 0 0 0 0 0 0 0 0 0 0 0 1 0 1 1 0 0 0 0 0 0 1 0 0 0 0 0 0 0 0 0 0 0 0 1 0 0 0 1 0 0 0 0 0 0 1 0 0 0 0 0 0 0 0 0 0 0 0 0 0 0 0 0 1 
0 0 1 1 1 0 1 0 1 1 1 0 0 1 1 0 1 1 1 0 1 0 0 1 0 0 0 0 0 1 0 0 0 0 1 0 0 1 0 0 0 1 0 1 0 0 0 1 0 0 1 1 1 1 0 1 0 1 1 0 0 0 1 0 1 1 0 0 0 0 0 0 1 0 0 0 0 0 0 0 0 0 0 0 0 1 0 0 0 1 0 0 0 0 0 0 1 0 0 0 0 0 0 0 0 0 0 0 0 0 0 0 0 0 1 
0 0 1 1 1 0 1 0 1 1 1 0 0 1 1 0 1 1 1 0 1 0 0 0 0 0 1 1 1 0 0 0 0 0 0 0 0 0 0 0 0 1 0 0 0 1 0 0 0 0 1 1 0 1 0 1 0 0 0 0 0 0 0 0 0 0 0 0 0 0 0 0 0 0 0 0 0 0 0 0 0 0 0 0 0 0 0 0 0 0 0 0 0 0 0 0 0 0 0 0 0 0 0 0 0 0 0 0 0 0 0 0 0 0 0 
1 1 0 0 0 1 0 1 0 0 0 1 1 0 0 1 0 0 0 1 0 1 0 0 0 0 0 0 0 0 0 0 0 0 0 0 0 0 0 0 0 0 1 0 1 0 1 0 1 1 0 0 0 0 1 0 1 0 0 0 0 0 0 0 0 0 0 0 0 0 0 0 0 0 0 0 0 0 0 0 0 0 0 0 0 0 0 1 0 0 0 0 0 0 0 0 0 0 0 0 0 0 0 0 1 0 0 1 0 0 0 0 0 0 0 
0 0 0 0 0 0 0 0 0 0 0 0 0 0 0 0 0 0 0 0 0 0 0 0 0 0 1 1 1 0 0 0 0 0 0 0 0 0 0 0 0 0 0 0 0 0 0 0 0 0 0 0 0 0 0 0 0 1 1 1 1 0 1 0 1 1 0 1 1 1 0 0 2 0 2 1 1 0 1 2 0 0 0 1 1 1 1 0 0 2 0 0 1 1 0 1 1 0 2 0 1 1 0 0 1 1 1 1 1 1 1 0 0 1 1 
0 0 0 0 0 0 0 0 0 0 0 0 0 0 0 0 0 0 0 0 0 0 0 1 2 1 0 0 0 2 1 2 1 1 1 1 2 2 1 2 1 0 0 0 0 0 0 0 0 0 0 0 0 0 0 0 0 0 0 0 0 0 0 0 0 0 0 0 0 0 0 0 0 0 0 0 0 0 0 0 0 0 0 0 0 0 0 0 0 0 0 0 0 0 0 0 0 0 0 0 0 0 0 0 0 0 0 0 0 0 0 0 0 0 0 
0 0 0 0 0 0 0 0 0 0 0 0 0 0 0 0 0 0 0 0 0 0 0 1 2 1 1 1 1 1 1 2 1 1 0 1 2 1 1 2 1 0 0 0 0 0 0 0 0 0 0 0 0 0 0 0 0 0 0 0 0 0 1 0 1 1 0 1 0 0 0 0 1 0 1 0 0 0 0 1 0 0 0 0 0 1 0 0 0 1 0 0 0 0 0 0 1 0 1 0 0 1 0 0 0 0 0 0 0 0 0 0 0 0 1 
1 1 0 0 0 1 0 1 1 0 1 1 1 0 0 1 0 0 0 0 0 1 0 0 0 0 0 0 0 0 0 0 0 0 0 0 0 0 0 0 0 0 1 0 1 0 1 0 1 1 0 0 0 0 1 0 1 0 0 0 0 0 0 0 0 0 0 0 0 0 0 0 0 0 0 0 0 0 0 0 0 0 0 0 0 0 0 0 0 0 0 0 0 0 0 0 0 0 0 0 0 0 0 0 0 0 0 0 0 0 0 0 0 0 0 
0 0 0 0 0 0 0 0 0 0 0 0 0 0 0 0 0 0 0 0 0 0 0 0 0 0 1 1 1 0 0 0 0 0 0 0 0 0 0 0 0 0 0 0 0 0 0 0 0 0 0 0 0 0 0 0 0 0 0 0 0 0 0 0 0 0 0 0 0 0 0 1 0 0 0 0 0 0 1 0 1 0 1 0 0 0 1 0 0 0 1 0 1 0 0 0 0 1 0 1 0 0 1 1 0 1 0 0 0 1 1 1 0 0 0 
1 1 1 1 1 1 1 1 1 1 1 1 1 1 1 1 1 1 1 1 1 1 1 1 0 1 1 1 1 0 1 0 1 1 1 1 0 0 1 0 1 1 1 1 1 1 1 1 0 1 1 1 1 1 1 1 1 1 1 0 1 2 2 2 2 2 1 0 0 0 0 1 0 0 0 0 1 0 1 0 1 0 1 0 0 0 1 1 0 0 0 1 1 0 0 0 0 1 0 1 0 0 1 1 1 1 0 1 1 1 1 1 1 0 0 
0 0 0 0 0 0 0 0 0 0 0 0 0 0 0 0 0 0 0 0 0 0 2 1 2 2 1 1 1 1 2 2 2 2 1 2 2 1 2 2 2 0 0 0 0 0 0 0 0 0 0 0 0 0 0 0 0 0 0 0 0 1 0 0 0 2 0 1 0 0 0 1 0 0 0 0 0 0 1 1 1 0 1 0 0 0 1 0 0 0 1 0 0 0 0 0 0 1 1 0 0 1 1 1 0 1 0 0 0 1 1 1 0 0 0 
0 0 1 1 1 0 1 0 0 1 0 0 0 1 1 0 1 1 1 1 1 0 0 0 0 0 1 1 1 0 0 0 0 0 0 0 0 0 0 0 0 1 0 1 0 1 0 1 0 0 1 1 1 1 0 1 0 0 0 0 0 0 0 0 0 0 0 0 0 0 0 0 0 1 0 0 0 0 0 0 0 1 0 1 1 0 0 0 0 0 0 0 0 0 0 0 0 0 0 0 0 0 0 0 0 0 1 0 0 0 0 0 0 0 0 
0 0 0 0 0 0 0 0 0 0 0 0 0 0 0 0 0 0 0 0 0 0 0 1 2 1 0 1 1 1 1 1 1 1 0 1 2 1 1 2 1 0 0 0 0 0 0 0 0 0 0 0 0 0 0 0 0 0 0 0 0 0 0 0 0 0 0 0 0 0 0 0 0 0 0 0 0 0 0 0 0 0 0 0 0 0 0 0 0 0 0 0 0 0 0 0 0 0 0 0 0 0 0 0 0 0 0 0 0 0 0 0 0 0 0 
0 0 1 1 1 0 1 0 0 1 0 0 0 1 1 0 1 1 1 1 1 0 0 0 0 0 0 0 0 0 0 0 0 0 0 0 0 0 0 0 0 1 0 1 0 1 0 1 0 0 1 1 1 1 0 1 0 1 1 1 1 0 1 1 1 0 1 0 0 0 0 1 1 1 0 0 0 0 1 0 1 1 1 1 1 1 1 1 1 1 1 0 1 0 0 0 1 1 0 1 0 0 1 1 1 1 1 1 0 1 1 1 0 0 0 
0 0 1 0 0 0 0 0 1 0 0 1 0 0 1 1 1 1 1 0 1 1 0 0 0 0 0 0 0 0 0 0 0 0 0 0 0 0 0 0 0 1 0 0 1 1 0 0 1 1 0 0 0 0 0 0 1 0 0 0 0 1 0 1 0 0 0 1 1 0 1 0 0 0 1 0 1 0 0 1 0 0 0 0 0 0 0 0 0 0 0 1 0 0 0 0 0 0 1 0 0 1 0 0 0 0 0 0 1 0 0 0 1 0 0 
1 1 0 0 0 1 0 1 1 0 1 1 1 0 0 1 0 0 0 0 0 1 0 0 0 0 0 0 0 0 0 0 0 0 0 0 0 0 0 0 0 0 1 0 1 1 1 0 1 1 0 0 0 0 1 0 1 1 1 0 0 0 0 0 0 0 0 0 0 0 0 0 0 0 0 0 0 0 0 0 0 0 0 0 0 0 0 0 0 0 0 0 0 0 0 0 0 0 0 0 0 0 0 0 0 0 0 0 0 0 0 0 0 0 0 
0 0 1 1 1 0 0 0 0 1 0 0 0 1 1 0 1 1 1 1 1 0 0 0 0 0 0 0 0 0 0 0 0 0 0 0 0 0 0 0 0 1 0 1 0 0 0 1 0 0 1 1 1 1 0 1 0 0 0 0 0 0 0 0 0 0 0 0 0 0 0 0 0 0 0 0 0 0 0 0 0 0 0 0 0 0 0 0 0 0 0 0 0 0 0 0 0 0 0 0 0 0 0 0 0 0 0 0 0 0 0 0 0 0 0 
0 0 0 0 0 0 0 0 0 0 0 0 0 0 0 0 0 0 0 0 0 0 0 0 0 0 0 0 0 0 0 0 0 0 0 0 0 0 0 0 0 0 0 0 0 0 0 0 0 0 0 0 0 0 0 0 0 0 0 0 0 0 0 0 0 0 1 1 0 0 1 1 0 1 0 0 0 1 0 0 1 1 1 0 0 2 0 1 0 0 1 1 0 0 1 0 2 1 0 1 0 1 1 1 0 0 0 0 0 0 0 1 1 0 2 
1 1 0 1 1 1 1 1 0 1 1 0 1 1 0 0 0 0 0 1 0 0 0 0 0 0 0 0 0 0 0 0 0 0 0 0 0 0 0 0 0 0 1 1 0 0 1 1 0 0 1 1 1 1 1 1 0 0 0 0 0 0 0 0 0 0 0 0 0 0 0 0 0 0 0 0 0 0 0 0 0 0 0 0 0 0 0 0 0 0 0 0 0 0 0 0 0 0 0 0 0 0 0 0 0 0 0 0 0 0 0 0 0 0 0 
0 0 1 0 0 0 0 0 1 0 0 1 0 0 1 1 1 1 1 0 1 1 0 0 0 0 0 0 0 0 0 0 0 0 0 0 0 0 0 0 0 1 0 0 1 1 0 0 1 1 0 0 0 0 0 0 1 0 0 0 0 1 0 1 0 0 0 0 1 0 1 0 0 0 0 0 1 0 0 0 0 0 0 0 0 0 0 0 0 0 0 1 0 0 0 0 0 0 0 0 0 0 0 0 0 0 0 0 1 0 0 0 1 0 0 
0 0 0 0 0 0 0 0 0 0 0 0 0 0 0 0 0 0 0 0 0 0 1 1 0 1 2 2 2 1 1 0 1 1 2 1 0 1 1 0 0 0 0 0 0 0 0 0 0 0 0 0 0 0 0 0 0 1 1 1 1 1 0 0 0 1 0 1 1 1 0 0 2 0 2 1 1 0 1 2 0 0 0 1 1 1 1 0 1 2 0 0 1 1 0 1 1 0 2 0 1 1 0 0 1 1 1 1 1 1 1 0 0 1 1 
0 0 0 0 0 0 0 0 0 0 0 0 0 0 0 0 0 0 0 0 0 0 0 0 0 0 1 1 1 0 0 0 0 0 0 0 0 0 0 0 0 0 0 0 0 0 0 0 0 0 0 0 0 0 0 0 0 0 0 1 1 0 0 0 0 0 0 0 1 1 0 0 1 0 1 1 1 0 1 1 0 0 0 1 1 0 1 0 1 1 0 0 1 1 0 1 0 0 1 0 1 0 0 0 1 1 1 1 1 1 1 0 0 1 0 
0 0 0 0 0 0 0 0 0 0 0 0 0 0 0 0 0 0 0 0 0 0 0 0 0 0 0 0 0 0 0 0 0 0 0 0 0 0 0 0 0 0 0 0 0 0 0 0 0 0 0 0 0 0 0 0 0 0 0 0 0 0 0 0 0 0 0 0 0 0 0 1 0 0 0 0 0 0 1 0 1 0 1 0 0 0 1 0 0 0 1 0 1 0 0 0 0 1 0 1 0 0 1 1 0 1 0 0 0 1 1 1 0 0 0 
0 0 0 0 0 0 0 0 0 0 0 0 0 0 0 0 0 0 0 0 0 0 1 1 2 1 0 0 0 1 1 2 1 1 0 1 2 1 1 2 2 0 0 0 0 0 0 0 0 0 0 0 0 0 0 0 0 1 1 1 1 0 1 1 1 0 1 0 0 0 0 1 0 1 0 0 0 0 1 0 1 1 1 1 1 0 1 0 0 0 1 0 1 0 0 0 0 1 0 1 0 0 1 1 0 1 1 0 0 1 1 1 0 0 0 
1 1 0 0 0 1 0 1 1 0 1 1 1 0 0 1 0 0 0 0 0 1 1 2 2 2 1 1 1 2 2 2 2 2 2 2 2 2 2 2 2 0 1 0 1 1 1 0 1 1 0 0 0 0 1 0 1 0 0 1 1 1 1 0 1 2 1 1 1 2 1 1 2 1 1 2 1 2 1 1 1 1 1 1 1 2 1 1 1 2 1 1 1 2 2 2 2 1 1 1 2 1 1 1 1 1 1 1 1 1 1 1 1 2 2 
0 0 0 0 0 0 0 0 0 0 0 0 0 0 0 0 0 0 0 0 0 0 0 0 0 0 0 0 0 0 0 0 0 0 0 0 0 0 0 0 0 0 0 0 0 0 0 0 0 0 0 0 0 0 0 0 0 0 0 0 0 0 0 0 0 0 1 1 0 0 1 1 0 1 0 0 0 0 0 0 1 1 1 0 0 1 0 1 0 0 1 0 0 0 1 0 1 1 0 0 0 1 1 1 0 0 0 0 0 0 0 0 1 0 1 
0 0 1 1 1 0 1 0 0 1 0 0 0 1 1 0 1 0 1 1 1 0 1 1 0 1 1 1 1 0 1 0 1 1 1 1 0 0 0 0 0 1 0 1 0 0 0 0 0 0 1 1 0 1 0 1 0 0 0 0 0 1 0 0 0 1 0 0 0 0 0 0 0 0 0 0 0 0 0 0 0 0 0 0 0 0 0 1 1 0 0 0 0 0 0 0 0 0 0 0 0 0 0 0 1 0 0 0 0 0 0 0 0 0 0 
0 0 1 0 0 0 0 0 1 0 0 1 0 0 1 1 1 1 1 0 1 1 0 1 2 1 0 0 0 1 1 2 1 1 0 1 2 1 2 2 2 1 0 0 1 1 0 0 1 1 0 0 0 0 0 0 1 1 1 1 1 1 1 1 1 0 1 0 1 0 1 0 0 0 0 0 1 0 0 0 0 0 0 0 0 0 0 1 1 0 0 1 0 0 0 0 0 0 0 0 0 0 0 0 1 0 0 1 1 0 0 0 1 0 0 
0 0 0 0 0 0 0 0 0 0 0 0 0 0 0 0 0 0 0 0 0 0 0 1 2 1 0 0 0 1 1 2 1 1 0 1 2 1 2 2 2 0 0 0 0 0 0 0 0 0 0 0 0 0 0 0 0 0 0 0 0 0 0 0 0 0 0 0 0 0 0 0 0 0 0 0 0 0 0 0 0 0 0 0 0 0 0 0 1 0 0 0 0 0 0 0 0 0 0 0 0 0 0 0 0 0 0 0 0 0 0 0 0 0 0 
0 0 0 0 0 0 0 0 0 0 0 0 0 0 0 0 0 0 0 0 0 0 0 0 0 0 0 0 0 0 0 0 0 0 0 0 0 0 0 0 0 0 0 0 0 0 0 0 0 0 0 0 0 0 0 0 0 0 0 0 0 0 0 0 0 0 1 1 0 0 1 1 0 1 0 0 0 0 0 0 1 1 0 0 0 1 0 1 0 1 0 0 0 0 1 0 1 1 0 1 0 1 1 1 0 0 0 0 0 0 0 1 0 0 1 
1 1 0 1 1 1 1 1 0 1 1 0 1 1 0 0 0 0 0 1 0 0 1 0 0 0 0 0 0 0 0 0 0 0 0 0 0 0 0 0 0 0 1 1 0 0 1 1 0 0 1 1 1 1 1 1 0 0 0 0 0 0 0 0 0 0 0 0 0 0 0 0 0 0 0 0 0 0 0 0 0 0 0 0 0 0 0 0 0 0 0 0 0 0 0 0 0 0 0 0 0 0 0 0 0 0 0 0 0 0 0 0 0 0 0 
0 0 0 0 0 0 0 0 0 0 0 0 0 0 0 0 0 0 0 0 0 0 0 1 2 1 0 0 0 1 1 2 1 1 0 1 2 1 2 2 2 0 0 0 0 0 0 0 0 0 0 0 0 0 0 0 0 1 1 2 2 0 0 1 1 0 1 0 1 1 0 0 1 0 1 1 1 0 1 1 0 0 1 1 1 0 1 0 0 0 0 0 1 1 0 1 0 0 1 0 1 0 0 0 1 1 1 1 1 1 1 0 0 1 0 
0 0 1 0 0 0 0 0 1 0 0 1 0 0 1 1 1 1 1 0 1 1 0 0 0 0 0 0 0 0 0 0 0 0 0 0 0 0 0 0 0 1 0 0 1 1 0 0 1 1 0 0 0 0 0 0 0 0 0 0 0 1 0 1 0 0 0 0 1 0 1 0 0 0 0 0 1 0 0 0 0 0 0 0 0 0 0 0 0 0 0 1 0 0 0 0 0 0 0 0 0 0 0 0 0 0 0 0 1 0 0 0 1 0 0 
0 0 1 0 0 0 0 0 1 0 0 1 0 0 1 1 1 1 1 0 1 1 0 0 0 0 0 0 0 0 0 0 0 0 0 0 0 0 0 0 0 1 0 0 1 1 0 0 1 1 0 0 0 0 0 0 1 0 0 0 0 1 0 1 0 0 0 0 1 0 1 0 0 0 0 0 1 0 0 0 0 0 0 0 0 0 0 0 0 0 0 1 0 0 0 0 0 0 0 0 0 0 0 0 0 0 0 0 1 0 0 0 1 0 0 
0 0 1 1 1 0 1 0 0 1 0 0 0 1 1 0 1 1 1 1 1 0 0 0 0 0 0 0 0 0 0 0 0 0 0 0 0 0 0 0 0 1 0 1 0 0 0 0 0 0 1 0 0 1 0 1 0 0 0 0 0 0 0 0 0 0 0 0 0 0 0 0 0 0 0 0 0 0 0 0 0 0 0 0 0 0 0 0 0 0 0 0 0 0 0 0 0 0 0 0 0 0 0 0 0 0 0 0 0 0 0 0 0 0 0 
1 1 2 2 2 1 2 1 1 2 1 1 1 2 2 0 2 0 0 2 0 0 2 2 2 2 2 2 2 2 2 2 2 2 2 2 2 2 1 1 1 0 1 2 1 1 1 1 1 0 2 2 2 2 1 2 1 2 2 2 2 2 2 2 2 2 1 1 2 2 1 1 2 1 2 2 2 1 2 2 1 1 2 2 2 1 2 1 0 1 2 1 2 2 1 2 1 2 2 1 2 1 1 1 2 2 2 2 2 2 2 1 1 2 1 
0 0 0 0 0 0 0 0 0 0 0 0 0 0 0 0 0 0 0 0 0 0 1 1 0 1 1 1 1 0 1 0 1 1 1 1 1 0 0 0 0 0 0 0 0 0 0 0 0 0 0 0 0 0 0 0 0 0 0 0 0 1 0 0 0 1 0 0 0 0 0 0 0 0 0 0 0 0 0 0 0 0 0 0 0 0 0 0 0 0 0 0 0 0 0 0 0 0 0 0 0 0 0 0 0 0 0 0 0 0 0 0 0 0 0 
1 1 2 2 2 1 2 1 1 2 1 1 1 2 2 1 2 2 2 2 2 1 2 2 2 2 2 2 2 2 2 2 2 2 2 2 2 2 2 2 2 2 1 2 1 1 1 1 1 1 2 2 2 2 1 2 1 2 2 2 2 2 2 2 2 2 2 2 2 2 2 2 2 2 2 2 2 2 2 2 2 2 2 2 2 2 2 2 2 2 2 2 2 2 2 2 2 2 2 2 2 2 2 2 2 2 2 2 2 2 2 2 2 2 2 
0 0 1 0 0 0 0 0 1 0 0 1 0 0 1 1 1 1 1 0 1 1 0 0 0 0 0 0 0 0 0 0 0 0 0 0 0 0 0 0 0 1 0 0 1 1 0 0 1 1 0 0 0 0 0 0 1 0 0 0 0 1 0 1 0 0 0 0 2 0 1 0 0 0 0 0 2 0 0 0 0 0 0 0 0 0 0 0 0 0 0 1 0 0 0 0 0 0 0 0 0 0 0 0 0 0 0 0 2 0 0 0 1 0 0 
1 1 0 0 0 1 0 1 1 0 1 1 1 0 0 1 0 0 0 0 0 1 0 0 0 0 0 0 0 0 0 0 0 0 0 0 0 0 0 0 0 0 1 0 1 1 1 1 1 1 0 0 0 0 1 0 1 0 0 0 0 0 0 0 0 0 0 0 0 0 0 0 0 0 0 0 0 0 0 0 0 0 0 0 0 0 0 0 0 0 0 0 0 0 0 0 0 0 0 0 0 0 0 0 0 0 0 0 0 0 0 0 0 0 0 
1 1 1 1 1 1 1 1 1 1 1 1 1 1 1 1 1 1 1 1 1 1 2 2 2 2 2 2 2 2 2 2 2 2 2 2 2 2 2 2 2 1 1 1 1 1 0 1 1 1 1 1 1 1 1 1 1 2 2 2 2 2 2 2 2 2 2 2 2 2 2 2 2 1 2 2 2 2 2 2 2 1 2 1 1 2 2 1 1 2 2 2 2 2 2 2 2 2 2 2 2 2 2 2 1 2 1 1 2 2 2 2 2 2 2 
0 0 1 0 0 0 0 0 1 0 0 1 0 0 1 1 1 1 1 0 1 1 1 1 0 1 2 2 2 1 1 0 1 1 2 1 1 1 0 0 0 1 0 0 1 1 0 0 1 1 0 0 0 0 0 0 1 2 2 1 1 2 2 2 2 2 1 1 1 0 1 0 1 1 1 0 1 0 0 1 0 1 0 1 1 1 0 0 0 1 0 1 0 0 0 0 1 0 1 0 0 1 0 0 0 0 1 0 1 0 0 0 1 0 1 
1 1 0 1 1 1 1 1 0 1 1 0 1 1 0 0 0 0 0 1 0 0 0 0 0 0 0 0 0 0 0 0 0 0 0 0 0 0 0 0 0 0 1 1 0 0 1 1 0 0 1 1 1 1 1 1 0 0 0 0 0 0 0 0 0 0 0 0 0 1 0 0 0 0 0 1 0 1 0 0 0 0 0 0 0 0 0 0 0 0 0 0 0 1 1 1 0 0 0 0 1 0 0 0 0 0 0 0 0 0 0 0 0 1 0 
1 1 0 1 1 1 1 1 0 1 1 0 1 1 0 0 0 0 0 1 0 0 0 0 0 0 0 0 0 0 0 0 0 0 0 0 0 0 0 0 0 0 1 1 0 0 1 1 0 0 1 1 1 1 1 1 0 0 0 0 0 0 0 0 0 0 1 1 0 1 1 1 0 1 1 1 0 1 0 1 1 1 0 0 0 1 0 1 0 1 0 1 0 1 1 1 1 0 1 1 1 1 1 1 0 0 1 0 0 0 0 1 1 1 1 
0 0 0 0 0 0 0 0 0 0 0 0 0 0 0 0 0 0 0 0 0 0 0 0 0 0 0 0 0 0 0 0 0 0 0 0 0 0 0 0 0 0 0 0 0 0 0 0 0 0 0 0 0 0 0 0 0 1 1 1 1 0 1 1 1 0 1 0 0 0 0 0 0 0 0 0 0 0 0 0 0 0 0 0 0 1 0 0 0 1 0 0 0 0 0 0 1 0 0 0 0 0 0 0 0 0 0 0 0 0 0 0 0 0 1 
0 0 1 0 0 0 0 0 1 0 0 1 0 0 1 1 1 1 1 0 1 1 1 1 0 0 0 0 0 1 0 0 0 0 1 0 0 1 0 0 0 1 0 0 1 1 0 0 1 1 0 0 0 0 0 0 1 0 0 0 0 1 0 1 0 0 1 1 1 0 2 1 0 1 0 0 1 1 0 0 1 1 0 0 0 1 0 1 1 1 0 2 0 0 1 0 1 0 0 1 0 1 1 1 1 0 1 1 1 0 0 1 2 0 1 
0 0 0 0 0 0 0 0 0 0 0 0 0 0 0 0 0 0 0 0 0 0 1 1 0 1 1 1 1 0 1 0 1 1 1 1 1 0 0 0 0 0 0 0 0 0 0 0 0 0 0 0 0 0 0 0 0 0 0 0 0 1 0 0 0 1 0 0 0 0 0 0 0 0 0 0 0 0 0 0 0 0 0 0 0 0 0 0 0 0 0 0 0 0 0 0 0 0 0 0 0 0 0 0 0 0 0 0 0 0 0 0 0 0 0 
0 0 0 0 0 0 0 0 0 0 0 0 0 0 0 0 0 0 0 0 0 0 0 0 0 0 0 0 0 0 0 0 0 0 0 0 0 0 0 0 0 0 0 0 0 0 0 0 0 0 0 0 0 0 0 0 0 0 0 0 0 0 0 0 0 0 0 0 0 0 0 0 0 0 1 0 0 0 1 1 1 0 1 0 0 0 1 0 0 0 1 0 0 0 0 0 0 1 1 1 0 1 1 1 0 1 0 0 0 1 1 1 0 0 0 
1 0 2 1 1 1 1 1 2 1 1 2 1 1 2 2 2 2 2 0 2 2 2 1 2 2 2 2 2 1 2 2 2 2 1 2 2 1 2 2 2 2 1 2 2 2 1 2 2 2 1 1 1 1 0 1 2 2 2 0 2 2 2 2 2 2 2 2 0 2 2 2 2 2 2 2 2 2 2 2 2 2 2 2 2 2 2 2 0 2 2 2 0 2 2 2 2 2 2 2 2 2 2 2 2 2 2 2 2 2 2 2 2 2 2 
0 0 0 0 0 0 0 0 0 0 0 0 0 0 0 0 0 0 0 0 0 0 0 1 1 1 0 0 0 1 1 1 1 1 0 1 1 1 1 1 1 0 0 0 0 0 0 0 0 0 0 0 0 0 0 0 0 0 0 1 1 0 0 0 0 0 0 0 1 1 0 0 1 0 1 1 1 0 1 1 0 0 1 1 1 0 1 0 1 0 1 0 1 1 0 0 0 1 1 0 1 0 0 0 1 1 0 1 1 1 1 0 0 1 0 
0 0 0 0 0 0 0 0 0 0 0 0 0 0 0 0 0 0 0 0 0 0 0 0 0 0 0 0 0 0 0 0 0 0 0 0 0 0 0 0 0 0 0 0 0 0 0 0 0 0 0 0 0 0 0 0 0 0 0 1 1 0 0 0 0 0 0 0 1 1 0 0 1 0 1 1 1 0 1 1 0 0 1 1 1 0 1 0 1 0 1 0 1 1 0 1 0 1 1 0 1 0 0 0 1 1 0 1 1 1 1 0 0 1 0 
1 1 0 0 0 1 0 1 1 0 1 1 1 0 0 1 0 0 0 0 0 0 1 0 0 0 0 0 0 0 0 0 0 0 0 0 0 0 0 0 0 0 1 0 1 1 1 1 1 1 0 0 0 0 1 0 1 1 1 1 1 0 0 0 0 0 0 1 1 1 0 1 0 0 2 1 1 0 2 2 1 0 2 1 1 1 2 0 1 0 2 0 2 1 0 1 1 2 2 1 1 1 1 1 1 2 0 1 1 2 2 1 0 1 1 
0 0 0 0 0 0 0 0 0 0 0 0 0 0 0 0 0 0 0 0 0 0 1 1 0 1 1 1 1 0 1 0 1 1 1 1 1 0 0 0 0 0 0 0 0 0 0 0 0 0 0 0 0 0 0 0 0 0 0 0 0 1 0 0 0 1 0 0 0 0 0 0 0 0 0 0 0 0 0 0 0 0 0 0 0 0 0 0 0 0 0 0 0 0 0 0 0 0 0 0 0 0 0 0 0 0 0 0 0 0 0 0 0 0 0 
0 0 0 0 0 0 0 0 0 0 0 0 0 0 0 0 0 0 0 0 0 0 0 0 0 0 1 1 1 0 0 0 0 0 0 0 0 0 0 0 0 0 0 0 0 0 0 0 0 0 0 0 0 0 0 0 0 0 0 1 1 0 0 0 0 0 0 0 1 1 0 0 1 0 1 1 1 0 1 1 0 0 1 1 1 1 1 0 1 0 1 0 1 1 0 1 0 1 1 0 1 0 0 0 1 1 0 1 1 1 1 0 0 1 0 
0 0 1 1 1 0 1 0 0 1 0 0 0 1 1 0 1 1 1 1 1 0 0 0 0 0 0 0 0 0 0 0 0 0 0 0 0 0 0 0 0 0 0 0 0 0 0 0 0 0 0 1 0 1 0 1 0 0 0 0 0 0 1 0 1 1 0 0 0 0 0 1 0 0 0 0 0 0 1 0 1 0 1 0 0 0 1 0 0 0 1 0 1 0 0 0 0 1 0 0 0 0 1 1 0 1 0 0 0 1 1 1 0 0 0 
1 1 1 1 1 1 1 1 1 1 1 1 1 1 1 1 1 1 1 1 1 1 1 1 1 1 1 1 1 1 1 1 1 1 1 1 1 1 1 1 1 1 1 1 1 1 1 1 1 1 1 1 1 1 1 1 1 1 1 1 1 1 1 1 1 1 1 1 1 1 1 1 1 1 1 1 1 1 1 1 1 1 1 1 1 1 1 1 1 1 1 1 1 1 1 1 1 1 1 1 1 1 1 1 1 1 1 1 1 1 1 1 1 1 1 
0 0 0 0 0 1 1 1 1 0 1 1 1 0 1 0 0 0 1 0 0 1 0 0 0 0 0 0 0 0 0 0 0 0 0 0 0 0 0 0 0 1 1 0 0 1 1 1 1 1 0 0 0 0 1 0 1 0 0 0 0 0 0 0 0 0 0 0 0 0 0 0 0 0 0 0 0 0 0 0 0 0 0 0 0 0 0 0 0 0 0 0 0 0 0 0 0 0 0 0 0 0 0 0 0 0 0 0 0 0 0 0 0 0 0 
0 0 0 0 0 1 1 1 1 0 1 1 1 0 1 0 0 0 1 0 0 1 1 1 2 2 1 0 1 2 1 1 0 1 0 2 0 1 1 1 1 0 1 0 0 1 1 1 1 0 0 0 0 0 1 0 1 2 1 2 2 1 1 2 1 0 1 0 1 1 0 1 0 0 1 1 1 1 1 0 0 0 1 1 1 0 0 0 0 0 1 0 1 1 1 0 0 1 1 0 2 0 0 0 1 1 0 0 1 1 1 0 0 1 0 
1 1 1 1 1 1 1 1 1 1 1 1 1 1 1 1 1 0 1 0 1 1 2 2 2 2 2 2 2 2 2 1 1 2 2 2 1 2 1 1 1 1 1 1 1 1 1 1 1 1 1 1 1 1 1 1 1 2 2 2 2 2 2 2 2 2 2 2 1 2 1 2 2 2 2 2 1 2 2 2 2 2 2 2 2 0 2 2 0 2 2 1 2 2 2 2 2 2 2 2 2 2 2 2 2 2 2 2 1 2 2 2 1 2 2 
0 0 1 0 0 0 0 0 1 0 0 1 0 0 1 1 1 1 1 0 1 1 1 0 0 0 0 0 0 0 1 0 1 1 0 0 1 0 0 0 0 1 0 0 1 1 0 0 1 1 0 0 0 0 0 0 1 0 1 1 1 1 1 0 1 2 1 0 2 0 1 1 0 0 1 0 2 0 1 1 0 0 1 1 1 0 0 0 1 0 1 0 1 0 0 1 0 1 1 0 1 0 0 0 1 1 0 0 2 1 1 0 1 0 0 
0 0 0 0 0 0 0 0 0 0 0 0 0 0 0 0 0 0 0 0 0 0 0 0 0 0 0 0 0 0 0 0 0 0 0 0 0 0 0 0 0 0 0 0 0 0 0 0 0 0 0 0 0 0 0 0 0 0 0 0 0 0 1 0 1 1 0 0 0 1 0 1 1 1 0 1 0 1 1 0 1 1 1 1 1 1 1 0 0 1 1 0 1 1 1 1 1 1 0 1 1 0 1 1 0 1 1 0 0 1 1 1 0 1 1 
1 1 1 0 1 1 0 0 0 0 0 0 0 1 0 0 1 1 0 1 1 0 0 0 0 0 0 0 0 0 0 0 0 0 0 0 0 0 0 0 0 1 0 0 1 0 0 0 0 1 0 1 1 1 0 1 0 0 0 0 0 0 0 0 0 0 0 0 0 0 0 0 0 0 0 0 0 0 0 0 0 0 0 0 0 0 0 0 0 0 0 0 0 0 0 0 0 0 0 0 0 0 0 0 0 0 0 0 0 0 0 0 0 0 0 
0 0 0 0 0 0 1 1 1 0 1 1 1 0 1 0 0 0 1 0 0 1 1 2 2 2 2 2 2 2 1 1 0 1 2 2 0 2 1 1 1 0 1 1 0 1 1 1 1 0 0 0 0 0 1 0 1 2 1 2 2 0 2 1 2 1 1 2 1 2 1 2 2 1 2 2 1 2 2 2 2 1 2 1 1 2 2 2 2 2 2 0 2 2 2 2 2 2 2 2 2 2 2 2 2 2 1 2 0 2 2 2 1 2 2 
0 0 1 0 0 0 0 0 1 0 0 1 0 0 1 1 1 1 1 0 1 1 1 1 0 0 0 0 0 1 1 0 1 1 1 0 1 1 0 0 0 1 0 0 1 1 0 0 1 1 0 0 0 0 0 0 1 1 2 0 0 1 0 0 0 1 1 0 1 1 1 0 0 0 0 1 1 1 0 0 0 0 0 0 0 0 0 0 0 0 0 1 0 1 1 1 0 0 0 0 1 0 0 0 0 0 0 0 1 0 0 0 1 1 0 
1 1 0 1 1 1 1 1 0 1 1 0 1 1 0 0 0 0 0 1 0 0 1 1 2 2 2 2 2 1 1 2 1 1 1 2 1 1 2 2 2 0 1 1 0 0 1 1 0 0 1 1 1 2 1 1 0 1 0 2 2 0 2 1 2 1 1 2 1 1 1 2 2 2 2 1 1 1 2 2 2 2 2 2 2 0 2 2 2 2 2 1 2 1 1 1 2 2 2 2 1 2 2 2 2 2 2 2 1 2 2 2 1 1 2 
0 0 1 0 0 0 0 0 1 0 0 1 0 0 1 1 1 1 1 0 1 1 0 1 0 0 0 0 0 1 0 0 0 0 1 0 0 1 0 0 0 1 0 0 1 1 0 0 1 1 0 0 0 0 0 0 0 0 0 1 1 0 1 0 1 1 0 0 2 0 1 2 0 0 1 0 2 0 2 0 1 0 2 1 1 0 1 1 1 0 2 1 2 0 0 1 0 2 1 1 1 0 0 1 2 2 0 1 2 2 2 1 1 0 0 
0 0 0 0 0 0 0 0 0 0 0 0 0 0 0 0 0 0 0 0 0 0 1 1 0 1 1 1 1 1 1 0 1 1 1 1 0 0 1 0 1 0 0 0 0 0 0 0 0 0 0 0 0 0 0 0 0 0 0 0 0 0 0 0 0 1 0 1 0 0 0 0 1 0 1 0 0 0 0 1 0 0 0 0 0 1 0 0 0 1 0 0 0 0 0 0 1 0 1 0 0 1 0 0 0 0 0 0 0 0 0 0 0 0 1 
1 1 0 0 0 1 0 1 0 0 1 1 1 0 0 1 0 0 0 1 0 1 0 0 0 0 0 0 0 0 0 0 0 0 0 0 0 0 0 0 0 0 1 0 1 0 1 0 1 1 0 0 0 0 1 0 1 0 0 0 0 0 0 0 0 0 0 0 0 0 0 0 0 0 0 0 0 0 0 0 0 0 0 0 0 0 0 0 0 0 0 0 0 0 0 0 0 0 0 0 0 0 0 0 0 0 0 0 0 0 0 0 0 0 0 
0 0 0 0 0 0 0 0 0 0 0 0 0 0 0 0 0 0 0 0 0 0 0 0 0 0 0 0 0 0 0 0 0 0 0 0 0 0 0 0 0 0 0 0 0 0 0 0 0 0 0 0 0 0 0 0 0 0 0 0 0 0 0 0 0 0 1 1 0 0 1 1 0 1 0 0 0 1 0 0 1 1 1 0 0 1 0 1 0 0 1 1 0 0 0 0 1 1 0 1 1 1 0 1 0 0 0 0 0 0 0 1 1 0 1 
0 0 0 0 0 0 0 0 0 0 0 0 0 0 0 0 0 0 0 0 0 0 1 1 0 1 1 1 1 1 1 0 1 1 1 1 0 0 1 0 1 0 0 0 0 0 0 0 0 0 0 0 0 0 0 0 0 0 0 0 0 0 0 0 0 1 0 0 0 0 0 0 0 0 0 0 0 0 0 0 0 0 0 0 0 0 0 0 0 0 0 0 0 0 0 0 0 0 0 0 0 0 0 0 0 0 0 0 0 0 0 0 0 0 0 
1 1 1 2 2 1 2 1 0 2 1 0 1 2 1 0 1 1 1 1 1 0 1 1 0 1 1 1 0 1 1 0 1 1 1 1 0 0 1 0 1 1 1 2 0 1 1 2 0 0 2 2 2 2 1 2 0 0 0 1 1 0 0 0 0 1 0 0 1 1 0 0 1 0 1 1 1 0 1 1 0 0 0 1 1 0 1 0 1 1 0 0 1 1 1 1 0 0 1 0 0 0 1 0 1 1 1 1 1 1 1 0 0 1 0 
1 1 0 1 1 1 1 1 0 1 1 0 1 1 0 0 0 0 0 1 0 0 0 0 0 0 0 0 0 0 0 0 0 0 0 0 0 0 0 0 0 0 1 1 0 0 1 1 0 0 1 1 1 1 1 1 0 0 0 1 0 0 0 0 0 0 0 0 1 1 0 0 1 0 1 1 1 0 1 1 0 0 0 1 1 0 1 0 1 1 0 0 1 1 1 1 0 0 1 0 0 0 1 0 1 1 1 1 1 1 1 0 0 1 0 
0 0 1 1 1 0 1 0 0 1 0 0 0 1 1 0 1 1 1 0 1 0 1 1 0 1 1 1 1 1 1 0 1 1 1 1 0 0 1 0 1 1 0 1 0 1 0 1 0 0 1 0 1 1 0 1 0 0 0 0 0 0 0 0 0 1 0 1 0 0 0 0 0 0 1 0 0 0 0 1 0 0 0 0 0 0 0 1 1 0 0 0 0 0 0 0 0 0 1 0 0 1 0 0 1 0 0 1 0 0 0 0 0 0 0 
0 0 1 1 1 0 1 0 0 0 0 0 0 1 0 0 1 1 1 0 1 0 0 0 0 0 0 0 0 0 0 0 0 0 0 0 0 0 0 0 0 1 0 1 0 1 0 1 0 0 1 1 1 1 0 1 0 0 0 0 0 0 0 0 0 0 0 0 0 0 0 1 0 0 0 0 0 0 1 0 1 0 1 0 0 1 1 1 0 1 1 0 0 0 0 0 1 2 0 1 0 0 1 1 1 1 0 1 0 1 1 1 0 0 1 
1 1 0 0 0 1 0 1 1 0 1 1 1 0 0 1 0 0 0 1 0 1 0 0 0 0 0 0 0 0 0 0 0 0 0 0 0 0 0 0 0 0 1 0 1 0 1 0 1 1 0 0 0 0 1 0 1 0 0 0 0 0 0 0 0 0 0 0 0 0 0 0 0 0 0 0 0 0 0 0 0 0 0 0 0 0 0 0 0 0 0 0 0 0 0 0 0 0 0 0 0 0 0 0 0 0 0 0 0 0 0 0 0 0 0 
0 0 0 0 0 0 0 0 0 0 0 0 0 0 0 0 0 0 0 0 0 0 0 0 0 0 0 0 0 0 0 0 0 0 0 0 0 0 0 0 0 0 0 0 0 0 0 0 0 0 0 0 0 0 0 0 0 1 1 0 0 0 0 0 0 0 1 1 0 0 1 1 0 1 0 0 0 1 0 0 1 1 1 0 0 1 0 1 0 0 1 1 0 0 0 0 1 1 0 1 1 1 0 1 0 0 0 0 0 0 0 1 1 0 1 
0 0 0 0 0 0 0 0 0 0 0 0 0 0 0 0 0 0 0 0 0 0 0 0 0 0 0 0 0 0 0 0 0 0 0 0 0 0 0 0 0 0 0 0 0 0 0 0 0 0 0 0 0 0 0 0 0 0 0 0 0 0 0 0 0 0 0 0 0 0 0 1 1 0 0 0 0 0 1 0 1 0 1 0 0 1 1 0 1 1 1 0 1 0 0 0 1 1 0 1 0 0 1 1 0 1 0 0 0 1 1 1 0 0 1 
0 0 0 0 0 0 0 0 0 0 0 0 0 0 0 0 0 0 0 0 0 0 0 1 2 0 0 0 0 1 1 2 1 1 1 1 2 2 1 2 1 0 0 0 0 0 0 0 0 0 0 0 0 0 0 0 0 1 1 0 0 0 0 0 0 0 0 0 0 1 0 0 0 0 0 1 0 1 0 0 0 0 0 0 0 0 0 1 1 0 0 0 0 1 1 1 0 0 0 0 1 0 0 0 1 0 0 1 0 0 0 0 0 1 0 
1 1 2 1 1 1 1 1 2 1 1 2 1 1 2 2 2 2 2 1 2 2 0 2 2 2 2 2 2 2 2 2 2 2 2 2 2 2 2 2 2 0 1 0 2 2 1 1 2 2 1 1 1 1 1 1 2 2 2 1 0 2 2 2 2 2 2 2 1 1 2 2 1 2 0 1 1 0 1 0 2 2 2 1 1 2 1 2 1 1 2 2 1 1 1 1 2 2 0 2 2 2 1 2 1 1 1 1 1 1 1 2 2 1 2 
0 0 0 0 0 0 0 0 0 0 1 0 0 0 0 1 0 0 0 0 0 0 2 2 2 2 2 2 2 2 2 2 2 2 2 2 2 2 2 2 2 1 0 0 0 0 0 0 0 0 1 0 0 0 1 0 0 2 2 2 2 2 2 2 2 2 2 1 2 2 2 2 2 1 1 2 2 2 2 1 2 1 2 1 1 2 2 2 2 2 2 2 2 2 2 2 2 2 1 2 2 1 2 2 2 2 1 2 2 2 2 2 2 2 2 
1 1 0 1 1 1 1 1 0 1 1 0 1 1 0 0 0 0 0 1 0 0 1 1 2 2 1 1 1 1 2 2 2 2 1 2 2 1 2 2 2 0 1 1 0 0 1 1 0 0 1 1 1 1 1 1 0 2 2 2 2 1 1 1 1 1 1 1 1 1 0 0 2 0 2 1 1 0 1 2 0 0 0 1 1 1 1 1 2 2 0 0 1 1 1 1 1 0 2 0 0 1 1 0 2 1 1 2 1 1 1 0 0 1 1 
0 0 0 0 0 0 0 0 0 0 0 0 0 0 0 0 0 0 0 0 0 0 0 0 0 0 0 0 0 0 0 0 0 0 0 0 0 0 0 0 0 0 0 0 0 0 0 0 0 0 0 0 0 0 0 0 0 0 0 0 0 0 0 0 0 0 0 0 0 0 0 1 0 1 0 0 0 0 1 0 1 1 1 1 1 0 1 0 0 0 1 0 1 0 0 0 0 1 0 1 0 0 1 1 0 1 1 0 0 1 1 1 0 0 0 
0 0 1 0 0 0 0 0 1 0 0 1 0 0 1 1 1 1 1 0 1 1 0 1 2 1 0 0 0 0 1 2 1 1 0 1 2 1 1 2 1 1 0 0 1 1 0 0 1 1 0 0 0 0 0 0 1 1 1 0 0 1 0 1 0 0 0 0 1 0 1 0 0 1 0 0 1 0 0 0 0 1 0 1 1 0 0 1 1 0 0 1 0 0 0 0 0 0 0 0 0 0 0 0 1 0 1 1 1 0 0 0 1 0 0 
0 0 0 0 0 0 0 0 0 0 0 0 0 0 0 0 0 0 0 0 0 0 1 1 0 1 1 1 1 1 1 0 1 1 1 1 0 0 1 0 1 0 0 0 0 0 0 0 0 0 0 0 0 0 0 0 0 1 1 1 1 1 1 1 1 1 1 0 0 0 0 0 0 0 0 0 0 0 0 0 0 0 0 0 0 0 0 0 0 0 0 0 0 0 0 0 0 0 0 0 0 0 0 0 0 0 0 0 0 0 0 0 0 0 0 
0 0 0 0 0 0 0 0 0 0 0 0 0 0 0 0 0 0 0 0 0 0 0 1 2 1 0 0 0 0 1 2 1 1 0 1 2 1 1 2 1 0 0 0 0 0 0 0 0 0 0 0 0 0 0 0 0 0 0 0 0 0 0 0 0 0 0 0 0 0 0 0 0 0 0 0 0 0 0 0 0 0 0 0 0 0 0 0 0 0 0 0 0 0 0 0 0 0 0 0 0 0 0 0 0 0 0 0 0 0 0 0 0 0 0 
0 0 0 0 0 0 0 0 0 0 0 0 0 0 0 0 0 0 0 0 0 0 0 0 0 0 1 1 1 0 0 0 0 0 0 0 0 0 0 0 0 0 0 0 0 0 0 0 0 0 0 0 0 0 0 0 0 0 0 0 0 0 0 0 0 0 0 1 0 0 0 0 1 0 1 0 0 0 0 1 0 0 0 0 0 1 0 0 0 0 0 0 0 0 0 0 1 0 1 0 0 1 0 0 0 0 0 0 0 0 0 0 0 0 1 
1 1 0 0 0 1 0 1 1 0 1 1 1 0 0 1 0 0 0 1 0 1 0 0 0 0 0 0 0 0 0 0 0 0 0 0 0 0 0 0 0 0 1 0 1 0 1 0 1 1 0 0 0 0 1 0 1 0 0 0 0 0 0 0 0 0 0 0 0 0 0 0 0 0 0 0 0 0 0 0 0 0 0 0 0 0 0 0 0 0 0 0 0 0 0 0 0 0 0 0 0 0 0 0 0 0 0 0 0 0 0 0 0 0 0 
0 0 1 0 0 0 0 0 1 0 0 1 0 0 1 1 1 1 1 0 1 1 1 0 0 0 0 0 0 0 0 0 0 0 0 0 0 0 0 0 0 1 0 0 1 1 0 0 1 1 0 0 0 0 0 0 1 2 2 1 1 2 2 2 2 1 1 0 1 1 1 0 0 0 0 1 1 1 0 0 0 0 0 0 0 0 0 1 1 0 0 1 0 1 1 1 0 0 0 0 1 0 0 0 1 0 0 1 1 0 0 0 1 1 0 
0 0 0 0 0 0 0 0 0 0 0 0 0 0 0 0 0 0 0 0 0 0 1 1 0 1 1 1 1 1 1 0 1 1 1 1 0 0 1 0 1 0 0 0 0 0 0 0 0 0 0 0 0 0 0 0 0 0 0 0 0 0 0 0 0 1 1 2 0 0 1 1 0 1 0 0 0 1 0 0 1 1 1 0 0 1 0 1 0 0 1 1 0 0 0 0 1 1 0 1 1 2 0 1 0 0 0 0 0 0 0 1 1 0 1 
1 1 1 2 2 1 2 1 0 2 1 0 1 2 1 0 1 1 1 2 1 0 0 1 0 0 1 1 1 1 0 0 0 0 1 0 0 1 0 0 0 1 1 2 0 1 1 2 0 0 2 2 2 2 1 2 0 1 1 1 1 0 1 0 1 1 0 0 1 2 0 1 2 1 1 2 1 1 2 1 1 1 1 2 2 1 2 1 0 2 1 0 2 2 2 2 1 1 1 1 1 0 2 1 2 2 2 2 1 2 2 1 0 2 1 
0 0 1 0 0 0 1 0 0 1 0 0 0 0 1 0 1 1 1 1 1 0 1 1 0 2 1 1 1 1 1 0 1 1 1 1 0 0 1 0 2 1 0 1 0 1 0 1 0 0 1 0 1 0 0 0 0 2 2 1 0 1 2 0 2 2 0 0 0 0 0 1 0 0 0 0 0 0 1 0 1 0 1 0 0 0 1 0 0 0 1 0 1 0 0 0 0 1 0 1 0 0 1 1 0 1 1 0 0 1 1 1 0 0 0 
0 0 0 0 0 0 0 0 0 0 0 0 0 0 0 0 0 0 0 0 0 0 0 0 0 0 0 0 0 0 0 0 0 0 0 0 0 0 0 0 0 0 0 0 0 0 0 0 0 0 0 0 0 0 0 0 0 0 0 0 0 0 0 0 0 0 2 2 0 0 1 1 0 1 0 0 0 1 0 0 1 1 1 0 0 1 0 1 0 0 1 1 0 0 0 0 1 1 0 1 1 2 0 1 0 0 0 0 0 0 0 1 1 0 1 
0 0 0 0 0 0 0 0 0 0 0 0 0 0 0 0 0 0 0 0 0 0 0 0 0 0 0 0 0 0 0 0 0 0 0 0 0 0 0 0 0 0 0 0 0 0 0 0 0 0 0 0 0 0 0 0 0 1 1 1 1 0 0 0 0 0 2 2 0 0 1 1 0 1 0 0 0 1 0 1 1 1 1 0 0 1 0 1 0 0 1 1 0 0 0 0 1 1 0 1 1 2 0 1 0 0 0 0 0 0 0 1 1 0 1 
0 0 0 0 0 0 0 0 0 0 0 0 0 0 0 0 0 0 0 0 0 0 2 1 0 1 1 1 1 0 1 0 1 1 1 1 0 0 1 0 1 0 0 0 0 0 0 0 0 0 0 0 0 0 0 0 0 1 1 1 1 1 1 1 1 1 2 2 0 0 1 1 0 2 0 0 0 1 0 0 1 2 1 0 0 1 0 2 0 0 1 1 0 0 0 0 1 1 0 1 1 2 0 1 1 0 0 1 0 0 0 1 1 0 1 
0 0 1 0 0 0 0 0 1 0 0 1 0 0 1 1 1 1 1 0 1 1 0 1 2 2 0 0 0 1 2 2 2 2 0 2 2 1 2 2 2 1 0 0 1 1 0 0 1 1 0 0 0 0 0 0 0 0 0 0 0 2 0 2 0 0 0 0 1 0 1 0 0 0 0 0 1 0 0 0 0 0 0 0 0 0 0 0 0 0 0 1 0 0 0 0 0 0 0 0 0 0 0 0 0 0 0 0 1 0 0 0 1 0 0 
1 1 2 1 1 1 1 1 2 1 1 2 1 1 2 2 2 2 2 1 2 2 2 2 2 2 2 2 2 2 2 2 2 2 2 2 2 2 2 2 2 2 1 1 2 2 1 1 2 2 1 1 1 1 1 1 2 2 2 1 1 2 2 2 2 2 1 1 1 0 1 1 1 1 1 0 1 0 1 1 1 1 1 1 1 1 1 1 1 1 1 1 1 0 0 0 1 1 1 1 0 1 1 1 1 1 1 1 1 1 1 1 1 0 1 
0 0 0 0 0 0 0 0 0 0 0 0 0 0 0 0 0 0 0 0 0 0 0 0 0 0 0 0 0 0 0 0 0 0 0 0 0 0 0 0 0 0 0 0 0 0 0 0 0 0 0 0 0 0 0 0 0 0 0 0 0 0 0 0 0 0 1 1 0 0 1 1 0 1 0 0 0 1 0 0 1 1 1 0 0 1 0 1 0 0 1 1 0 0 0 0 1 1 0 1 1 1 0 1 0 0 0 0 0 0 0 1 1 0 1 
1 1 1 1 0 1 0 0 1 0 0 2 1 0 1 2 1 2 1 1 1 2 2 2 2 2 2 2 2 2 2 2 2 2 2 2 2 2 2 2 2 1 1 0 2 1 1 0 2 2 0 0 0 0 1 0 2 1 1 0 0 1 1 1 1 2 0 1 1 1 1 1 1 1 1 1 1 1 1 1 1 1 1 1 1 1 1 1 1 1 1 1 1 1 1 1 1 1 1 1 1 1 1 1 1 1 1 1 1 1 1 1 1 1 1 
0 0 0 0 0 0 0 0 0 0 0 0 0 0 0 0 0 0 0 0 0 0 0 0 0 0 0 0 0 0 0 0 0 0 0 0 0 0 0 0 0 0 0 0 0 0 0 0 0 0 0 0 0 0 0 0 0 0 0 0 0 0 0 0 0 0 0 0 0 0 0 1 0 0 0 0 0 0 1 0 1 0 1 0 0 0 1 0 0 0 1 0 1 0 0 0 0 1 0 1 0 0 1 2 0 1 0 0 0 2 1 1 0 0 0 
0 0 0 0 0 0 0 0 0 0 0 0 0 0 0 0 0 0 0 0 0 0 0 0 0 0 0 0 0 0 0 0 0 0 0 0 0 0 0 0 0 0 0 0 0 0 0 0 0 0 0 0 0 0 0 0 0 0 0 0 0 0 0 0 0 0 0 1 0 0 0 0 1 1 1 0 0 0 0 1 0 1 0 1 1 1 0 0 0 1 0 0 0 0 0 0 1 0 1 0 0 1 0 0 0 0 1 0 0 0 0 0 0 0 1 
0 0 0 0 0 0 0 0 0 0 0 0 0 0 0 0 0 0 0 0 0 0 0 0 0 0 1 1 1 0 0 0 0 0 0 0 0 0 0 0 0 0 0 0 0 0 0 0 0 0 0 0 0 0 0 0 0 1 1 2 2 1 1 1 1 0 1 0 1 2 0 0 1 0 1 2 1 2 1 1 0 0 0 1 1 0 1 1 1 1 0 0 1 2 2 2 0 0 1 0 1 0 1 0 1 1 1 1 1 1 1 0 1 2 0 
1 1 2 1 1 1 1 1 2 1 1 2 1 1 2 2 2 2 2 1 2 2 2 1 2 2 2 2 2 1 2 2 2 2 1 2 2 1 2 2 2 2 1 1 2 2 1 1 2 2 1 1 1 0 1 1 2 2 2 2 2 2 2 2 2 2 2 2 2 2 2 2 2 2 2 2 2 2 2 2 2 2 2 2 2 2 2 1 1 2 2 2 2 2 2 2 2 2 2 2 2 2 2 2 1 2 2 1 2 2 2 2 2 2 2 
0 0 1 0 1 0 1 1 1 1 1 0 0 1 1 0 1 0 1 0 1 0 0 0 0 0 0 0 0 0 0 0 0 0 0 0 0 0 0 0 0 1 0 1 0 1 0 1 0 0 1 1 1 1 0 1 0 0 0 0 0 0 0 0 0 0 1 2 0 0 1 2 0 1 1 0 0 0 1 1 2 1 2 0 0 1 1 0 0 0 2 1 1 0 0 0 1 2 1 2 1 2 1 2 0 1 0 0 0 1 1 2 0 0 1 
0 0 2 0 1 0 1 1 2 1 1 1 0 1 2 1 2 1 2 0 2 1 0 0 0 0 0 0 0 0 0 0 0 0 0 0 0 0 0 0 0 2 0 1 1 2 0 1 0 1 1 1 1 1 0 1 1 1 1 2 2 1 1 1 1 0 1 0 1 2 0 0 2 0 1 2 1 2 1 1 0 0 0 1 1 1 1 2 2 2 0 0 1 2 2 2 1 0 1 0 1 0 1 0 2 1 1 2 1 1 1 0 1 2 1 
0 0 0 0 0 0 0 0 0 0 0 0 0 0 0 0 0 0 0 0 0 0 2 1 2 2 1 1 1 1 2 2 2 2 1 2 2 1 2 2 2 0 0 0 0 0 0 1 0 0 0 0 1 0 0 0 0 0 0 0 0 1 1 1 1 2 0 0 1 0 1 0 0 1 0 0 1 0 0 0 0 1 0 0 1 0 0 0 2 0 0 1 0 0 0 0 0 0 0 0 1 0 0 0 0 0 0 0 1 0 0 0 1 0 0 
0 0 1 0 1 0 1 1 1 1 1 0 0 1 1 0 1 0 1 0 1 0 2 1 2 2 2 2 2 1 2 2 2 2 1 2 2 1 2 2 2 1 0 1 1 1 0 1 0 0 1 1 1 0 0 1 0 1 1 0 0 1 1 1 1 2 0 0 1 0 1 1 0 2 0 0 1 0 1 0 1 1 1 1 1 1 1 1 1 0 1 1 1 0 0 0 0 1 0 1 1 0 1 1 1 1 1 1 1 1 1 1 1 0 1 
1 1 1 1 0 1 0 0 1 0 0 2 1 0 1 2 1 2 1 1 1 2 2 2 2 2 1 1 1 2 2 2 2 2 2 2 2 2 2 2 2 1 1 0 2 1 1 0 2 2 0 0 0 0 1 0 2 2 2 2 2 2 2 2 2 2 2 1 2 1 2 2 2 1 1 1 2 1 2 1 2 1 2 1 1 2 2 1 1 2 2 2 2 1 1 1 2 2 1 2 1 1 2 2 1 2 1 1 2 2 2 2 2 1 2 
0 0 2 0 1 0 1 1 2 1 1 1 0 1 2 1 2 1 2 0 2 1 1 2 2 2 2 2 2 2 2 2 2 2 2 2 2 2 2 2 2 2 0 1 1 2 0 1 1 1 1 1 1 1 0 1 1 2 2 2 2 2 1 2 1 1 1 1 2 2 1 1 1 2 2 2 2 2 2 2 1 2 1 2 2 0 2 2 2 1 1 1 2 2 2 1 0 1 2 1 2 1 2 1 2 2 2 2 2 2 2 1 2 2 0 
1 1 1 1 1 1 1 1 1 1 1 1 1 1 1 1 1 1 1 1 1 1 2 1 1 1 1 1 1 1 1 0 1 0 1 1 0 0 1 1 1 1 1 1 1 1 1 1 1 1 1 1 1 1 1 1 2 1 1 2 2 2 2 2 2 2 2 1 2 1 2 1 1 2 1 1 2 1 1 1 1 2 1 2 2 1 1 1 1 1 1 2 1 1 1 1 1 1 1 1 1 1 1 1 1 1 2 1 2 1 1 1 2 1 1 
0 0 1 0 0 0 0 0 1 0 0 1 0 0 1 1 1 1 1 0 1 1 0 1 0 0 1 1 1 1 0 0 0 0 1 0 0 1 0 0 0 1 0 0 1 1 0 0 1 1 0 0 0 0 0 0 1 1 1 0 0 0 0 0 0 0 1 1 0 1 1 2 0 1 0 1 0 1 1 0 2 1 2 1 1 1 1 0 1 0 2 1 1 1 1 1 1 2 0 2 1 1 1 2 0 1 1 0 0 1 1 2 0 1 1 
0 0 1 0 1 0 1 1 1 1 1 0 0 1 1 0 1 0 1 0 1 0 1 1 1 1 1 1 1 2 1 0 1 0 2 1 0 1 1 1 1 1 0 1 0 1 0 1 0 0 1 1 1 1 0 1 0 1 1 2 2 2 1 2 1 1 1 0 2 1 1 0 2 2 1 1 2 1 1 1 0 2 0 2 2 1 1 1 1 2 1 1 1 1 1 1 1 0 1 0 1 0 1 0 1 1 2 1 2 1 1 0 2 1 1 
0 0 0 0 0 0 0 0 0 0 0 0 0 0 0 0 0 0 0 0 0 0 0 1 1 1 1 1 1 0 1 2 1 2 0 1 2 1 1 1 1 0 0 0 0 0 0 0 0 0 0 0 0 0 0 0 0 0 0 0 0 0 0 0 0 0 0 0 0 0 0 1 1 0 0 0 0 0 1 0 1 0 1 0 0 1 1 1 0 1 1 0 1 0 0 0 1 1 0 1 0 0 1 1 1 1 0 1 0 1 1 1 0 0 1 
1 1 2 1 1 1 1 1 2 1 1 2 1 1 2 2 2 2 2 1 2 2 1 1 1 1 2 2 2 1 1 0 1 0 1 1 0 0 1 1 1 2 1 1 2 2 1 1 2 2 1 1 1 1 1 1 2 1 1 2 2 2 1 2 1 1 1 0 2 1 1 1 1 1 1 1 2 1 2 1 1 1 1 1 1 0 2 2 1 1 1 1 2 1 1 1 0 1 1 1 1 0 2 1 2 2 1 2 2 2 2 1 2 1 0 
1 1 0 1 0 1 0 0 0 0 0 1 1 0 0 1 0 1 0 1 0 1 0 0 0 0 0 0 0 0 0 0 0 0 0 0 0 0 0 0 0 0 1 0 1 0 1 0 1 1 0 0 0 0 1 0 1 0 0 0 0 0 0 0 0 0 0 0 0 0 0 0 0 0 0 0 0 0 0 0 0 0 0 0 0 0 0 0 0 0 0 0 0 0 0 0 0 0 0 0 0 0 0 0 0 0 0 0 0 0 0 0 0 0 0 
0 0 1 0 0 0 0 0 1 0 0 1 0 0 1 1 1 1 1 0 1 1 0 0 0 0 0 0 0 0 0 0 0 0 0 0 0 0 0 0 0 1 0 0 1 1 1 0 1 1 0 0 0 0 0 0 1 0 0 0 0 0 0 0 0 0 0 0 0 0 0 0 0 0 0 0 0 0 0 0 0 0 0 0 0 0 0 0 0 0 0 0 0 0 0 0 0 0 0 0 0 0 0 0 0 0 0 0 0 0 0 0 0 0 0 
1 1 2 1 1 1 1 1 0 1 1 2 1 1 2 2 2 2 2 1 2 2 2 2 2 2 2 2 2 2 2 2 2 2 2 2 2 2 2 2 2 2 1 1 2 2 1 1 2 2 1 1 1 1 1 1 2 2 2 2 2 2 2 2 2 2 2 2 2 2 2 2 2 2 2 2 2 2 2 2 2 2 2 2 2 2 2 2 0 0 2 2 2 2 2 2 2 2 2 2 2 2 2 2 2 2 2 2 2 2 2 2 2 2 2 
0 0 1 0 1 0 1 1 1 1 1 0 0 1 1 0 1 0 1 0 1 0 1 0 0 0 0 0 0 0 0 0 0 0 0 0 0 0 0 0 0 1 0 1 0 1 0 1 0 0 1 1 1 1 0 1 0 0 0 0 0 0 1 0 1 1 0 0 0 1 0 0 0 1 0 1 0 0 0 0 0 1 0 2 1 0 0 0 1 0 0 0 0 1 1 1 0 0 0 0 1 0 0 0 0 0 1 0 0 0 0 0 0 1 0 
1 1 0 1 1 1 1 1 0 2 2 1 1 1 1 1 1 1 1 1 1 1 2 1 1 1 1 1 1 1 1 0 1 0 1 1 0 0 1 1 1 1 1 1 1 2 1 1 1 1 1 1 1 1 1 1 1 1 1 0 0 1 1 1 1 2 1 1 0 0 2 1 0 2 0 0 1 0 0 0 1 2 1 1 1 1 0 0 0 0 1 2 0 0 0 0 0 1 0 1 1 1 0 1 0 0 0 0 1 0 0 1 1 0 1 
1 1 0 1 0 1 0 0 0 0 0 1 1 0 0 1 0 1 0 1 0 1 2 2 2 2 2 2 2 2 2 2 2 2 2 2 2 2 2 2 2 0 1 0 1 0 1 0 1 1 0 0 0 0 1 0 1 0 0 0 0 1 1 1 1 2 0 0 1 1 1 1 1 2 0 1 1 1 1 0 1 2 1 1 1 1 1 0 0 1 1 1 1 1 1 1 1 1 0 1 2 0 1 1 0 1 1 0 1 1 1 1 1 1 1 
0 0 0 0 0 0 0 0 0 0 0 0 0 0 0 0 0 0 0 0 0 0 0 0 0 0 0 0 0 0 0 0 0 0 0 0 0 0 0 0 0 0 0 0 0 0 0 0 0 0 0 0 0 0 0 0 0 0 0 0 0 0 0 0 0 0 1 1 0 0 1 1 0 0 0 0 0 0 0 0 1 0 1 0 0 1 0 0 0 0 1 1 0 0 0 0 1 1 0 1 0 1 0 1 0 0 0 0 0 0 0 1 0 0 1 
1 1 0 1 1 1 1 1 0 1 1 0 1 1 0 0 0 0 0 1 0 0 2 1 2 2 2 2 2 1 2 2 2 2 1 2 2 1 2 2 2 0 1 0 0 0 1 1 0 0 1 1 1 1 1 1 0 1 1 0 0 1 1 1 1 2 1 0 1 0 2 2 1 1 1 0 1 0 1 1 2 1 2 0 0 2 1 1 0 1 2 2 1 1 0 0 2 2 1 2 1 2 1 2 1 1 0 1 1 1 1 2 1 0 2 
0 0 2 0 1 0 1 1 2 1 1 1 0 1 2 1 2 1 2 0 2 1 1 1 1 1 1 1 1 1 1 0 1 0 1 1 0 0 1 1 1 2 0 1 1 2 0 1 1 1 1 1 1 1 0 1 1 0 0 0 0 1 0 1 0 1 1 2 1 0 2 2 0 1 1 0 1 0 1 1 2 1 2 0 0 1 1 0 1 0 2 2 1 0 0 0 1 2 1 2 1 2 1 2 0 1 0 0 1 1 1 2 1 0 1 
0 0 1 0 1 0 1 1 1 1 1 0 0 1 1 0 1 0 1 0 1 0 0 0 0 0 0 0 0 0 0 0 0 0 0 0 0 0 0 0 0 1 0 1 0 1 0 1 0 0 1 1 1 1 0 1 0 0 0 0 0 0 0 0 0 0 0 1 0 0 0 0 0 0 1 0 0 0 0 1 0 0 0 0 0 0 0 0 1 0 0 0 0 0 0 0 0 0 1 0 0 1 0 0 0 0 0 0 0 0 0 0 0 0 0 
1 1 1 1 0 1 0 0 1 0 0 2 1 0 1 2 1 2 1 1 1 2 1 1 1 1 2 2 2 2 1 0 1 0 2 1 0 1 1 1 1 1 1 0 2 1 1 0 2 2 0 0 0 0 1 0 2 2 2 2 2 2 1 2 1 1 2 2 2 1 2 2 2 2 2 1 2 1 2 2 2 2 2 2 2 2 2 2 2 2 2 2 2 1 1 1 2 2 2 2 1 2 2 2 2 2 2 2 2 2 2 2 2 1 2 
1 1 0 1 1 1 1 1 0 1 1 0 1 1 0 0 0 0 0 1 0 0 1 1 0 1 1 1 1 1 1 0 1 0 1 1 0 0 1 0 1 0 1 0 0 0 1 1 0 0 1 1 1 1 1 1 0 0 0 0 0 1 0 1 0 1 0 1 1 0 1 0 1 0 1 0 1 0 0 1 0 0 0 0 0 1 0 0 0 1 0 1 0 0 0 0 1 0 1 0 0 1 0 0 0 0 0 0 1 0 0 0 1 0 1 
1 1 0 1 1 1 1 1 0 1 1 0 1 1 0 0 0 0 0 1 0 0 0 0 0 0 0 0 0 0 0 0 0 0 0 0 0 0 0 0 0 0 1 1 0 0 1 1 0 0 1 1 1 1 1 1 0 0 0 0 0 0 0 0 0 0 0 0 0 0 0 0 0 0 0 0 0 0 0 0 0 0 0 0 0 0 0 0 0 0 0 0 0 0 0 0 0 0 0 0 0 0 0 0 0 0 0 0 0 0 0 0 0 0 0 
1 1 2 1 1 1 1 1 2 1 1 2 1 1 2 2 2 2 2 1 2 2 2 1 2 2 2 1 2 1 2 2 2 2 1 2 2 1 2 2 2 2 1 1 2 2 1 1 2 2 1 1 1 1 1 1 2 2 2 2 2 2 2 2 2 2 1 0 1 1 1 1 1 1 1 1 2 0 2 1 1 1 1 2 2 1 2 0 1 1 1 1 2 1 1 1 0 1 1 1 0 0 2 1 1 2 2 1 2 2 2 1 2 1 0 
0 0 1 0 1 0 1 0 1 1 1 0 0 1 1 0 1 0 1 0 1 0 0 0 0 0 0 0 0 0 0 0 0 0 0 0 0 0 0 0 0 1 0 1 0 1 0 1 0 0 1 1 1 1 0 1 0 0 0 0 0 0 0 0 0 0 0 0 0 1 0 0 0 0 0 1 0 1 0 0 0 0 0 0 0 0 0 0 0 0 0 0 0 1 1 1 0 0 0 0 1 0 0 0 0 0 0 0 0 0 0 0 0 1 0 
1 1 2 1 1 1 2 1 2 2 2 1 1 2 2 1 2 1 2 1 2 1 1 0 0 0 2 1 1 0 0 0 0 0 0 0 0 0 0 0 0 2 1 2 1 2 1 2 1 1 2 2 2 2 1 2 1 2 2 2 2 1 2 1 2 1 1 1 1 2 0 1 0 1 2 2 1 0 2 2 1 1 1 2 2 1 2 1 0 2 1 0 2 2 2 2 1 1 2 1 0 1 2 1 2 2 2 2 1 2 2 1 1 2 1 
1 0 1 1 1 1 1 1 1 1 1 1 1 0 1 1 1 1 1 1 1 0 1 0 0 0 1 1 1 1 0 0 0 1 1 1 1 1 1 1 1 0 1 1 1 0 1 1 1 0 1 1 1 1 1 1 0 1 1 0 0 1 1 1 1 1 1 1 1 1 1 1 1 1 1 0 1 1 1 1 1 1 1 1 1 1 0 1 1 1 1 1 1 1 1 1 1 1 1 1 1 1 1 0 1 1 1 1 1 1 1 1 1 1 1 
1 2 1 1 1 1 1 1 1 1 1 1 1 2 1 1 1 1 1 1 1 0 1 0 2 2 1 1 1 1 2 2 2 1 1 1 1 1 1 1 1 0 1 1 1 2 1 1 1 0 1 1 1 1 1 1 2 1 1 0 0 1 1 1 1 1 1 1 1 1 1 1 1 1 1 0 1 1 1 1 1 1 1 1 1 1 0 1 1 1 1 1 1 1 1 1 1 1 1 1 1 1 1 0 1 1 1 1 1 1 1 1 1 1 1 
0 0 1 0 1 0 1 0 1 1 1 0 0 1 1 0 1 0 1 0 1 1 0 1 0 0 0 0 0 1 0 0 0 0 1 0 0 1 0 0 0 1 0 1 0 1 0 1 0 0 1 1 1 1 0 1 0 0 0 0 0 0 0 0 0 0 0 1 0 0 0 0 0 0 1 0 0 0 0 1 0 0 0 0 0 0 0 0 0 0 0 0 0 0 0 0 0 0 1 0 0 1 0 0 0 0 0 0 0 0 0 0 0 0 0 
0 0 0 0 0 0 0 0 0 0 0 0 0 0 0 0 0 0 0 0 0 0 0 1 2 1 0 0 0 0 1 2 2 2 0 1 2 1 1 2 1 0 0 0 0 0 0 0 0 0 0 0 0 0 0 0 0 0 0 0 0 0 0 0 0 0 0 0 0 0 0 0 0 0 0 0 0 0 0 0 0 0 0 0 0 0 0 0 0 0 0 0 0 0 0 0 0 0 0 0 0 0 0 0 0 0 0 0 0 0 0 0 0 0 0 
0 0 1 0 1 0 1 0 1 1 1 0 0 1 1 0 1 0 1 0 1 0 0 0 0 0 1 1 1 0 0 0 0 0 0 0 0 0 0 0 0 1 0 1 0 1 0 1 0 0 1 1 0 1 0 1 0 1 1 0 0 0 0 0 0 0 1 0 0 0 1 1 0 1 0 0 0 1 0 0 1 1 1 0 0 1 0 1 0 0 1 1 0 0 0 0 1 1 0 1 1 0 0 1 0 0 0 0 0 0 0 0 0 0 1 
1 1 0 1 1 1 1 1 0 1 1 0 1 1 0 0 0 0 0 1 0 0 0 1 2 1 0 0 0 0 1 2 1 2 0 1 2 1 1 2 1 0 1 1 0 0 1 1 0 0 1 1 1 1 1 1 0 0 0 0 0 0 0 0 0 0 0 0 0 0 0 0 0 0 0 0 0 0 0 0 0 0 0 0 0 0 0 0 0 0 0 0 0 0 0 0 0 0 0 0 0 0 0 0 0 0 0 0 0 0 0 0 0 0 0 
0 0 0 0 0 0 0 0 0 0 0 0 0 0 0 0 0 0 0 0 0 0 0 0 0 0 0 0 0 0 0 0 0 0 0 0 0 0 0 0 0 0 0 0 0 0 0 0 0 0 0 0 0 0 0 0 0 0 0 0 0 0 0 0 0 0 0 0 0 0 0 1 0 0 0 0 0 0 1 0 1 0 1 0 0 0 1 0 0 0 1 0 1 0 0 0 0 1 0 1 0 0 1 1 0 1 0 0 0 1 1 1 0 0 0 
0 0 0 0 0 0 0 0 0 0 0 0 0 0 0 0 0 0 0 0 0 0 1 0 0 0 0 0 0 0 0 0 0 0 0 0 0 0 0 0 0 0 0 0 0 0 0 0 0 0 0 0 0 0 0 0 0 0 0 0 0 0 1 0 1 1 0 0 0 1 0 0 0 0 0 1 0 1 0 0 0 0 0 0 0 0 0 0 0 0 0 0 0 1 1 1 0 0 0 0 1 0 0 0 0 0 0 0 0 0 0 0 0 1 0 
1 1 1 1 2 1 2 2 1 2 2 0 1 1 1 0 1 0 1 1 1 0 2 2 2 2 2 2 2 2 2 2 2 2 2 2 2 2 2 2 2 1 1 2 0 1 1 2 0 0 2 2 2 2 1 2 0 2 2 2 2 2 2 2 2 2 1 1 2 2 1 0 2 1 2 2 2 1 1 2 0 1 0 2 2 1 1 1 0 2 0 0 1 2 2 2 1 0 2 1 1 1 1 0 2 1 2 2 2 1 1 0 2 2 1 
0 0 1 0 0 0 0 0 1 0 0 1 0 0 1 1 1 1 1 0 1 1 0 0 0 0 0 0 0 0 0 0 0 0 0 0 0 0 0 0 0 1 0 0 1 0 0 0 1 1 0 0 0 0 0 0 1 0 0 0 0 0 0 0 0 0 0 0 0 0 0 0 0 0 0 0 0 0 0 0 0 0 0 0 0 0 0 0 0 0 0 0 0 0 0 0 0 0 0 0 0 0 0 0 0 0 0 0 0 0 0 0 0 0 0 
1 1 0 1 1 1 1 1 0 1 1 0 1 1 0 0 0 0 0 1 0 0 1 1 0 1 1 1 1 1 1 0 1 0 1 1 0 0 1 0 1 0 1 1 0 0 1 1 0 0 1 0 1 1 1 1 0 1 1 0 0 1 0 1 0 1 1 1 1 0 2 2 1 2 0 0 1 1 1 0 2 2 2 1 1 2 1 1 0 1 2 2 1 0 0 0 2 2 0 2 1 1 1 2 0 1 1 0 1 1 1 2 1 0 2 
0 0 0 0 0 0 0 0 0 0 0 0 0 0 0 0 0 0 0 0 0 0 0 0 0 0 1 1 1 0 0 0 0 0 0 0 0 0 0 0 0 0 0 0 0 0 0 0 0 0 0 0 0 0 0 0 0 0 0 0 0 0 0 0 0 0 0 0 0 1 0 0 0 0 0 1 0 1 0 0 0 0 0 0 0 0 0 1 1 0 0 0 0 1 1 1 0 0 0 0 1 0 0 0 1 0 0 1 0 0 0 0 0 1 0 
1 1 2 1 1 1 1 1 2 1 1 2 1 1 2 2 2 2 2 1 2 2 2 2 2 2 2 2 2 2 2 2 2 2 2 2 2 2 2 2 2 2 1 1 2 2 1 1 2 2 1 1 1 1 1 1 2 1 1 0 0 1 1 1 1 2 1 2 1 1 2 2 0 2 1 1 1 2 1 1 2 2 2 1 1 1 1 2 1 0 2 2 1 1 1 1 1 2 1 2 2 2 1 2 1 1 1 1 1 1 1 2 1 1 1 
0 0 0 0 0 0 0 0 0 0 0 0 0 0 0 0 0 0 0 0 0 0 0 0 0 0 1 1 1 0 0 0 0 0 0 0 0 0 0 0 0 0 0 0 0 0 0 0 1 0 0 0 0 0 0 0 0 0 0 0 0 0 0 0 0 0 0 0 0 0 0 0 0 1 0 0 0 0 0 0 0 1 0 1 1 0 0 1 1 0 0 0 0 0 0 0 0 0 0 0 0 0 0 0 1 0 1 0 0 0 0 0 0 0 0 
0 0 1 0 0 0 0 0 1 0 0 1 0 0 1 1 1 1 1 0 1 1 1 0 0 0 1 0 1 0 0 0 0 0 0 0 0 0 0 0 0 1 0 0 1 1 0 0 1 1 0 0 0 0 0 0 0 2 1 2 2 1 2 1 2 0 2 1 1 2 1 1 2 1 1 2 1 2 1 1 1 1 1 1 1 0 1 2 1 2 1 1 1 2 2 2 2 1 1 1 2 1 1 1 2 1 1 2 1 1 1 1 1 2 2 
1 1 0 1 1 1 1 1 0 1 1 0 1 1 0 0 0 0 0 1 0 0 0 0 0 0 0 0 0 0 0 0 0 0 0 0 0 0 0 0 0 0 1 1 0 0 1 1 0 0 1 1 1 1 1 1 0 0 0 0 0 0 0 0 0 0 0 0 0 0 0 0 0 0 0 0 0 0 0 0 0 0 0 0 0 0 0 0 0 0 0 0 0 0 0 0 0 0 0 0 0 0 0 0 0 0 0 0 0 0 0 0 0 0 0 
0 0 1 0 1 0 1 1 1 1 1 0 0 1 1 0 1 0 1 0 1 0 0 0 0 0 0 0 0 0 0 0 0 0 0 0 0 0 0 0 0 1 0 1 0 1 0 1 0 0 1 1 1 1 0 1 0 0 0 0 0 0 0 0 0 0 0 0 0 1 0 1 0 0 0 1 0 1 1 0 1 0 1 0 0 0 1 0 0 0 1 0 1 1 1 1 0 1 0 1 1 0 1 1 0 1 0 0 0 1 1 1 0 1 0 
0 0 1 0 0 0 0 0 1 0 0 1 0 0 1 1 1 1 1 0 1 1 2 2 2 2 2 2 2 2 2 2 2 2 2 2 2 2 2 2 2 1 0 0 1 1 0 0 1 1 0 0 0 0 0 0 1 1 1 0 0 1 1 1 1 2 1 1 1 0 2 2 1 2 0 0 1 1 1 0 2 2 2 1 1 2 1 1 1 1 2 2 1 0 0 0 2 2 0 2 1 1 1 2 0 1 1 0 1 1 1 2 1 0 2 
0 0 2 0 1 0 1 1 2 1 1 2 0 1 2 2 2 2 2 0 0 0 2 2 2 2 1 1 1 2 2 2 2 2 2 2 2 2 2 2 2 2 0 1 1 2 0 1 2 2 1 0 0 1 0 1 1 1 1 0 0 1 1 1 1 2 1 2 1 1 2 2 1 2 1 1 1 2 1 1 2 2 2 1 1 2 1 1 0 1 2 2 1 1 1 1 2 2 1 2 2 2 1 2 0 1 1 0 1 1 1 2 1 1 2 
1 1 0 1 1 1 1 1 0 1 1 0 1 1 0 0 0 0 0 1 0 0 1 1 0 1 1 1 1 1 1 0 1 0 1 1 0 0 1 0 1 0 1 1 0 0 0 1 0 0 1 1 1 0 1 1 0 0 0 0 0 1 0 1 0 1 0 0 1 0 1 0 0 0 0 0 1 0 0 0 0 0 0 0 0 0 0 0 0 0 0 1 0 0 0 0 0 0 0 0 0 0 0 0 0 0 0 0 1 0 0 0 1 0 0 
0 0 0 0 0 0 0 0 0 0 0 0 0 0 0 0 0 0 0 0 0 0 2 1 0 1 1 1 1 1 1 0 1 0 1 1 0 0 1 0 1 0 0 0 0 0 0 0 0 0 0 0 0 0 0 0 0 0 0 0 0 1 0 1 0 2 0 0 1 0 1 0 0 0 0 0 1 0 0 0 0 0 0 0 0 0 0 0 0 0 0 1 0 0 0 0 0 0 0 0 0 0 0 0 0 0 0 0 1 0 0 0 1 0 0 
1 1 2 1 1 1 1 1 2 1 1 2 1 1 2 2 2 2 2 1 2 2 2 2 2 2 2 2 2 2 2 2 2 2 2 2 2 2 2 2 2 2 1 1 2 2 1 1 2 2 1 1 1 1 1 1 2 2 2 2 2 2 2 2 2 2 2 2 2 2 2 2 2 2 2 2 2 2 0 2 2 2 2 2 2 2 2 2 0 2 2 2 2 2 2 2 2 2 2 2 2 2 2 2 2 2 2 2 2 2 2 2 2 2 2 
0 0 0 0 0 0 0 0 0 0 0 0 0 0 0 0 0 0 0 0 0 0 1 1 0 1 1 1 1 1 1 0 1 0 1 1 0 0 1 0 1 0 0 0 0 0 0 0 0 0 0 0 0 0 0 0 0 0 0 0 0 1 0 1 0 1 0 0 1 0 1 0 0 0 0 0 1 0 0 0 0 0 0 0 0 0 0 0 0 0 0 1 0 0 0 0 0 0 0 0 0 0 0 0 0 0 0 0 1 0 0 0 1 0 0 
1 1 2 1 2 1 2 2 2 2 2 1 1 2 2 1 2 1 2 1 2 1 2 2 2 2 2 2 2 2 2 2 2 2 0 2 2 2 2 2 2 2 1 2 1 2 1 0 1 1 2 2 2 2 1 2 1 2 2 2 2 2 2 2 2 2 2 0 2 2 2 2 2 2 2 2 2 0 2 2 2 2 2 2 2 2 2 1 0 2 2 2 2 2 2 2 2 2 2 0 2 2 2 2 1 2 2 1 2 2 2 2 2 2 2 
0 0 0 0 0 0 0 0 0 0 0 0 0 0 0 0 0 0 0 0 0 0 1 1 0 1 1 1 1 1 1 0 1 0 1 1 0 0 1 0 1 0 0 0 0 0 0 0 0 0 0 0 0 0 0 0 0 0 0 0 0 1 0 1 0 1 0 0 1 0 1 0 0 0 0 0 1 0 0 0 0 0 0 0 0 0 0 0 0 0 0 1 0 0 0 0 0 0 0 0 0 0 0 0 0 0 0 0 1 0 0 0 0 0 0 
0 0 2 0 1 0 1 1 2 1 1 0 0 1 2 1 2 1 2 0 2 1 0 0 0 0 0 0 0 0 0 0 0 0 0 0 0 0 0 0 0 2 0 1 1 2 0 1 1 1 1 0 1 1 0 1 1 0 0 0 0 0 0 0 0 0 0 0 0 0 0 0 0 0 0 0 0 0 0 0 0 0 0 0 0 0 0 1 1 0 0 0 0 0 0 0 0 0 0 0 0 0 0 0 1 0 0 1 0 0 0 0 0 0 0 
0 0 0 0 0 0 0 0 0 0 0 0 0 0 0 0 0 0 0 0 0 0 0 0 0 0 0 0 0 0 0 0 0 0 0 0 0 0 0 0 0 0 0 0 0 0 0 0 0 0 0 0 0 0 0 0 0 0 0 0 0 0 0 0 0 0 1 1 0 0 1 1 0 1 0 0 0 1 0 0 1 0 1 0 0 1 0 1 0 0 1 1 0 0 0 0 1 1 0 1 1 1 0 1 0 0 0 0 0 0 0 1 0 0 1 
0 0 1 0 0 0 0 0 1 0 0 1 0 0 1 1 1 1 1 0 1 1 0 0 0 0 0 0 0 0 0 0 0 0 0 0 0 0 0 0 0 0 0 0 1 1 0 0 1 1 0 0 0 0 0 0 1 0 0 0 0 0 0 0 0 0 0 0 0 0 0 0 0 0 0 0 0 0 0 0 0 0 0 0 0 0 0 0 0 0 0 0 0 0 0 0 0 0 0 0 0 0 0 0 0 0 0 0 0 0 0 0 0 0 0 
0 0 0 0 0 0 0 0 0 0 0 0 0 0 0 0 0 0 0 0 0 0 1 0 0 1 1 1 1 1 1 0 1 0 1 0 0 0 1 0 1 0 0 0 0 0 0 0 0 0 0 0 0 0 0 0 0 0 0 0 0 0 0 1 0 1 0 0 0 1 1 0 0 0 0 1 1 1 0 0 0 0 0 0 0 0 0 0 0 0 0 1 0 1 1 1 0 0 0 0 1 0 0 0 0 0 0 0 1 0 0 0 1 1 0 
0 0 0 0 0 0 0 0 0 0 0 0 0 0 0 0 0 0 0 0 0 0 1 1 0 1 1 1 0 1 1 0 1 0 1 1 0 0 1 0 1 0 0 0 0 0 0 0 0 0 0 0 0 0 0 0 0 0 0 0 0 1 0 1 0 1 0 0 0 0 1 0 0 0 0 0 1 0 0 0 0 0 0 0 0 0 0 0 0 0 0 1 0 0 0 0 0 0 0 0 0 0 0 0 0 0 0 0 1 0 0 0 1 0 0 
1 1 1 1 2 1 2 2 1 2 2 0 1 2 1 0 1 0 1 1 1 0 2 2 2 2 2 2 2 2 2 2 2 2 2 2 2 2 2 2 2 1 1 2 0 1 1 2 0 0 2 2 2 2 1 2 0 2 2 2 2 2 2 2 2 2 2 2 2 2 2 2 2 1 2 2 2 2 2 2 2 1 2 1 1 2 2 2 0 2 2 2 2 2 2 2 2 2 2 2 2 2 2 2 2 2 1 2 2 2 2 2 2 2 2 
0 0 0 0 0 0 0 0 0 0 0 0 0 0 0 0 0 0 0 0 0 0 0 1 1 1 0 0 0 0 1 2 1 2 0 1 2 1 1 2 1 0 0 0 0 0 0 0 0 0 0 0 0 0 0 0 0 1 1 0 0 0 0 0 0 0 0 0 0 0 0 0 1 0 0 0 0 0 0 0 0 0 0 0 0 0 0 0 0 1 0 0 0 0 0 0 1 0 0 0 0 0 0 0 0 0 0 0 0 0 0 0 0 0 1 
1 1 0 1 1 1 1 1 0 1 1 0 1 1 0 0 0 0 0 1 0 0 0 0 0 0 0 0 0 0 0 0 0 0 0 0 0 0 0 0 0 0 1 1 0 0 1 1 0 0 1 1 1 1 1 1 0 0 0 0 0 0 0 0 0 0 0 1 0 0 0 0 0 0 1 0 0 0 0 1 0 0 0 0 0 0 0 0 0 0 0 0 0 0 0 0 0 0 1 0 0 1 0 0 0 0 0 0 0 0 0 0 0 0 0 
1 0 0 1 0 1 0 0 0 0 0 1 1 0 0 1 0 1 0 1 0 1 1 1 1 1 1 1 1 1 1 0 1 0 1 1 0 0 1 0 1 0 0 0 1 0 1 0 1 1 0 0 0 0 1 0 0 0 0 0 0 1 0 1 0 1 0 0 1 0 1 0 0 0 0 0 1 0 0 0 0 0 0 0 0 0 0 0 0 0 0 0 0 0 0 0 0 0 0 0 0 0 0 0 0 0 0 0 1 0 0 0 0 0 0 
0 0 0 0 0 0 0 0 0 0 0 0 0 0 0 0 0 0 0 0 0 0 1 1 1 1 0 0 0 0 1 2 1 2 0 1 2 1 1 2 1 0 0 0 0 0 0 0 0 0 0 0 0 0 0 0 0 0 0 0 0 0 1 0 1 1 0 0 0 0 0 1 0 0 0 0 0 0 1 0 1 0 1 0 0 0 1 1 1 0 1 0 1 0 0 0 0 1 0 1 0 0 1 1 1 1 0 1 0 1 1 1 0 0 0 
0 0 0 0 0 0 0 0 0 0 0 0 0 0 0 0 0 0 0 0 0 0 1 1 1 1 0 0 0 0 1 2 1 2 0 1 2 1 1 2 1 0 0 0 0 0 0 0 0 0 0 0 0 0 0 0 0 0 0 0 0 0 1 0 1 1 0 0 0 0 0 1 0 0 0 0 0 0 1 0 1 0 1 0 0 0 1 1 1 0 1 0 1 0 0 0 0 1 0 1 0 0 1 1 1 1 0 1 0 1 1 1 0 0 0 
1 1 0 1 1 1 1 1 0 1 1 0 1 1 0 0 0 0 0 1 0 0 1 1 1 1 1 1 1 1 1 0 1 0 1 1 0 0 1 0 1 0 1 0 0 0 1 1 0 0 1 1 0 1 1 1 0 0 0 0 0 1 0 1 0 1 0 0 1 0 1 0 0 0 0 0 1 0 0 0 0 0 0 0 0 0 0 0 0 0 0 1 0 0 0 0 0 0 0 0 0 0 0 0 0 0 0 0 1 0 0 0 1 0 0 
0 0 0 0 0 0 0 0 0 0 0 0 0 0 0 0 0 0 0 0 0 0 0 1 2 1 0 0 0 0 1 2 1 2 0 1 2 1 1 2 1 0 0 0 0 0 0 0 0 0 0 0 0 0 0 0 0 0 0 0 0 0 0 0 0 0 1 1 0 0 1 1 0 1 0 0 0 0 0 0 1 1 1 0 0 1 0 1 1 0 1 0 0 0 0 0 1 1 0 1 1 1 0 1 0 0 0 0 0 0 0 1 0 0 1 
1 1 0 1 0 1 0 1 0 0 0 1 1 0 0 1 0 1 0 1 0 1 0 0 0 0 0 0 0 0 0 0 0 0 0 0 0 0 0 0 0 0 1 0 1 0 1 0 1 1 0 0 0 0 1 0 1 0 0 0 0 0 0 0 0 0 0 0 0 0 0 0 0 0 0 0 0 0 0 0 0 0 0 0 0 0 0 0 1 0 0 0 0 0 0 0 0 0 0 0 0 0 0 0 0 0 0 0 0 0 0 0 0 0 0 
1 1 2 1 1 1 1 1 2 1 1 2 1 1 2 2 2 2 2 1 2 2 1 1 0 0 0 0 0 1 0 0 0 0 1 0 0 1 0 0 0 2 1 1 2 2 1 1 2 2 1 1 1 1 1 1 2 2 2 2 2 1 2 1 2 1 1 1 1 2 0 1 1 1 2 2 1 1 2 2 1 1 1 2 2 0 2 0 1 1 1 0 2 2 2 2 0 1 2 1 1 1 2 1 1 2 2 1 1 2 2 1 1 2 0 
0 0 1 0 1 0 0 0 1 1 1 0 0 1 1 0 0 0 1 0 1 0 0 0 1 0 0 0 0 0 0 1 0 0 0 0 1 1 0 1 0 0 0 1 0 1 0 1 0 0 0 0 1 1 0 1 0 0 0 0 0 0 1 0 0 0 0 0 0 0 0 0 0 0 0 0 0 0 0 0 0 0 0 0 0 0 0 0 0 0 0 0 0 0 0 0 0 0 0 0 0 0 0 0 0 0 0 0 0 0 0 0 0 0 0 
1 1 1 1 1 1 1 1 1 1 1 1 1 1 1 1 1 1 1 1 1 1 1 1 1 1 1 1 0 0 0 1 1 0 1 1 1 1 1 1 1 1 1 1 1 1 1 1 1 1 1 1 1 1 1 1 1 1 1 1 1 1 1 1 1 0 1 1 1 1 0 1 1 1 0 1 1 1 1 1 1 1 1 1 1 1 1 1 1 1 1 1 1 1 1 1 1 1 1 1 1 1 1 1 1 1 0 1 1 1 1 1 1 1 1 
1 1 1 1 1 1 1 1 1 1 1 1 1 1 1 1 1 1 1 1 1 1 1 1 1 1 1 1 1 1 1 1 1 1 1 1 1 1 1 1 1 1 1 1 1 1 1 1 1 1 1 1 1 1 1 1 1 1 1 1 1 1 1 1 1 1 1 1 1 1 1 1 1 1 1 1 1 1 1 1 1 1 1 1 1 1 1 1 1 1 1 1 1 1 1 1 1 1 1 1 1 1 1 1 1 1 1 1 1 1 1 1 1 1 1 
1 1 1 1 1 1 1 1 1 1 1 1 1 1 1 1 1 1 1 1 1 1 1 1 1 1 1 1 1 1 1 1 1 1 1 1 1 1 1 1 1 1 1 1 1 1 1 1 1 1 1 1 1 1 1 1 1 1 1 1 1 1 1 1 1 1 1 1 1 1 1 1 1 1 1 1 1 1 1 1 1 1 1 1 1 1 1 1 1 1 1 1 1 1 1 1 1 1 1 1 1 1 1 1 1 1 1 1 1 1 1 1 1 1 1 
0 0 0 0 0 0 0 0 0 0 0 0 0 0 0 0 0 0 0 0 0 0 1 1 0 1 1 1 1 1 1 0 1 1 1 1 0 0 1 0 1 0 0 0 0 0 0 0 0 0 0 0 0 0 0 0 0 0 0 0 0 1 0 1 0 1 0 0 1 0 1 0 0 0 0 0 1 0 0 0 0 0 0 0 0 0 0 0 0 0 0 1 0 0 0 0 0 0 0 0 0 0 0 0 0 0 0 0 1 0 0 0 1 0 0 
0 0 1 0 0 0 0 0 1 0 0 1 0 0 1 1 1 1 1 0 1 1 0 0 0 0 0 0 0 0 0 0 0 0 0 0 0 0 0 0 0 1 0 0 1 1 0 0 1 1 0 0 0 0 0 0 1 0 0 0 0 0 0 0 0 0 0 1 0 0 0 0 0 1 1 0 0 0 0 1 0 1 0 1 1 0 0 0 0 0 0 0 0 0 0 0 0 0 1 0 0 1 0 0 0 0 1 0 0 0 0 0 0 0 0 
1 1 0 1 1 1 1 1 0 1 1 0 1 1 0 0 0 0 0 1 0 0 1 0 0 0 0 0 0 0 0 0 0 0 0 0 0 0 0 0 0 0 1 1 0 0 1 1 1 1 1 1 1 1 1 1 0 0 0 0 0 1 0 0 0 0 0 0 0 0 0 0 0 0 0 0 0 0 0 0 0 0 0 0 0 0 0 0 1 0 0 0 0 0 0 0 0 0 0 0 0 0 0 0 0 0 0 0 0 0 0 0 0 0 0 
0 0 1 0 1 0 1 0 1 1 1 0 0 1 1 0 1 0 1 0 1 0 0 1 2 1 0 0 0 0 1 2 1 1 0 1 2 1 1 2 1 1 0 1 0 1 0 1 0 0 1 1 1 1 0 1 0 2 2 2 2 1 2 1 2 1 2 1 1 1 1 1 1 2 1 1 1 1 1 1 1 2 1 2 2 1 1 2 0 1 1 1 1 1 1 1 1 1 1 1 1 1 1 1 2 1 2 2 1 1 1 1 1 1 1 
0 0 1 0 1 0 1 0 1 1 1 0 0 1 1 0 1 0 1 0 1 0 0 1 2 1 0 0 0 0 1 2 1 1 0 1 2 1 1 2 1 1 0 1 0 1 0 1 0 0 1 1 1 1 0 1 0 2 2 2 2 1 2 1 2 1 2 1 1 1 1 1 1 2 1 1 1 1 1 1 1 2 1 2 2 1 1 2 0 1 1 1 1 1 1 1 1 1 1 1 1 1 1 1 2 1 2 2 1 1 1 1 1 1 1 
0 0 0 0 0 0 0 0 0 0 0 0 0 0 0 0 0 0 0 0 0 0 1 1 0 1 1 1 1 1 1 0 1 1 1 1 0 0 1 0 1 0 0 0 0 0 0 0 0 0 0 0 0 0 0 0 0 0 0 0 0 1 0 1 0 1 0 0 1 0 1 0 0 0 0 0 1 0 0 0 0 0 0 0 0 0 0 0 0 0 0 1 0 0 0 0 0 0 0 0 0 0 0 0 0 0 0 0 1 0 0 0 1 0 0 
0 0 2 0 1 0 1 0 2 1 1 1 0 1 2 1 2 1 2 0 0 1 0 0 0 0 0 0 0 0 0 0 0 0 0 0 0 0 0 0 0 2 0 1 1 2 0 1 1 1 1 1 1 1 0 1 1 1 1 0 0 0 0 0 0 0 0 0 0 1 0 1 1 0 0 1 0 1 1 0 1 0 1 0 0 1 1 1 1 1 1 0 1 1 1 1 1 1 0 1 1 0 1 1 0 0 0 1 0 1 1 1 0 1 1 
0 0 0 0 0 0 0 0 0 0 0 0 0 0 0 0 0 0 0 0 0 0 1 1 0 1 1 1 1 1 1 1 1 1 1 1 0 0 1 0 1 0 0 0 0 0 0 0 0 0 0 0 0 0 0 0 0 0 0 0 0 0 0 1 0 1 0 0 1 0 1 0 0 0 0 0 1 0 0 0 0 0 0 0 0 0 0 0 0 0 0 1 0 0 0 0 0 0 0 0 0 0 0 0 0 0 0 0 0 0 0 0 1 0 0 
0 0 0 0 0 0 0 0 0 0 0 0 0 0 0 0 0 0 0 0 0 0 0 1 0 0 1 1 1 1 0 0 0 0 1 0 0 1 0 0 0 0 0 0 0 0 0 0 0 0 0 0 0 0 0 0 0 0 0 0 0 0 0 0 0 0 0 0 0 0 0 1 0 0 0 0 0 0 1 0 1 0 1 0 0 0 1 0 0 0 1 0 1 0 0 0 0 1 0 1 0 0 1 1 0 1 0 0 0 1 1 1 0 0 0 
0 0 0 0 0 0 0 0 0 0 0 0 0 0 0 0 0 0 0 0 0 0 0 0 0 0 0 0 0 0 0 0 0 0 0 0 0 0 0 0 0 0 0 0 0 0 0 0 0 0 0 0 0 0 0 0 0 0 0 0 0 0 0 0 0 0 0 0 0 0 0 1 0 0 0 0 0 0 1 0 1 0 1 0 0 0 1 0 1 0 1 0 1 0 0 0 0 1 0 1 0 0 1 1 0 1 0 0 0 1 1 1 0 0 0 
0 0 0 0 0 0 0 0 0 0 0 0 0 0 0 0 0 0 0 0 0 0 0 0 0 0 0 0 0 0 0 0 0 0 0 0 0 0 0 0 0 0 0 0 0 0 0 0 0 0 0 0 0 0 0 0 0 1 1 2 2 1 1 1 1 0 1 0 1 1 0 0 1 0 1 1 1 0 1 1 0 0 0 1 1 0 1 0 1 1 0 0 1 1 1 1 0 0 1 0 0 0 1 0 1 1 1 1 1 1 1 0 1 1 0 
0 0 1 0 0 0 0 0 1 0 0 1 0 0 1 1 1 1 1 0 1 0 0 0 0 0 0 0 0 0 0 0 0 0 0 0 0 0 0 0 0 1 0 0 1 1 0 0 1 1 0 0 0 0 0 0 1 0 0 0 0 0 0 0 0 0 0 0 0 0 0 0 0 0 0 0 0 0 0 0 0 0 0 0 0 0 0 0 0 0 0 0 0 0 0 0 0 0 0 0 0 0 0 0 0 0 0 0 0 0 0 0 0 0 0 
1 1 2 1 1 1 1 1 2 1 1 2 1 1 2 2 2 2 2 1 2 2 0 1 0 0 0 0 0 1 0 0 0 0 1 0 0 1 0 0 0 2 1 1 2 2 1 1 2 2 1 1 1 1 1 1 2 1 1 2 2 1 1 1 1 0 2 2 1 2 1 1 2 1 2 2 1 2 1 2 1 1 1 1 1 2 1 1 0 2 1 1 1 2 0 2 2 1 2 1 2 2 1 1 1 1 1 1 1 1 1 1 1 2 2 
1 0 2 2 0 1 1 1 2 1 1 2 1 1 2 2 2 2 2 1 2 2 2 1 0 1 2 2 2 2 1 0 1 0 2 1 0 1 1 0 1 2 1 0 2 2 1 1 2 2 1 0 1 1 1 1 2 1 1 2 2 2 2 2 2 2 2 1 2 2 2 2 2 2 1 2 2 2 2 1 2 2 2 2 2 2 2 2 2 2 2 2 2 2 2 2 2 2 1 2 2 1 2 2 2 2 2 2 2 2 2 2 2 2 2 
0 0 1 0 1 0 1 0 1 1 1 0 0 1 1 0 1 0 1 0 1 0 2 2 2 2 2 2 2 2 2 2 2 2 2 2 2 2 2 2 2 1 0 1 0 1 0 1 0 0 1 1 1 1 0 1 0 2 2 2 2 2 2 2 2 2 1 1 0 2 1 0 1 1 2 2 2 1 1 2 0 2 0 2 2 0 1 1 2 1 0 1 1 2 2 2 0 0 2 0 1 1 1 0 2 1 2 2 2 1 1 0 2 2 0 
1 1 2 1 1 1 1 1 2 1 1 2 1 1 2 2 2 2 2 1 2 2 2 2 2 2 1 1 1 2 2 2 2 2 2 2 2 2 2 2 2 2 1 1 2 2 1 1 2 2 1 1 1 1 1 1 2 2 2 2 2 2 2 2 2 2 2 2 2 2 2 2 1 2 2 2 2 2 2 2 2 2 2 2 2 1 2 2 2 1 2 2 2 2 2 2 1 2 2 2 2 2 2 2 2 2 2 2 2 2 2 2 2 2 1 
1 1 1 1 2 1 2 1 1 2 2 0 1 2 1 0 1 0 1 1 1 0 2 2 2 2 2 2 2 2 2 2 2 2 2 2 2 2 2 2 2 1 1 2 0 1 1 2 0 0 2 2 2 2 1 2 0 2 2 2 1 1 1 2 1 1 2 2 2 1 2 2 2 2 2 1 2 1 2 2 2 2 2 2 2 2 2 2 2 2 2 2 2 1 1 2 2 2 2 2 1 2 2 0 2 2 2 2 2 2 2 2 2 1 2 
0 0 1 0 1 0 1 0 1 1 1 0 0 1 1 0 1 0 1 0 1 0 0 0 0 0 0 0 0 0 0 0 0 0 0 0 0 0 0 0 0 1 0 1 0 1 0 1 0 0 1 1 1 1 0 1 0 0 0 0 0 0 1 0 1 1 0 0 0 0 0 0 0 0 0 0 0 0 0 0 0 0 0 0 0 0 0 0 0 0 0 0 0 0 0 0 0 0 0 0 0 0 0 0 0 0 0 0 0 0 0 0 0 0 0 
0 0 0 0 0 1 1 1 1 0 1 1 1 0 1 0 0 0 1 0 0 1 0 0 0 0 0 0 0 0 0 0 0 0 0 0 0 0 0 0 0 0 1 0 0 1 1 1 1 1 0 0 0 0 1 0 1 0 0 0 0 0 0 0 0 0 0 0 0 0 0 0 0 0 0 0 0 0 0 0 0 0 0 0 0 0 0 0 0 0 0 0 0 0 0 0 0 0 0 0 0 0 0 0 0 0 0 0 0 0 0 0 0 0 0 
1 1 1 1 1 2 2 2 2 1 2 2 2 1 2 1 1 1 2 1 1 2 2 2 0 0 0 2 0 2 2 2 2 2 2 0 2 2 2 2 2 1 2 1 1 2 2 2 2 2 1 1 1 1 2 1 2 2 2 2 2 2 2 0 2 2 2 2 2 2 2 2 2 2 2 2 2 2 2 2 2 2 2 2 2 2 2 2 2 2 2 2 2 2 2 2 2 2 2 2 2 2 2 2 2 2 2 2 2 2 2 2 2 2 2 
1 1 1 1 1 0 0 0 0 1 0 0 0 1 0 1 1 1 0 1 1 0 0 0 0 0 0 0 0 0 0 0 0 0 0 0 0 0 0 0 0 1 0 1 1 0 0 0 0 0 1 1 1 1 0 1 0 0 0 0 0 0 0 0 0 0 0 0 0 0 0 0 0 0 0 0 0 0 0 0 0 0 0 0 0 0 0 0 0 0 0 0 0 0 0 0 0 0 0 0 0 0 0 0 0 0 0 0 0 0 0 0 0 0 0 
0 0 2 0 1 1 1 1 2 1 1 1 0 1 2 1 2 1 2 0 2 0 0 1 0 0 0 0 0 1 0 0 0 0 1 0 0 1 0 0 0 2 0 1 1 2 0 1 1 1 1 0 0 0 0 1 1 0 0 1 0 0 0 0 0 0 1 2 0 0 1 1 1 0 1 0 0 0 0 1 1 0 1 0 0 2 0 0 1 1 1 1 0 0 0 0 2 1 0 1 0 2 0 1 1 0 0 0 0 1 0 1 0 0 1 
0 0 1 0 0 0 0 0 1 0 0 1 0 0 1 1 1 1 1 0 1 1 0 0 0 0 0 0 0 0 0 0 0 0 0 0 0 0 0 0 0 1 0 0 1 1 0 0 1 1 0 0 0 0 0 0 1 0 0 0 0 0 0 0 0 0 0 0 0 0 0 0 0 0 0 0 0 0 0 0 0 0 0 0 0 0 0 0 0 0 0 0 0 0 0 0 0 0 0 0 0 0 0 0 0 0 0 0 0 0 0 0 0 0 0 
1 1 1 1 1 1 1 1 1 1 1 1 1 1 1 1 1 1 1 1 1 1 2 1 2 2 2 2 2 1 2 2 2 2 1 2 2 1 2 2 2 1 1 1 1 1 1 1 1 1 1 1 1 1 1 1 1 2 2 2 2 2 2 2 2 2 2 2 2 2 2 2 2 2 2 2 2 2 2 2 2 2 2 2 2 2 2 2 2 2 2 2 2 2 2 2 2 2 2 2 2 2 2 2 2 2 2 2 2 2 2 2 2 2 2 
1 1 1 1 1 1 1 1 1 1 1 1 1 1 1 1 1 1 1 1 1 1 2 1 2 2 2 2 2 1 2 2 2 2 1 2 2 1 2 2 2 1 1 1 1 1 1 1 1 1 1 1 1 1 1 1 1 2 2 2 2 2 2 2 2 2 2 2 2 2 2 2 2 2 2 2 2 2 2 2 2 2 2 2 2 2 2 2 2 2 2 2 2 2 2 2 2 2 2 2 2 2 2 2 2 2 2 2 2 2 2 2 2 2 2 
0 0 0 0 0 0 0 0 0 0 0 0 0 0 0 0 0 0 0 0 0 0 0 0 0 0 0 0 0 0 0 0 0 0 0 0 0 0 0 0 0 0 0 0 0 0 0 0 0 0 0 0 0 0 0 0 0 0 0 0 0 0 0 0 0 0 0 0 0 0 0 1 0 0 0 0 0 0 1 0 1 0 1 0 0 0 1 0 1 0 1 0 1 0 0 0 0 1 0 1 0 0 1 1 0 1 0 0 0 0 1 1 0 0 0 
0 0 2 0 2 2 2 2 2 2 2 1 0 2 2 1 2 1 2 0 1 1 0 2 2 2 0 0 0 2 2 2 2 2 2 2 2 2 2 2 2 2 0 2 1 2 0 2 1 1 2 2 2 2 0 2 1 0 2 2 2 2 2 2 2 0 2 2 2 2 2 2 2 2 2 2 2 2 2 2 2 2 2 2 2 2 2 2 2 2 2 2 2 2 2 2 2 2 2 2 0 2 2 2 2 2 2 2 2 2 2 2 2 2 2 
0 0 1 0 0 0 0 0 1 0 0 1 0 0 1 1 1 1 1 0 1 1 0 1 1 1 0 0 0 0 1 2 1 2 0 1 2 1 1 1 1 1 0 0 1 1 0 0 1 1 0 0 0 0 0 0 1 0 0 0 0 0 0 0 0 0 0 0 0 0 0 0 0 0 0 0 0 0 0 0 0 0 0 0 0 0 0 0 0 0 0 0 0 0 0 0 0 0 0 0 0 0 0 0 0 0 0 0 0 0 0 0 0 0 0 
0 0 0 0 0 0 0 0 0 0 0 0 0 0 0 0 0 0 0 0 0 0 2 1 1 1 1 1 1 1 1 0 1 0 1 1 0 0 1 1 1 0 0 0 0 0 0 0 0 0 0 0 0 0 0 0 0 2 0 0 0 0 1 1 1 2 0 1 1 1 1 0 0 1 1 1 1 1 0 1 0 1 0 0 0 0 0 0 1 0 0 1 0 1 1 0 0 0 0 0 2 1 0 0 1 0 0 0 1 0 0 0 1 1 0 
0 0 2 0 1 1 1 1 2 1 1 1 0 1 2 1 2 1 2 0 2 1 2 1 1 1 2 2 2 1 1 0 1 0 0 1 0 0 1 1 1 2 0 1 0 0 0 1 1 0 1 1 0 1 0 1 1 2 1 0 2 1 0 2 2 2 2 2 2 2 2 2 1 2 2 2 2 2 0 2 2 2 2 2 2 1 2 2 2 1 2 2 2 2 0 2 1 2 2 2 2 2 2 2 2 2 2 2 2 1 2 2 2 2 1 
0 0 0 0 0 0 0 0 0 0 0 0 0 0 0 0 0 0 0 0 0 0 0 1 0 0 0 0 0 0 0 0 0 0 1 0 0 1 0 0 0 0 0 0 0 0 0 0 0 0 0 0 0 0 0 0 0 0 0 1 0 0 0 0 0 0 1 1 0 0 1 2 0 0 0 0 0 0 1 0 2 0 2 0 0 1 1 0 0 0 2 1 1 0 0 0 1 2 0 2 0 1 1 2 0 1 0 0 0 0 1 2 0 0 1 
0 0 1 0 1 1 1 1 1 1 1 0 0 1 1 0 1 0 1 0 1 0 0 0 0 0 1 1 1 0 0 0 0 0 0 0 0 0 0 0 0 1 0 1 0 1 0 1 0 0 1 1 1 1 0 1 0 0 1 1 2 1 1 1 1 0 1 0 1 1 0 1 1 0 1 1 1 1 2 1 1 0 1 1 1 0 2 1 1 1 1 0 2 1 1 1 0 1 1 1 0 0 2 1 0 2 1 1 1 1 2 1 1 1 0 
0 0 0 0 0 0 0 0 0 0 0 0 0 0 0 0 0 0 0 0 0 0 0 1 1 1 0 0 0 0 1 2 1 2 0 1 2 1 1 1 1 0 0 0 0 0 0 0 0 0 0 0 0 0 0 0 0 0 0 0 0 0 0 0 0 0 0 0 0 0 0 0 0 0 0 0 0 0 0 0 0 0 0 0 0 0 0 0 0 0 0 0 0 0 0 0 0 0 0 0 0 0 0 0 0 0 0 0 0 0 0 0 0 0 0 
0 0 0 0 0 0 0 0 0 0 0 0 0 0 0 0 0 0 0 0 0 0 2 1 1 1 2 2 2 2 1 0 1 0 2 1 0 1 1 1 1 0 0 0 0 0 0 0 0 0 0 0 0 0 0 0 0 2 1 2 2 1 2 2 2 2 2 1 2 2 2 2 2 1 1 2 2 2 2 1 2 1 2 1 1 2 2 2 1 2 2 2 2 2 2 1 2 2 1 2 2 1 2 2 1 2 1 2 2 2 2 2 2 2 2 
0 0 1 0 1 1 1 1 1 1 1 0 0 1 1 0 1 0 1 0 1 0 0 0 0 0 0 0 0 0 0 0 0 0 0 0 0 0 0 0 0 1 0 1 0 1 0 1 0 0 1 1 1 1 0 1 0 0 1 1 2 1 1 1 1 0 1 0 1 1 0 0 1 1 1 1 1 1 1 1 0 1 0 2 2 0 1 1 1 1 0 0 1 1 1 2 0 0 1 0 0 0 1 0 1 1 2 1 1 1 1 0 1 1 0 
0 0 0 0 0 0 0 0 0 0 0 0 0 0 0 0 0 0 0 0 0 0 0 0 0 0 0 0 0 0 0 0 0 0 0 0 0 0 0 0 0 0 0 0 0 0 0 0 0 0 0 0 0 0 0 0 0 0 1 1 2 1 1 1 1 0 1 0 1 1 0 0 1 0 1 1 1 1 1 1 0 0 0 1 1 0 1 1 1 1 0 0 1 1 1 1 0 0 1 0 0 0 1 0 1 1 1 1 1 1 1 0 1 1 0 
1 1 2 1 1 1 1 1 2 1 1 2 1 1 2 2 2 2 2 1 2 2 2 2 2 2 2 2 2 2 2 2 2 2 2 2 2 2 2 2 2 2 1 1 2 2 1 1 2 2 1 1 1 1 1 1 2 2 2 2 2 2 2 2 2 2 2 2 2 2 2 2 2 2 2 2 2 2 2 2 2 2 2 2 2 2 2 2 0 2 2 2 2 2 2 2 2 2 2 2 2 2 2 2 2 2 2 2 2 2 2 2 2 2 2 
1 1 2 1 1 1 1 1 2 1 1 2 1 1 2 2 2 2 2 1 2 0 2 2 2 2 2 2 2 2 2 2 2 2 2 2 2 2 2 2 2 2 1 1 2 2 1 1 2 2 1 1 1 1 1 1 2 2 2 2 2 2 2 2 2 2 2 2 2 2 2 2 1 2 2 2 2 2 2 2 2 2 2 2 1 0 2 2 1 1 2 0 2 2 2 2 0 2 2 2 2 2 2 2 1 2 2 2 2 1 2 2 2 2 0 
1 1 0 1 1 1 1 1 0 1 1 0 1 1 0 0 0 0 0 1 0 0 0 1 1 1 0 0 0 0 1 2 1 2 0 1 2 1 1 1 1 0 1 1 0 0 1 1 0 0 1 1 1 1 1 1 0 0 1 1 2 1 1 1 1 0 1 0 1 1 0 0 1 0 1 1 1 1 1 1 0 0 0 1 1 0 1 1 1 1 0 0 1 1 1 1 0 0 1 0 0 0 1 0 1 1 1 1 1 1 1 0 1 1 0 
1 1 2 1 1 1 1 1 2 1 1 2 1 1 2 2 2 2 0 1 2 0 2 0 1 1 2 2 2 2 1 0 1 0 2 1 0 1 1 1 1 2 1 1 2 2 1 1 2 2 1 1 1 1 1 1 2 2 2 2 2 2 2 2 2 2 1 0 2 2 1 0 2 1 1 2 2 2 1 1 0 0 0 1 1 1 1 1 0 1 0 1 1 2 2 0 1 0 1 0 2 0 1 0 1 1 1 1 2 2 1 0 2 2 1 
1 1 0 1 1 1 1 1 0 1 1 0 1 1 0 0 0 0 0 1 0 0 0 1 1 1 0 0 0 0 1 2 1 2 0 1 2 1 1 1 1 0 1 1 0 0 1 1 0 0 1 1 1 1 1 1 0 0 0 0 0 0 0 0 0 0 1 2 0 0 1 2 0 1 1 0 0 0 1 1 2 1 2 1 1 1 1 0 1 0 2 1 1 0 0 0 1 2 1 2 0 2 1 2 0 1 1 0 0 0 1 2 0 0 1 
1 1 2 1 1 1 1 1 2 1 1 2 1 1 2 2 2 2 2 1 2 2 1 1 0 0 0 0 0 1 0 0 0 0 1 0 0 1 0 0 0 2 1 1 2 2 1 1 2 2 1 1 1 1 1 1 2 0 0 0 0 0 1 0 1 1 0 0 0 1 0 0 1 0 0 1 0 1 0 0 0 0 0 0 0 1 0 0 0 1 0 0 0 1 1 1 1 0 0 0 1 0 0 0 0 0 0 0 0 1 0 0 0 1 1 
0 0 1 0 0 0 0 0 1 0 0 1 0 0 1 1 1 1 1 0 1 1 0 1 0 0 0 0 0 1 0 0 0 0 1 0 0 1 0 0 0 1 0 0 1 1 0 0 1 1 0 0 0 0 0 0 1 0 0 0 0 0 0 0 0 0 1 1 0 1 1 1 0 0 0 1 0 1 0 0 1 0 1 0 0 1 0 0 0 0 1 1 0 1 1 1 1 1 0 1 1 1 0 1 0 0 0 0 0 0 0 1 0 1 1 
0 0 1 0 1 0 1 1 1 1 1 0 0 1 1 0 1 0 1 0 1 0 0 0 0 0 0 0 0 0 0 0 0 0 0 0 0 0 0 0 0 1 0 1 0 1 0 1 0 0 1 1 1 1 0 1 0 0 0 0 0 0 0 0 0 0 0 1 0 0 0 1 0 0 1 0 0 0 1 1 1 0 1 0 0 0 1 1 0 0 1 0 1 0 0 0 0 1 1 1 0 1 1 1 1 1 0 1 0 0 1 1 0 0 0 
0 0 1 0 1 0 1 1 1 1 1 0 0 1 1 0 1 0 1 0 1 0 0 0 0 0 0 0 0 0 0 0 0 0 0 0 0 0 0 0 0 1 0 1 0 1 0 1 0 0 1 1 1 1 0 1 0 0 0 0 0 0 0 0 0 0 0 0 0 0 0 0 0 0 0 0 0 0 0 0 0 0 0 0 0 0 0 0 0 0 0 0 0 0 0 0 0 0 0 0 0 0 0 0 0 0 0 0 0 0 0 0 0 0 0 
0 0 1 0 1 0 1 1 1 1 1 0 0 1 1 0 1 0 1 0 1 0 0 0 0 0 0 0 0 0 0 0 0 0 0 0 0 0 0 0 0 1 0 1 0 1 0 1 0 0 1 1 1 1 0 1 0 0 0 0 0 0 0 0 0 0 0 0 0 0 0 0 0 0 0 0 0 0 0 0 0 0 0 0 0 0 0 0 0 0 0 0 0 0 0 0 0 0 0 0 0 0 0 0 0 0 0 0 0 0 0 0 0 0 0 
1 1 0 0 1 1 1 1 0 1 1 0 1 1 0 0 0 0 0 1 0 0 1 0 0 0 0 0 0 0 0 0 0 0 0 0 0 0 0 0 0 0 1 1 0 0 1 1 0 0 1 1 1 1 1 1 0 0 0 0 0 0 1 0 1 1 0 0 0 0 0 0 0 0 0 0 0 0 0 0 0 0 0 0 0 0 0 0 0 0 0 0 0 0 0 0 0 0 0 0 0 0 0 0 0 0 0 0 0 0 0 0 0 0 0 
1 1 0 1 1 1 1 1 0 1 1 0 1 0 0 0 0 0 0 1 0 0 1 0 0 0 0 0 0 0 0 0 0 0 0 0 0 0 0 0 0 0 1 1 0 0 1 1 0 0 1 1 1 1 1 1 0 1 1 0 0 0 1 0 1 1 0 0 0 1 0 0 0 0 0 1 0 1 0 0 0 0 0 0 0 0 0 0 0 0 0 0 0 1 1 1 0 0 0 0 1 0 0 0 0 0 0 0 0 0 0 0 0 1 0 
0 0 2 0 1 0 1 1 2 1 1 1 0 1 2 1 2 1 2 0 2 0 0 1 1 1 1 1 1 0 1 2 1 2 0 1 2 1 1 1 1 2 0 1 1 2 1 1 1 1 1 1 1 1 0 1 1 0 0 0 0 0 0 0 0 0 1 2 0 0 1 1 1 0 1 0 0 0 0 1 1 0 1 0 0 2 0 0 1 1 1 1 0 0 0 0 2 1 1 1 0 2 0 1 0 0 0 0 0 1 0 1 0 0 2 
0 0 0 0 0 0 0 0 0 0 0 0 0 0 0 0 0 0 0 0 0 0 0 1 1 1 0 0 0 0 1 2 1 2 0 1 2 1 1 1 1 0 0 0 0 0 0 0 0 0 0 0 0 0 0 0 0 0 0 0 0 0 0 0 0 0 0 0 0 0 0 0 0 0 0 0 0 0 0 0 0 0 0 0 0 0 0 0 0 0 0 0 0 0 0 0 0 0 0 0 0 0 0 0 0 0 0 0 0 0 0 0 0 0 0 
0 0 0 0 0 0 0 0 0 0 0 0 0 0 0 0 0 0 0 0 0 0 0 0 0 0 0 0 0 0 0 0 0 0 0 0 0 0 0 0 0 0 0 0 0 0 0 0 0 0 0 0 0 0 0 0 0 0 0 0 0 0 0 0 0 0 0 1 0 0 0 0 1 0 1 0 0 0 0 1 0 0 0 0 0 1 0 0 1 1 0 0 0 0 0 0 1 0 1 0 0 1 0 0 0 1 0 0 0 1 0 0 0 0 1 
0 0 1 0 1 0 1 1 1 1 1 0 0 1 1 0 1 0 1 0 1 0 1 0 0 0 1 1 1 0 0 0 0 0 0 0 0 0 0 0 0 1 0 1 0 1 0 1 0 0 1 1 0 1 0 1 0 0 0 0 0 0 1 0 1 1 1 1 0 0 1 2 0 0 0 0 0 0 1 0 2 0 2 0 0 1 1 0 0 0 2 1 1 0 0 0 1 2 0 2 0 1 1 2 0 1 0 0 0 0 1 2 0 0 1 
1 1 0 1 0 1 0 0 0 0 0 1 1 0 0 1 0 1 0 1 0 1 0 0 0 0 0 0 0 0 0 0 0 0 0 0 0 0 0 0 0 0 1 0 1 0 1 0 1 1 0 0 0 0 1 0 1 0 0 0 0 0 0 0 0 0 0 0 0 0 0 0 0 0 0 0 0 0 0 0 0 0 0 0 0 0 0 0 0 0 0 0 0 0 0 0 0 0 0 0 0 0 0 0 0 0 0 0 0 0 0 0 0 0 0 
0 0 0 0 0 0 0 0 0 0 0 0 0 0 0 0 0 0 0 0 0 0 0 1 1 1 0 0 0 0 1 2 1 2 0 1 2 1 1 1 1 0 0 0 0 0 0 0 0 0 0 0 0 0 0 0 0 0 0 0 0 0 0 0 0 0 0 0 0 0 0 0 1 0 0 0 0 0 0 0 0 0 0 0 0 1 0 0 0 1 0 0 0 0 0 0 1 0 0 0 0 0 0 0 0 0 0 0 0 1 0 0 0 0 1 
1 1 1 1 0 1 0 0 1 0 0 2 1 0 1 2 1 2 1 1 1 2 0 1 1 1 0 0 0 0 1 2 1 2 0 1 2 1 1 1 1 1 1 0 2 1 1 0 2 2 0 0 0 0 1 0 2 0 0 0 0 0 0 0 0 0 0 0 0 0 0 0 1 0 0 0 0 0 0 0 0 0 0 0 0 1 0 0 0 1 0 0 0 0 0 0 1 0 0 0 0 0 0 0 0 0 0 0 0 1 0 0 0 0 1 
0 0 0 0 0 0 0 0 0 0 0 0 0 0 0 0 0 0 0 0 0 0 0 1 1 1 0 0 0 0 1 2 1 2 0 1 2 1 1 1 1 0 0 0 0 0 0 0 0 0 0 0 0 0 0 0 0 0 0 0 0 0 0 0 0 0 0 0 0 0 0 0 1 1 0 0 0 0 0 0 0 1 0 1 1 1 0 0 0 1 0 0 0 0 0 0 1 0 0 0 0 0 0 0 0 0 1 0 0 1 0 0 0 0 1 
0 0 0 0 0 0 0 0 0 0 0 0 0 0 0 0 0 0 0 0 0 0 1 1 2 2 1 1 1 1 2 2 2 2 1 2 2 1 2 2 2 0 0 0 0 0 0 0 0 0 0 0 0 0 0 0 0 1 0 0 0 1 0 1 0 1 0 0 1 1 1 0 0 1 0 1 1 1 0 0 0 1 0 0 0 0 0 0 0 0 0 1 0 1 1 1 0 0 0 0 2 0 0 0 0 0 0 0 1 0 0 0 1 1 0 
0 0 0 0 0 0 0 0 0 0 0 0 0 0 0 0 0 0 0 0 0 0 0 0 0 0 0 0 0 0 0 0 0 0 0 0 0 0 0 0 0 0 0 0 0 0 0 0 0 0 0 0 0 0 0 0 0 1 2 2 2 1 1 1 1 0 2 1 1 1 1 1 1 0 1 1 1 1 1 1 1 0 1 1 1 1 1 2 0 1 1 1 1 1 1 1 1 1 1 1 0 1 1 1 2 1 1 2 1 1 1 1 1 1 1 
1 1 2 1 1 1 1 1 2 1 1 2 1 1 2 2 2 2 2 1 2 2 2 2 2 2 2 2 2 2 2 2 2 2 2 2 2 2 2 2 2 2 1 1 0 2 1 1 2 2 1 1 1 1 1 1 2 2 2 2 2 2 2 2 2 2 2 2 2 2 2 2 2 2 2 2 2 2 2 2 2 2 2 2 2 2 2 2 0 2 2 2 2 2 2 2 2 2 2 2 2 2 2 2 2 2 2 2 2 2 2 2 2 2 2 
0 0 1 0 0 0 0 0 1 0 0 1 0 0 1 1 1 1 1 0 1 1 1 1 0 0 0 0 0 1 0 0 0 0 0 0 0 2 0 0 0 0 0 0 1 1 0 0 2 1 0 0 0 0 0 0 1 0 1 2 2 1 2 1 2 1 2 2 1 1 1 1 1 0 0 1 1 1 1 2 2 0 2 1 1 0 1 1 0 1 1 1 1 1 1 1 1 1 2 1 0 2 1 1 1 1 1 1 1 1 1 1 1 1 1 
0 0 1 0 1 0 1 1 1 1 1 0 0 1 1 0 1 0 1 0 1 0 1 1 1 1 1 1 1 1 1 0 1 0 1 1 0 0 1 1 1 1 0 1 0 1 0 1 0 0 1 1 1 1 0 1 0 1 0 0 0 1 0 1 0 1 0 0 1 1 1 0 1 1 0 1 1 1 0 0 0 1 0 0 0 1 0 1 0 1 0 1 0 1 1 1 1 0 0 0 2 0 0 0 1 0 0 1 1 1 0 0 1 1 1 
1 1 1 1 2 1 2 2 1 2 2 0 1 2 1 0 1 0 1 1 1 0 0 0 0 0 0 0 0 0 0 0 0 0 0 0 0 0 0 0 0 1 1 2 0 1 1 2 0 0 2 2 2 2 1 2 0 0 0 0 0 0 0 0 0 0 0 0 0 0 0 0 0 1 0 0 0 0 0 0 0 1 0 1 1 0 0 0 0 0 0 0 0 0 0 0 0 0 0 0 0 0 0 0 0 0 1 0 0 0 0 0 0 0 0 
1 1 2 1 2 1 2 2 2 2 2 1 1 2 2 1 2 1 2 1 2 1 2 1 2 2 1 1 1 1 2 2 2 2 1 2 2 1 2 2 2 2 1 2 1 2 1 2 1 1 2 2 2 2 1 2 1 2 2 2 2 2 2 2 2 2 2 1 2 2 2 2 2 2 1 2 2 2 2 1 2 2 2 2 2 2 2 2 0 2 2 2 2 2 2 2 2 2 1 2 2 1 2 2 2 2 2 2 2 2 2 2 2 2 2 
0 0 1 0 0 0 0 0 1 0 0 1 0 0 1 1 1 1 1 0 1 1 0 1 0 0 0 0 0 1 0 0 0 0 1 0 0 1 0 0 0 0 0 0 1 1 0 0 1 1 0 0 0 0 0 0 1 0 1 1 2 1 1 1 1 0 1 1 1 1 0 0 1 0 2 1 1 1 1 2 0 0 0 1 1 0 1 1 2 1 0 0 1 1 1 1 0 0 2 0 0 1 1 0 1 1 1 1 1 1 1 0 1 1 0 
0 0 1 0 0 0 0 0 1 0 0 1 0 0 1 1 1 1 1 0 1 1 0 0 0 0 0 0 0 0 0 0 0 0 0 0 0 0 0 0 0 0 0 0 1 1 0 0 1 1 0 0 0 0 0 0 1 0 0 0 0 0 0 0 0 0 0 0 0 0 0 0 0 0 0 0 0 0 0 0 0 0 0 0 0 0 0 0 0 0 0 0 0 0 0 0 0 0 0 0 0 0 0 0 0 0 0 0 0 0 0 0 0 0 0 
0 0 0 0 0 0 0 0 0 0 0 0 0 0 0 0 0 0 0 0 0 0 1 1 1 1 1 1 1 1 1 0 1 0 1 1 0 0 1 1 1 0 0 0 0 0 0 0 0 0 0 0 0 0 0 0 0 1 0 0 0 1 0 1 0 1 0 0 1 1 1 0 0 2 0 1 1 1 0 0 0 2 0 1 1 0 0 1 0 0 0 1 0 1 1 1 0 0 0 0 2 0 0 0 1 0 1 1 1 0 0 0 1 1 0 
1 1 1 1 0 1 0 0 1 0 0 0 1 0 1 2 1 2 1 1 1 2 0 0 0 0 0 0 0 0 0 0 0 0 0 0 0 0 0 0 0 1 1 0 2 1 1 0 2 2 0 0 0 0 1 0 2 0 0 0 0 0 0 0 0 0 0 0 0 0 0 0 0 0 0 0 0 0 0 0 0 0 0 0 0 0 0 1 0 0 0 0 0 0 0 0 0 0 0 0 0 0 0 0 1 0 0 1 0 0 0 0 0 0 0 
0 0 1 0 1 0 1 1 1 1 1 0 0 1 1 0 1 0 1 0 1 0 0 1 1 1 0 0 0 0 1 2 1 2 0 1 2 1 1 1 1 1 0 1 0 1 0 1 0 0 1 1 1 1 0 1 0 0 1 1 2 1 1 1 1 0 1 1 1 1 0 0 1 0 2 1 1 1 2 0 0 0 0 1 1 0 2 1 2 1 0 0 2 1 1 1 0 0 2 0 0 1 2 0 1 2 1 1 1 1 2 0 1 1 0 
0 0 0 0 0 0 0 0 0 0 0 0 0 0 0 0 0 0 0 0 0 0 0 0 0 0 0 0 0 0 0 0 0 0 0 0 0 0 0 0 0 0 0 0 0 0 0 0 0 0 0 0 0 0 0 0 0 0 1 1 2 1 1 1 1 0 1 0 1 1 0 0 1 0 1 1 1 1 1 1 0 0 0 1 1 0 1 1 0 1 0 0 1 1 1 1 0 0 1 0 0 0 1 0 1 1 1 1 1 1 1 0 1 1 0 
0 0 0 0 0 0 0 0 1 0 0 1 0 0 1 1 1 1 1 0 1 1 0 1 1 1 1 1 1 1 1 2 1 2 1 1 2 2 1 1 1 1 0 0 1 1 0 0 1 1 0 0 0 0 0 0 1 0 0 1 0 0 0 0 0 0 1 1 0 0 1 2 0 0 0 1 0 0 1 0 2 0 2 0 0 1 1 1 0 0 2 1 1 0 0 0 1 2 0 2 0 1 1 2 1 1 0 1 0 0 1 2 0 0 1 
1 1 2 1 2 1 2 2 2 2 2 1 1 2 2 1 2 1 2 1 2 1 1 1 2 2 2 2 2 1 2 2 2 2 1 2 2 1 2 2 2 2 1 2 1 2 1 2 1 1 2 2 2 2 1 2 1 2 2 2 2 2 1 2 1 1 2 2 2 2 2 2 2 2 2 2 2 2 2 2 2 2 2 2 2 2 2 2 2 2 2 2 2 2 2 2 2 2 2 2 2 2 2 2 2 2 2 2 2 2 2 2 2 2 2 
0 0 1 0 0 0 0 0 1 0 0 1 0 0 1 1 1 1 1 0 1 1 1 0 0 0 0 0 0 0 0 0 0 0 0 0 0 0 0 0 0 1 0 0 1 1 0 0 1 1 0 0 0 0 0 0 1 0 0 0 0 0 1 0 1 1 0 0 0 0 0 0 0 0 0 0 0 0 0 0 0 0 0 0 0 0 0 0 0 0 0 0 0 0 0 0 0 0 0 0 0 0 0 0 0 0 0 0 0 0 0 0 0 0 0 
1 1 0 1 0 1 0 0 0 0 0 1 1 0 0 1 0 1 0 1 0 1 0 0 0 0 0 0 0 0 0 0 0 0 0 0 0 0 0 0 0 0 1 0 1 0 1 0 1 1 0 0 0 0 1 0 1 0 0 0 0 0 0 0 0 0 0 0 0 0 0 0 0 0 0 0 0 0 0 0 0 0 0 0 0 0 0 0 0 0 0 0 0 0 0 0 0 0 0 0 0 0 0 0 0 0 0 0 0 0 0 0 0 0 0 
1 1 1 1 2 1 2 2 1 2 2 0 1 2 1 0 1 0 1 1 1 0 0 0 0 0 0 0 0 0 0 0 0 0 0 0 0 0 0 0 0 1 1 2 0 1 0 2 0 0 2 2 2 2 1 2 0 0 0 0 0 0 0 0 0 0 0 0 0 0 0 0 0 0 0 0 0 0 0 0 0 0 0 0 0 0 0 0 0 0 0 0 0 0 0 0 0 0 0 0 0 0 0 0 0 0 0 0 0 0 0 0 0 0 0 
1 1 0 1 1 1 1 1 0 1 1 0 1 1 0 0 0 0 0 1 0 0 0 0 0 0 1 1 1 0 0 0 0 0 0 0 0 0 0 0 0 0 1 1 0 0 1 1 0 0 1 1 1 1 1 1 0 1 2 2 2 1 1 1 1 0 2 2 1 1 1 2 2 1 2 1 1 1 2 2 2 1 2 2 2 2 2 2 2 2 2 1 0 1 1 1 2 2 2 2 0 2 2 2 2 2 2 2 1 2 2 2 1 1 2 
0 0 0 0 0 0 0 0 0 0 0 0 0 0 0 0 0 0 0 0 0 0 0 0 0 0 1 1 1 0 0 0 0 0 0 0 0 0 0 0 0 0 0 0 0 0 0 0 0 0 0 0 0 0 0 0 0 0 0 0 0 0 0 0 0 0 0 0 0 0 0 1 0 0 0 0 0 0 1 0 1 0 1 0 0 0 1 0 0 0 1 0 1 0 0 0 0 1 0 1 0 0 1 1 0 1 0 0 0 0 1 1 0 0 0 
1 1 1 1 1 1 1 1 1 1 1 1 1 1 1 1 1 1 1 1 1 1 1 1 1 1 2 2 2 2 1 0 1 0 2 1 0 1 1 1 1 1 1 1 1 1 1 1 1 1 1 1 1 1 1 1 1 2 2 2 2 2 1 2 1 1 2 2 2 2 2 2 2 2 2 2 2 2 2 2 2 2 2 2 2 2 2 2 2 2 2 2 2 2 2 2 2 2 2 2 2 2 2 2 2 2 2 2 2 2 2 2 2 2 2 
0 0 0 0 0 0 0 0 0 0 0 0 0 0 0 0 0 0 0 0 0 0 0 0 0 0 0 0 0 0 0 0 0 0 0 0 0 0 0 0 0 0 0 0 0 0 0 0 0 0 0 0 0 0 0 0 0 0 0 0 0 0 0 0 0 0 1 1 0 0 1 1 1 0 0 0 0 0 0 0 1 0 1 0 0 2 0 0 0 1 1 1 0 0 0 0 2 1 0 1 0 1 0 1 0 0 0 0 0 1 0 1 0 0 2 
0 0 0 0 0 0 0 0 0 0 0 0 0 0 0 0 0 0 0 0 0 0 2 1 1 1 1 1 1 1 1 0 1 0 1 1 0 0 0 1 1 0 0 0 0 0 0 0 0 0 0 0 0 0 0 0 0 2 1 0 0 1 1 1 1 2 1 1 1 1 2 1 0 1 0 1 1 1 0 0 1 1 1 0 0 1 0 1 0 0 1 2 0 1 1 1 1 1 0 1 2 1 0 1 1 0 0 1 1 0 0 1 1 1 1 
0 0 1 0 1 0 1 1 1 1 1 0 0 1 1 0 1 0 1 0 1 0 0 0 0 0 1 1 1 0 0 0 0 0 0 0 0 0 0 0 0 1 0 1 0 1 0 1 0 0 1 1 1 1 0 1 0 1 2 2 2 1 1 1 1 0 2 2 1 1 1 2 1 0 2 1 1 1 0 2 2 0 2 1 1 1 2 1 2 1 2 0 2 1 1 1 1 2 2 2 0 2 2 2 1 2 1 1 1 1 2 2 1 1 1 
0 0 2 0 2 0 2 2 2 2 2 1 0 2 2 1 2 1 2 0 2 1 2 2 2 2 2 2 2 2 2 2 2 2 2 2 2 2 2 2 2 2 0 2 1 2 1 2 1 1 0 2 2 2 0 2 1 2 2 2 2 2 2 2 2 2 2 2 2 2 2 2 2 2 2 2 2 2 2 2 2 2 2 2 2 2 2 2 2 2 2 2 2 2 2 2 2 2 2 2 2 2 2 2 2 2 2 2 2 2 2 2 2 2 2 
0 0 0 0 0 0 0 0 0 0 0 0 0 0 0 0 0 0 0 0 0 0 0 0 0 0 0 0 0 0 0 0 0 0 0 0 0 0 0 0 0 0 0 0 0 0 0 0 0 0 0 0 0 0 0 0 0 0 1 1 2 1 0 0 0 0 1 0 1 1 0 0 1 0 1 1 1 1 1 1 0 0 0 1 1 0 1 1 2 2 0 0 1 1 1 1 0 0 1 0 0 0 1 0 1 1 1 1 1 1 1 0 1 1 0 
0 0 0 0 0 0 0 0 0 0 0 0 0 0 0 0 0 0 0 0 0 0 0 0 0 0 0 0 0 0 0 0 0 0 0 0 0 0 0 0 0 0 0 0 0 0 0 0 0 0 0 0 0 0 0 0 0 0 0 1 1 0 0 0 0 0 0 0 2 2 0 0 2 0 2 1 1 0 1 1 0 0 0 1 1 0 1 0 2 1 0 0 1 1 0 1 0 0 1 0 2 0 0 0 1 1 1 1 1 1 1 0 0 1 0 
0 0 0 0 0 0 0 0 0 0 0 0 0 0 0 0 0 0 0 0 0 0 0 1 2 1 0 0 0 1 1 2 1 1 0 1 2 1 1 2 1 0 0 0 0 0 0 0 0 0 0 0 0 0 0 0 0 0 0 0 0 0 0 0 0 0 0 0 0 0 0 0 0 0 0 0 0 0 0 0 0 0 0 0 0 0 0 0 0 0 0 0 0 0 0 0 0 0 0 0 0 0 0 0 0 0 0 0 0 0 0 0 0 0 0 
0 0 1 1 1 0 1 0 0 1 0 0 0 0 1 0 1 1 1 1 1 0 0 0 0 0 0 0 0 0 0 0 0 0 0 0 0 0 0 0 0 1 0 1 0 1 0 1 0 0 1 1 1 1 0 1 0 0 0 0 0 0 0 0 0 0 0 0 0 0 0 0 0 0 0 0 0 0 0 0 0 0 0 0 0 0 0 0 0 0 0 0 0 0 0 0 0 0 0 0 0 0 0 0 0 0 0 0 0 0 0 0 0 0 0 
1 1 1 1 1 1 1 1 1 1 1 1 1 1 1 1 1 1 2 1 1 1 1 1 1 1 2 2 2 1 1 1 1 1 0 1 1 1 1 1 1 1 1 1 1 1 1 1 1 1 1 1 1 1 1 1 1 1 1 1 1 2 1 1 1 1 1 1 2 1 2 1 1 1 1 1 2 1 1 1 1 1 1 2 1 1 1 1 1 1 1 2 1 1 1 1 1 1 1 1 1 1 1 1 1 0 1 1 2 1 1 1 2 1 1 
0 0 0 0 0 0 0 0 0 0 0 0 0 0 0 0 0 0 0 0 0 0 0 0 0 0 0 0 0 0 0 0 0 0 0 0 0 0 0 0 0 0 0 0 0 0 0 0 0 0 0 0 0 0 0 0 0 0 0 0 1 0 0 0 0 0 0 0 1 1 0 0 1 0 1 1 1 0 1 1 0 0 0 1 1 0 1 0 1 0 0 0 1 1 0 1 0 0 1 0 1 0 0 0 1 1 1 1 1 1 1 0 0 1 0 
1 1 1 1 1 1 1 1 1 1 1 1 1 1 1 1 1 1 0 1 1 1 1 1 1 1 0 0 0 1 1 1 1 1 0 1 1 1 1 1 1 1 1 1 1 1 1 1 1 1 1 1 1 1 1 1 1 1 1 1 1 0 1 1 1 1 1 1 0 1 0 1 1 1 1 1 0 1 1 1 1 1 1 0 1 1 1 1 1 1 1 0 1 1 1 1 1 1 1 1 1 1 1 1 1 0 1 1 0 1 1 1 0 1 1 
0 0 1 1 1 0 1 0 0 1 0 0 0 1 1 0 1 1 1 1 1 1 2 2 1 2 2 2 2 1 2 1 2 2 2 2 1 2 2 1 2 1 0 1 0 1 0 1 0 0 1 1 1 1 0 1 0 2 2 1 1 1 1 1 1 1 2 2 0 1 1 2 1 2 1 1 0 2 0 1 2 2 2 1 1 2 0 2 1 1 2 1 0 1 1 1 2 1 1 2 2 2 2 2 1 0 1 1 0 0 0 2 1 1 2 
0 0 0 0 0 0 0 0 0 0 0 0 0 0 0 0 0 0 0 0 0 0 2 1 1 1 1 1 1 1 1 0 1 0 1 1 0 0 1 1 1 0 0 0 0 0 0 0 0 0 0 0 0 0 0 0 0 2 2 2 2 2 2 2 2 2 2 1 2 1 2 1 2 1 1 1 2 1 1 1 1 1 1 1 1 2 1 1 1 2 1 2 1 1 1 1 2 1 1 1 1 1 1 1 1 1 1 1 2 1 1 1 2 1 2 
1 1 0 1 0 1 0 0 0 0 0 1 1 0 0 1 0 1 0 1 0 1 0 0 0 0 0 0 0 0 0 0 0 0 0 0 0 0 0 0 0 0 1 0 1 0 1 0 1 1 0 0 0 0 1 0 1 0 0 0 0 0 0 0 0 0 0 0 0 0 0 0 0 0 0 0 0 0 0 0 0 0 0 0 0 0 0 0 0 0 0 0 0 0 0 0 0 0 0 0 0 0 0 0 0 0 0 0 0 0 0 0 0 0 0 
1 1 1 0 1 1 1 1 1 1 1 1 1 1 1 1 1 1 1 1 1 1 1 1 1 1 1 1 1 1 1 1 1 1 1 1 1 1 1 1 1 2 1 1 1 1 1 1 1 1 1 1 1 1 1 1 1 1 1 1 1 1 0 1 0 1 1 1 1 1 1 0 1 1 1 1 1 1 1 0 1 1 1 1 1 1 1 1 0 1 1 1 1 1 1 1 0 1 1 1 1 1 1 1 1 1 1 1 1 1 1 1 0 1 1 
1 1 1 0 1 1 1 1 1 1 1 1 1 1 1 1 1 1 1 1 1 1 1 1 1 1 1 1 1 1 1 1 1 1 1 1 1 1 1 1 1 0 1 1 1 1 1 1 1 1 1 1 1 1 1 1 1 1 1 1 1 1 0 1 0 1 1 1 1 1 1 0 1 1 1 1 1 1 1 0 1 1 1 1 1 1 1 1 0 1 1 1 1 1 1 1 0 1 1 1 1 1 1 1 1 1 1 1 1 1 1 1 0 1 1 
0 0 0 0 0 0 0 0 0 0 0 0 0 0 0 0 0 0 0 0 0 0 0 0 0 0 0 0 0 0 0 0 0 0 0 0 0 0 0 0 0 0 0 0 0 0 0 0 0 0 0 0 0 0 0 0 0 1 1 2 2 1 1 1 1 0 1 0 1 1 0 0 1 0 1 1 1 1 1 1 0 1 0 1 1 0 1 1 1 2 0 0 1 1 1 1 0 0 1 0 0 0 1 0 1 1 1 1 1 1 1 0 1 1 0 
1 1 1 1 2 1 2 2 1 2 2 0 1 2 1 0 1 0 1 1 1 0 1 1 1 1 1 1 1 1 1 2 1 2 1 1 2 2 1 1 1 1 1 2 0 1 1 2 0 0 2 2 2 2 1 2 0 1 1 0 0 0 0 0 0 0 1 2 0 1 1 1 1 0 1 1 0 1 0 1 1 0 1 0 0 1 0 0 0 1 1 1 0 1 1 1 2 1 0 1 1 2 0 1 0 0 0 0 0 0 0 1 0 1 2 
1 1 1 1 0 1 0 0 1 0 0 2 1 0 1 2 1 2 1 1 1 2 1 1 1 1 1 1 1 1 1 2 1 2 1 1 2 2 1 1 1 1 1 0 2 1 1 0 2 2 0 0 0 0 1 0 2 1 2 2 2 1 2 1 2 1 2 2 1 1 1 1 2 0 2 1 1 1 1 2 1 0 1 1 1 2 1 1 2 2 1 1 1 1 1 1 2 1 2 1 0 2 1 1 1 1 1 1 1 1 1 1 1 1 2 
0 0 0 0 0 0 0 0 0 0 0 0 0 0 0 0 0 0 0 0 0 0 0 0 0 0 0 0 0 0 0 0 0 0 0 0 0 0 0 0 0 0 0 0 0 0 0 0 0 0 0 0 0 0 0 0 0 1 2 2 2 1 1 1 1 0 2 1 1 1 1 2 2 1 1 1 1 1 1 1 2 1 2 2 2 2 2 2 1 2 2 1 2 1 1 1 2 2 1 2 0 1 2 2 2 2 2 2 1 2 2 2 1 1 2 
0 0 0 0 0 0 0 0 0 0 0 0 0 0 0 0 0 0 0 0 0 0 1 0 0 0 1 1 1 0 0 0 0 0 0 0 0 0 0 0 0 0 0 0 0 0 0 0 0 0 0 0 0 0 0 0 0 0 0 0 0 0 1 0 1 1 1 1 0 0 1 1 1 1 0 0 0 0 0 0 1 1 1 1 1 2 0 1 0 1 1 1 0 0 0 0 2 1 0 1 0 1 0 1 1 0 1 1 0 0 0 1 0 0 2 
0 0 0 0 0 0 0 0 0 0 0 0 0 0 0 0 0 0 0 0 0 0 1 1 1 1 1 1 1 1 1 0 1 0 1 1 0 0 1 1 1 0 0 0 0 0 0 0 0 0 0 0 0 0 0 0 0 1 0 0 0 1 0 1 0 1 0 0 1 0 1 0 0 1 0 0 1 0 0 0 0 1 0 0 0 0 0 0 0 0 0 1 0 0 0 0 0 0 0 0 1 0 0 0 0 0 0 0 1 0 0 0 1 0 0 
0 0 1 0 0 0 0 0 1 0 0 1 0 0 1 1 1 1 1 0 1 1 2 2 2 2 1 1 1 2 2 2 2 2 2 2 2 2 2 2 1 1 0 0 1 1 0 0 1 1 0 0 0 0 0 0 1 2 1 0 0 1 1 1 0 2 0 0 1 1 1 0 1 2 0 1 1 1 0 0 0 2 0 1 1 1 0 1 0 1 0 1 0 1 1 1 1 0 0 0 2 0 0 0 1 0 1 1 1 0 0 0 1 1 1 
0 0 1 0 0 0 0 0 1 0 0 1 0 0 1 1 1 1 1 0 1 1 1 1 2 2 1 1 1 1 2 2 2 2 1 2 2 1 2 2 2 1 0 0 1 1 0 0 1 1 0 0 0 0 0 0 1 1 0 0 0 1 0 1 0 1 1 1 1 0 2 1 0 2 0 0 1 0 0 0 1 2 1 1 1 1 0 0 0 0 1 2 0 0 0 0 1 1 0 1 1 1 0 1 0 0 1 0 1 0 0 1 1 0 1 
0 0 1 0 0 0 0 0 1 0 0 1 0 0 1 1 0 1 0 0 1 1 2 1 2 2 2 2 2 1 2 2 2 2 1 0 2 1 2 2 0 0 0 0 1 1 0 0 0 1 0 0 0 0 0 0 1 1 0 0 0 1 1 1 1 2 1 0 1 0 2 2 0 2 0 0 1 0 1 0 2 2 2 1 1 1 1 0 0 0 2 2 1 0 0 0 1 2 0 2 1 1 1 2 0 1 1 0 1 1 1 2 1 0 1 
1 1 0 1 0 1 0 0 0 0 0 1 1 0 0 1 0 1 0 1 0 1 0 0 0 0 1 1 1 0 0 0 0 0 0 0 0 0 0 0 0 0 1 0 1 0 1 0 1 1 0 0 0 0 1 0 1 0 0 0 0 0 0 0 0 0 0 0 0 0 0 0 0 0 0 0 0 0 0 0 0 0 0 0 0 0 0 0 0 0 0 0 0 0 0 0 0 0 0 0 0 0 0 0 0 0 0 0 0 0 0 0 0 0 0 
1 1 0 1 1 1 1 1 0 1 1 0 1 1 0 0 0 0 0 1 0 0 0 1 1 1 0 0 0 0 1 2 1 2 0 1 2 1 1 1 1 0 1 1 0 0 1 1 0 0 1 1 1 1 1 1 0 0 1 2 2 1 1 1 1 0 2 1 1 1 1 1 1 0 1 1 1 1 1 1 1 0 1 1 1 1 1 2 1 1 1 1 1 1 1 1 1 1 1 1 0 1 1 1 2 1 1 2 1 1 1 1 1 1 1 
1 1 2 1 1 1 1 1 2 1 1 2 1 1 2 2 2 2 2 1 2 2 2 2 2 2 2 2 2 2 2 2 2 2 2 2 2 2 2 2 2 2 1 2 2 2 1 1 2 2 0 1 0 1 1 1 2 2 2 2 2 2 2 2 2 2 2 2 2 2 2 2 2 2 2 2 2 2 2 2 2 2 2 2 2 2 2 2 2 2 2 2 2 2 2 2 2 2 2 2 2 2 2 2 2 2 2 2 2 2 2 2 2 2 2 
1 1 0 1 0 1 0 0 0 0 0 1 1 0 0 1 0 1 0 1 0 1 0 0 0 0 0 0 0 0 0 0 0 0 0 0 0 0 0 0 0 0 1 0 1 0 1 0 1 1 0 0 0 0 1 0 1 0 1 1 2 1 1 1 1 0 1 1 1 2 0 1 2 0 2 2 1 2 2 2 1 0 1 1 1 1 2 2 2 2 1 0 2 2 2 2 1 0 2 1 1 1 2 1 2 2 1 2 1 2 2 1 1 2 1 
0 0 0 0 0 0 0 0 0 0 0 0 0 0 0 0 0 0 0 0 0 0 0 0 0 0 0 0 0 0 0 0 0 0 0 0 0 0 0 0 0 0 0 0 0 0 0 0 0 0 0 0 0 0 0 0 0 0 0 0 0 0 0 0 0 0 1 1 0 0 1 1 0 0 0 0 0 0 0 0 1 0 1 0 0 1 0 0 0 0 1 1 0 0 0 0 1 1 0 1 0 1 0 1 0 0 0 0 0 0 0 1 0 0 1 
0 0 1 0 0 0 0 0 1 0 0 1 0 0 1 1 1 1 1 0 1 1 2 1 1 1 1 1 1 1 1 0 1 0 1 1 0 0 1 1 1 1 0 0 1 1 0 0 1 1 0 0 0 0 0 0 1 2 0 2 2 2 2 2 2 2 1 1 2 1 1 1 1 1 2 1 2 1 2 2 1 1 1 1 1 0 2 2 2 1 1 1 2 1 1 1 0 1 2 1 1 1 2 1 2 2 1 2 2 1 2 1 2 1 0 
0 0 0 0 0 0 0 0 0 0 0 0 0 0 0 0 0 0 0 0 0 0 1 0 0 0 0 0 0 0 0 0 0 0 0 0 0 0 0 0 0 0 0 0 0 0 0 0 0 0 0 0 0 0 0 0 0 0 0 0 0 0 1 0 1 1 0 0 0 1 0 0 0 0 0 1 0 1 0 0 0 0 0 0 0 0 0 0 0 0 0 0 0 1 1 1 0 0 0 0 1 0 0 0 0 0 0 0 0 0 0 0 0 1 0 
1 1 0 1 1 1 1 1 0 1 1 0 1 1 0 0 0 0 0 1 0 1 1 1 1 1 1 1 1 0 1 2 1 2 0 1 2 1 1 1 1 0 1 1 0 0 1 1 0 0 1 1 1 1 1 1 0 1 1 0 0 0 1 0 1 1 1 2 0 1 1 1 0 1 1 1 0 1 0 1 1 1 1 1 1 1 0 0 1 0 1 1 0 1 1 1 1 1 1 1 1 2 0 1 0 0 1 0 0 0 0 1 0 1 1 
1 1 0 1 1 1 1 1 0 1 1 0 1 1 0 0 0 0 0 1 0 1 1 1 1 1 1 1 1 0 1 2 1 2 0 1 2 1 1 1 1 0 1 1 0 0 1 1 0 0 1 1 1 1 1 1 0 1 1 0 0 0 1 0 1 1 1 2 0 1 1 1 0 1 1 1 0 1 0 1 1 1 1 1 1 1 0 0 1 0 1 1 0 1 1 1 1 1 1 1 1 2 0 1 0 0 1 0 0 0 0 1 0 1 1 
0 0 0 0 0 0 0 0 0 0 0 0 0 0 0 0 0 0 0 0 0 0 1 0 0 0 1 1 1 0 0 0 0 0 0 0 0 0 0 0 0 0 0 0 0 0 0 0 0 0 0 0 0 0 0 0 0 0 1 2 2 1 2 1 2 1 1 0 1 1 0 0 1 0 1 1 1 1 1 1 0 0 0 1 1 0 1 2 1 1 0 0 1 1 1 1 0 0 1 0 0 0 1 0 2 1 1 2 1 1 1 0 1 1 0 
0 0 0 0 0 0 0 0 0 0 0 0 0 0 0 0 0 0 0 0 0 0 0 0 0 0 1 1 1 0 0 0 0 0 0 0 0 0 0 0 0 0 0 0 0 0 0 0 0 0 0 0 0 0 0 0 0 0 0 0 0 0 0 0 0 0 0 0 0 0 0 0 1 1 0 0 0 0 0 0 0 1 0 1 1 1 0 0 0 1 0 0 0 0 0 0 0 0 0 0 0 0 0 0 0 0 1 0 0 0 0 0 0 0 1 
1 1 1 1 1 1 1 1 1 1 1 1 1 1 1 1 1 1 1 1 1 1 0 1 1 1 0 0 0 0 1 2 1 2 0 1 2 1 1 1 1 1 1 1 1 1 1 1 1 1 1 1 1 1 1 1 1 1 1 0 0 0 0 0 0 0 1 2 0 1 1 2 1 1 1 1 0 1 1 1 2 1 2 1 1 2 1 0 0 1 2 1 1 1 1 1 2 2 1 2 1 2 1 2 0 1 1 0 0 1 1 2 0 1 2 
0 0 0 0 0 0 0 0 0 0 0 0 0 0 0 0 0 0 0 0 0 0 0 0 0 0 0 0 0 0 0 0 0 0 0 0 0 0 0 0 0 0 0 0 0 0 0 0 0 0 0 0 0 0 0 0 0 0 0 0 0 0 0 0 0 0 0 0 0 0 0 1 0 1 0 0 0 0 1 0 1 1 1 1 1 0 1 0 0 0 1 0 1 0 0 0 0 1 0 1 0 0 1 1 0 1 1 0 0 0 1 1 0 0 0 
0 0 0 0 0 0 0 0 0 0 0 0 0 0 0 0 0 0 0 0 0 0 0 0 0 0 0 0 0 0 0 0 0 0 0 0 0 0 0 0 0 0 0 0 0 0 0 0 0 0 0 0 0 0 0 0 0 0 0 0 0 0 0 0 0 0 0 0 0 1 0 0 0 1 0 1 0 1 0 0 0 1 0 1 1 0 0 0 0 0 0 0 0 1 1 1 0 0 0 0 1 0 0 0 0 0 1 0 0 0 0 0 0 1 0 
0 0 1 0 0 0 0 0 1 0 0 1 0 0 1 1 1 1 1 0 1 1 0 0 0 0 0 0 0 0 0 0 0 0 0 0 0 0 0 0 0 1 0 0 1 1 0 0 1 1 0 0 0 0 0 0 1 0 0 0 0 0 0 0 0 0 0 0 0 0 0 0 0 0 0 0 0 0 0 0 0 0 0 0 0 0 0 0 0 0 0 0 0 0 0 0 0 0 0 0 0 0 0 0 0 0 0 0 0 0 0 0 0 0 0 
1 1 0 1 1 1 1 1 0 1 1 0 1 2 0 0 0 0 0 1 0 0 0 0 0 0 0 0 0 0 0 0 0 0 0 0 0 0 0 0 0 0 1 1 0 0 1 1 0 0 1 1 1 1 1 1 0 0 0 0 0 0 0 0 0 0 0 0 0 0 0 0 0 0 0 0 0 0 0 0 0 0 0 0 0 0 0 0 0 0 0 0 0 0 0 0 0 0 0 0 0 0 0 0 0 0 0 0 0 0 0 0 0 0 0 
0 0 0 0 0 0 0 0 0 0 0 0 0 0 0 0 0 0 0 0 0 0 0 1 0 0 0 0 0 1 0 0 0 0 1 0 0 1 0 0 0 0 0 0 0 0 0 0 0 0 0 0 0 0 0 0 0 0 0 0 0 0 0 0 0 0 0 0 0 0 0 1 0 0 0 0 0 0 1 0 1 0 1 0 0 0 1 0 0 0 1 0 1 0 0 0 0 1 0 1 0 0 1 1 0 1 0 0 0 0 1 1 0 0 0 
0 0 2 0 1 0 1 1 2 1 1 1 0 1 2 1 2 1 2 0 2 1 2 1 1 1 1 1 1 1 1 0 1 0 1 1 0 0 1 1 1 2 0 1 1 2 0 1 1 1 1 1 1 1 0 1 1 1 0 0 0 1 1 1 1 2 1 1 1 0 2 1 0 1 0 0 1 0 0 0 1 1 1 0 0 1 0 1 0 0 1 2 0 0 0 0 1 1 0 1 1 1 0 1 1 0 0 1 1 0 0 1 1 0 1 
0 0 0 0 0 0 0 0 0 0 0 0 0 0 0 0 0 0 0 0 0 0 1 1 1 1 1 1 1 1 1 0 1 0 1 1 0 0 1 1 1 0 0 0 0 0 0 0 0 0 0 0 0 0 0 0 0 1 0 0 0 1 0 1 0 1 1 1 1 0 2 1 0 1 0 0 1 0 0 0 1 1 1 0 0 1 0 0 0 0 1 2 0 0 0 0 1 1 0 1 1 1 0 1 0 0 0 0 1 0 0 1 1 0 1 
0 0 1 0 1 0 1 1 1 1 1 0 0 1 1 0 1 0 1 0 1 0 0 0 0 0 0 0 0 0 0 0 0 0 0 0 0 0 0 0 0 1 0 1 0 1 0 1 0 0 1 1 1 0 0 1 0 0 0 0 0 0 0 0 0 0 0 0 0 0 0 0 0 0 0 0 0 0 0 0 0 0 0 0 0 0 0 0 0 0 0 0 0 0 0 0 0 0 0 0 0 0 0 0 0 0 0 0 0 0 0 0 0 0 0 
0 0 1 0 1 0 1 1 1 1 1 0 0 1 1 0 1 0 1 0 1 0 1 1 1 1 1 1 1 1 1 0 1 0 1 1 0 0 1 1 1 1 0 1 0 1 0 1 0 0 1 1 1 1 0 1 0 1 1 2 2 2 1 2 1 1 1 0 2 1 1 1 1 1 1 1 2 1 2 1 1 1 1 1 1 0 2 1 1 1 1 1 2 1 1 1 0 1 1 1 1 0 2 1 1 2 1 1 2 1 2 1 2 1 0 
0 0 1 0 0 0 0 0 1 0 0 1 0 0 1 1 1 1 1 0 1 1 0 0 0 0 0 0 0 0 0 0 0 0 0 0 0 0 0 0 0 1 0 0 1 1 0 0 1 1 0 0 0 0 0 0 1 0 0 0 0 0 0 0 0 0 0 0 0 0 0 0 0 0 0 0 0 0 0 0 0 0 0 0 0 0 0 0 0 0 0 0 0 0 0 0 0 0 0 0 0 0 0 0 0 0 0 0 0 0 0 0 0 0 0 
0 0 0 0 0 0 0 0 0 0 0 0 0 0 0 0 0 0 0 0 0 0 0 1 0 0 0 0 0 1 0 0 0 0 1 0 0 1 0 0 0 0 0 0 0 0 0 0 0 0 0 0 0 0 0 0 0 0 0 0 0 0 0 0 0 0 0 0 0 0 0 1 0 0 0 0 0 0 1 0 1 0 1 0 0 0 1 0 0 0 1 0 1 0 0 0 0 1 0 1 0 0 1 1 0 1 0 0 0 0 1 1 0 0 0 
1 1 2 1 2 1 2 2 2 2 2 1 1 2 2 1 2 1 2 1 2 1 1 1 1 1 1 1 1 1 1 2 1 2 1 1 2 2 1 1 1 2 1 2 1 2 1 2 1 1 2 2 2 2 1 2 1 0 1 2 2 1 2 1 2 1 2 2 1 1 1 2 1 1 2 1 1 1 2 2 2 1 2 2 2 1 2 2 2 1 2 1 2 1 1 1 1 2 2 2 0 2 2 2 2 2 2 2 1 1 2 2 1 1 1 
1 0 0 1 1 1 1 1 0 1 1 0 1 1 0 0 0 0 0 1 0 0 0 1 0 1 0 0 0 0 1 2 1 1 0 1 2 1 1 2 1 0 1 1 0 0 1 1 0 0 1 1 1 1 1 1 0 0 0 0 0 0 0 0 0 0 0 0 0 0 0 1 0 0 0 0 0 0 1 0 1 0 1 0 0 0 1 0 0 0 1 0 1 0 0 0 0 1 0 1 0 0 1 1 0 1 0 0 0 1 1 1 0 0 0 
0 0 0 0 0 0 0 0 0 0 0 0 0 0 0 0 0 0 0 0 0 0 1 0 0 0 0 0 0 0 0 0 0 0 0 0 0 0 0 0 0 0 0 0 0 0 0 0 0 0 0 0 0 0 0 0 0 0 0 0 0 0 0 0 0 0 1 1 0 0 1 1 0 1 0 0 0 0 0 0 1 1 1 0 0 0 0 1 0 0 0 1 0 0 0 0 1 1 0 1 0 0 0 1 0 0 0 0 0 0 0 1 0 0 1 
1 1 2 1 1 1 1 1 2 1 1 2 1 1 2 2 2 2 2 1 2 2 2 1 0 1 2 2 2 2 1 0 1 1 2 1 0 1 1 0 1 2 1 1 2 2 1 1 2 2 1 1 1 1 1 1 2 2 2 2 2 2 2 2 2 2 2 2 2 2 2 2 1 2 2 2 2 2 2 2 2 2 2 2 2 1 2 1 1 1 2 2 2 2 2 2 1 2 2 2 2 2 2 2 1 2 2 1 2 2 2 2 2 2 1 
0 0 1 0 1 0 1 0 1 1 1 0 0 1 1 0 1 0 1 0 1 0 0 0 0 0 0 0 0 0 0 0 0 0 0 0 0 0 0 0 0 1 0 1 0 1 0 1 0 0 1 1 1 1 0 1 0 0 0 0 0 0 0 0 0 0 0 0 0 0 0 0 0 0 0 0 0 0 0 0 0 0 0 0 0 0 0 0 0 0 0 0 0 0 0 0 0 0 0 0 0 0 0 0 0 0 0 0 0 0 0 0 0 0 0 
0 0 0 0 0 0 0 0 0 0 0 0 0 0 0 0 0 0 0 0 0 0 0 0 0 0 0 0 0 0 0 0 0 0 0 0 0 0 0 0 0 0 0 0 0 0 0 0 0 0 0 0 0 0 0 0 0 1 1 2 2 1 1 1 1 0 1 1 1 1 0 0 1 0 2 1 1 0 1 2 0 0 0 1 1 0 1 0 1 1 0 0 1 1 1 1 0 0 2 0 0 1 1 0 1 1 1 1 1 1 1 0 1 1 0 
1 1 2 1 2 1 2 1 2 2 2 1 1 2 2 1 2 1 2 1 2 1 1 1 0 0 1 1 1 1 0 0 0 0 1 0 0 1 0 0 0 2 1 2 1 2 1 2 1 1 2 0 2 2 1 2 1 1 1 0 0 0 1 0 1 1 0 0 0 1 0 0 1 1 0 1 0 1 0 0 0 1 0 1 1 0 0 0 0 1 0 0 0 1 1 1 1 0 0 0 1 0 0 0 0 0 1 0 0 0 0 0 0 1 1 
1 1 2 1 2 1 2 1 2 2 2 1 1 2 2 1 2 1 2 1 2 0 0 0 0 0 0 0 0 0 0 0 0 0 0 0 0 0 0 0 0 2 1 2 1 2 1 2 1 1 2 2 2 2 1 2 1 0 0 0 0 0 0 0 0 0 0 0 0 0 0 0 1 0 0 0 0 0 0 0 0 0 0 0 0 1 0 0 0 1 0 0 0 0 0 0 1 0 0 0 0 0 0 0 0 0 0 0 0 0 0 0 0 0 1 
1 1 0 1 1 1 1 1 0 1 1 0 1 1 0 0 0 0 0 1 0 0 0 0 0 0 0 0 0 0 0 0 0 0 0 0 0 0 0 0 0 0 1 1 0 0 0 1 0 0 1 1 0 0 1 1 0 0 0 0 0 0 0 0 0 0 0 0 0 0 0 1 0 0 0 0 0 0 1 0 1 0 1 0 0 0 1 0 0 0 1 0 1 0 0 0 0 1 0 1 0 0 1 1 0 1 0 0 0 1 1 1 0 0 0 
0 0 0 0 0 0 0 0 0 0 0 0 0 0 0 0 0 0 0 0 0 0 0 0 0 0 0 0 0 0 0 0 0 0 0 0 0 0 0 0 0 0 0 0 0 0 0 0 0 0 0 0 0 0 0 0 0 0 0 0 0 0 0 0 0 0 1 1 0 0 1 1 0 1 0 0 0 0 0 0 1 1 1 0 0 1 0 1 0 0 1 1 0 0 0 0 1 1 0 1 1 1 0 1 0 0 0 0 0 0 0 1 0 0 1 
0 0 1 0 1 0 1 0 1 1 1 0 0 1 1 0 1 0 1 0 1 0 0 0 0 0 0 0 0 0 0 0 0 0 0 0 0 0 0 0 0 1 0 1 0 1 0 1 0 0 1 1 1 1 0 1 0 0 0 0 0 0 0 0 0 0 0 0 0 0 0 0 0 0 0 0 0 0 0 0 0 0 0 0 0 0 0 0 0 0 0 0 0 0 0 0 0 0 0 0 0 0 0 0 0 0 0 0 0 0 0 0 0 0 0 
1 1 0 1 0 1 0 1 0 0 0 1 1 0 0 1 0 1 0 1 0 0 0 0 0 0 0 0 0 0 0 0 0 0 0 0 0 0 0 0 0 0 1 0 1 0 1 0 1 1 0 0 0 0 1 0 1 0 0 0 0 0 0 0 0 0 0 0 0 0 0 0 0 0 0 0 0 0 0 0 0 0 0 0 0 0 0 0 0 0 0 0 0 0 0 0 0 0 0 0 0 0 0 0 0 0 0 0 0 0 0 0 0 0 0 
0 0 0 0 0 0 0 0 0 0 0 0 0 0 0 0 0 0 0 0 0 0 0 1 2 1 0 0 0 0 1 2 1 1 0 1 2 1 1 2 1 0 0 0 0 0 0 0 0 0 0 0 0 0 0 0 0 0 0 0 0 0 0 0 0 0 0 0 0 0 0 0 0 0 0 0 0 0 0 0 0 0 0 0 0 0 0 0 0 0 0 0 0 0 0 0 0 0 0 0 0 0 0 0 0 0 0 0 0 0 0 0 0 0 0 
0 0 0 0 0 0 0 0 0 0 0 0 0 0 0 0 0 0 0 0 0 0 0 0 0 0 0 0 0 0 0 0 0 0 0 0 0 0 0 0 0 0 0 0 0 0 0 0 0 0 0 0 0 0 0 0 0 1 1 2 2 1 1 1 1 0 1 0 1 1 0 0 1 0 1 1 1 0 1 1 0 0 0 1 1 1 1 0 1 0 0 0 1 1 1 1 0 0 1 0 0 0 1 0 1 1 1 1 1 1 1 0 1 1 0 
0 0 0 0 0 0 0 0 0 0 0 0 0 0 0 0 0 0 0 0 0 0 0 0 0 0 0 0 0 0 0 0 0 0 0 0 0 0 0 0 0 0 0 0 0 0 0 0 0 0 0 0 0 0 0 0 0 1 1 2 2 1 1 1 1 0 1 0 1 1 0 0 1 0 1 1 1 0 1 1 0 0 0 1 1 0 1 0 1 1 0 0 1 1 1 1 0 0 1 0 0 0 1 0 1 1 1 1 1 1 1 0 1 1 0 
1 1 0 1 1 1 1 1 0 1 1 0 1 1 0 0 0 0 0 1 0 0 0 0 0 0 0 0 0 0 0 0 0 0 0 0 0 0 0 0 0 0 1 1 0 0 1 1 0 0 1 1 1 1 1 1 0 0 0 0 0 0 0 0 0 0 0 0 0 0 0 0 0 0 0 0 0 0 0 0 0 0 0 0 0 0 0 0 0 0 0 0 0 0 0 0 0 0 0 0 0 0 0 0 0 0 0 0 0 0 0 0 0 0 0 
0 0 1 0 1 0 1 0 1 1 1 0 0 1 1 0 1 1 1 0 1 0 0 0 0 0 1 1 1 0 0 0 0 0 0 0 0 0 0 0 0 1 0 1 0 1 0 1 0 0 1 1 1 1 0 1 0 0 0 0 0 0 0 0 0 0 0 0 0 0 0 0 0 0 0 0 0 0 0 0 0 0 0 0 0 0 0 0 0 0 0 0 0 0 0 0 0 0 0 0 0 0 0 0 0 0 0 0 0 0 0 0 0 0 0 
1 1 1 1 0 1 0 1 1 0 0 2 1 0 1 2 1 0 1 1 1 0 0 1 0 0 0 0 0 1 0 0 0 0 0 0 0 0 0 0 0 0 1 0 2 0 1 0 2 1 0 0 0 0 1 0 2 0 0 0 0 0 0 0 0 0 1 1 0 0 1 1 1 1 0 0 0 1 0 0 1 1 1 0 0 2 0 2 0 1 1 1 0 0 0 0 2 1 0 1 0 1 0 1 1 0 0 0 0 0 0 1 0 0 2 
0 0 0 0 0 0 0 0 0 0 0 0 0 0 0 0 0 0 0 0 0 0 0 0 0 0 0 0 0 0 0 0 0 0 0 0 0 0 0 0 0 0 0 0 0 0 0 0 0 0 0 0 0 0 0 0 0 0 0 0 0 0 0 0 0 0 1 1 0 0 1 1 0 1 0 0 0 1 0 0 1 1 1 0 0 1 0 1 0 0 1 1 0 0 0 0 1 1 0 1 1 1 0 1 0 0 0 0 0 0 0 1 0 0 1 
0 0 1 0 1 0 1 0 1 1 1 0 0 1 1 0 1 0 1 0 1 0 1 1 2 1 1 1 1 1 1 2 1 1 1 1 2 2 1 2 1 1 0 1 0 1 0 1 0 0 1 1 1 1 0 1 0 1 1 0 0 0 1 0 1 1 1 1 0 1 1 1 1 2 0 1 0 2 0 0 1 2 1 1 1 2 0 2 1 1 1 1 0 1 1 1 2 1 0 1 2 1 0 1 1 0 1 1 0 0 0 1 0 1 2 
1 1 0 1 0 1 0 1 0 0 0 1 1 0 0 1 0 1 0 1 0 1 0 1 0 0 1 1 1 1 0 0 0 0 1 0 0 1 0 0 0 0 1 0 1 0 1 0 1 1 0 0 0 0 1 0 1 0 0 0 0 0 0 0 0 0 1 1 0 0 1 1 1 2 0 0 0 1 0 0 1 2 1 1 1 2 0 2 1 1 1 1 0 0 0 0 2 1 0 1 1 1 0 1 1 0 1 1 0 0 0 1 0 0 2 
0 0 1 0 0 0 0 0 1 0 0 1 0 0 1 1 1 1 1 0 1 1 0 0 0 0 0 0 0 0 0 0 0 0 0 0 0 0 0 0 0 1 0 0 1 1 0 0 1 1 0 0 0 0 0 0 1 0 0 0 0 0 0 0 0 0 0 0 0 0 0 0 0 0 0 0 0 0 0 0 0 0 0 0 0 0 0 0 0 0 0 0 0 0 0 0 0 0 0 0 0 0 0 0 0 0 0 0 0 0 0 0 0 0 0 
1 1 0 1 1 1 1 1 0 1 1 0 1 1 0 0 0 0 0 1 0 0 1 0 0 0 0 0 0 0 0 0 0 0 0 0 0 0 0 0 0 0 1 1 0 0 1 1 0 0 1 1 1 0 1 1 0 0 0 0 0 0 0 0 0 0 0 0 0 0 0 0 1 0 0 0 0 0 0 0 0 0 0 0 0 1 0 0 0 1 0 0 0 0 0 0 1 0 0 0 0 0 0 0 0 0 0 0 0 0 0 0 0 0 1 
1 1 2 1 1 1 1 1 2 1 1 2 1 1 2 2 2 2 2 1 2 2 0 1 2 1 0 0 0 0 1 2 1 1 0 1 2 1 1 2 1 2 1 1 2 2 1 1 2 2 1 1 1 1 1 1 2 2 2 2 2 1 2 1 2 1 2 1 1 1 1 2 2 2 1 1 1 1 2 1 2 2 2 2 2 2 2 2 2 2 2 1 2 1 1 1 2 2 1 2 1 1 2 2 2 2 2 2 1 2 2 2 1 1 2 
0 0 1 0 1 0 1 0 1 1 1 0 0 1 1 0 1 1 1 0 1 0 0 1 2 1 1 1 1 0 1 2 1 1 0 0 2 1 1 2 1 1 0 1 0 1 0 1 0 0 1 1 1 1 0 1 0 0 0 0 0 0 1 0 1 1 1 1 0 0 1 2 0 1 0 0 0 1 1 0 2 1 2 0 0 1 1 2 1 0 2 1 1 0 0 0 1 2 0 2 1 1 1 2 1 1 0 1 0 1 1 2 0 0 1 
1 1 1 1 0 1 0 1 1 0 0 2 1 0 1 2 1 1 1 1 1 2 1 0 0 0 1 1 1 0 0 0 0 0 0 0 0 0 0 0 0 1 1 0 2 1 1 0 2 0 0 0 0 0 1 0 1 0 0 0 0 0 1 0 1 1 1 1 0 0 1 2 1 1 0 0 0 1 1 0 2 1 2 0 0 0 1 2 0 1 2 1 1 0 0 0 2 2 0 2 1 1 1 2 1 1 0 1 0 1 1 2 0 0 2 
1 1 2 1 2 1 2 1 2 2 2 1 1 2 2 1 2 2 2 1 2 1 0 1 0 0 0 0 0 1 0 0 0 0 1 0 0 1 0 0 0 2 1 2 1 2 1 2 1 1 2 2 2 2 1 2 1 0 1 0 0 0 0 0 0 0 0 0 0 0 0 0 1 0 0 0 0 0 0 0 0 0 0 0 0 0 0 0 0 1 0 0 0 0 0 0 1 0 0 0 0 0 0 0 0 0 0 0 0 0 0 0 0 0 1 
0 0 0 0 0 0 0 0 0 0 0 0 0 0 0 0 0 0 0 0 0 0 0 0 0 0 0 0 0 0 0 0 0 0 0 0 0 0 0 0 0 0 0 0 0 0 0 0 0 0 0 0 0 0 0 0 0 0 0 0 0 0 0 0 0 0 1 1 0 0 1 1 0 1 0 0 0 1 0 0 1 1 1 0 0 1 0 1 0 0 1 1 0 0 0 0 1 1 0 1 1 1 0 1 0 0 0 0 0 0 0 1 0 0 1 
1 1 0 1 1 1 1 1 0 1 1 0 1 1 0 0 0 0 0 1 0 0 1 1 0 1 2 2 2 2 1 0 1 1 2 1 0 1 1 0 1 0 1 1 0 0 1 1 0 0 1 1 1 1 1 1 0 1 1 2 2 2 1 2 1 1 1 0 2 2 1 1 2 0 1 2 2 1 2 1 1 0 1 1 1 1 2 0 1 2 1 1 2 2 2 2 1 1 1 1 1 0 2 1 1 2 1 1 2 2 2 1 2 2 1 
0 0 0 0 0 0 0 0 0 0 0 0 0 0 0 0 0 0 0 0 0 0 0 1 2 1 0 0 0 1 1 2 1 1 1 1 2 2 1 2 1 0 0 0 0 0 0 0 0 0 0 0 0 0 0 0 0 0 0 0 0 0 0 0 0 0 0 0 0 0 0 0 0 0 0 0 0 0 0 0 0 0 0 0 0 0 0 0 0 0 0 0 0 0 0 0 0 0 0 0 0 0 0 0 0 0 0 0 0 0 0 0 0 0 0 
1 1 1 1 1 1 1 1 1 1 1 1 1 1 1 1 1 1 1 1 1 1 1 1 0 1 2 2 2 2 1 0 1 1 2 1 0 0 1 0 1 1 1 1 1 1 1 1 1 1 1 1 1 1 1 1 1 2 2 2 2 2 2 2 2 2 2 2 2 2 2 2 2 2 2 2 2 2 2 2 2 2 2 2 2 2 2 2 2 2 2 2 2 2 2 2 2 2 2 2 2 2 2 2 2 2 2 2 2 2 2 2 2 2 2 
0 0 0 0 0 0 0 0 0 0 0 0 0 0 0 0 0 0 0 0 0 0 0 1 0 1 2 2 2 1 1 0 1 1 1 1 0 0 1 0 1 0 0 0 0 0 0 0 0 0 0 0 0 0 0 0 0 1 1 0 0 0 0 0 0 1 0 0 0 0 0 1 0 1 0 0 0 0 1 0 1 1 2 1 1 0 1 1 0 0 1 0 1 0 0 0 0 1 0 1 0 0 1 1 1 1 1 1 0 1 1 1 0 0 0 
0 0 0 0 0 0 0 0 0 0 0 0 0 0 0 0 0 0 0 0 0 0 0 0 0 0 0 0 0 0 0 0 0 0 0 0 0 0 0 0 0 0 0 0 0 0 0 0 0 0 0 0 0 0 0 0 0 0 0 0 0 0 0 0 0 0 0 0 0 0 0 1 0 0 0 0 0 0 1 0 1 0 1 0 0 0 1 0 0 0 1 0 1 0 0 0 0 1 0 1 0 0 1 1 0 1 0 0 0 1 1 1 0 0 0 
0 0 0 0 0 0 0 0 0 0 0 0 0 0 0 0 0 0 0 0 0 0 0 0 0 0 0 0 0 0 0 0 0 0 0 0 0 0 0 0 0 0 0 0 0 0 0 0 0 0 0 0 0 0 0 0 0 1 1 2 2 1 1 1 1 0 1 0 1 1 0 0 1 0 1 1 1 0 1 1 0 0 0 1 1 0 1 0 1 1 0 0 1 1 1 1 0 0 1 0 0 0 1 0 1 1 1 1 1 1 1 0 1 1 0 
0 0 1 0 1 0 1 0 1 1 1 0 0 1 1 0 1 1 1 0 1 0 0 0 0 0 0 0 0 0 0 0 0 0 0 0 0 0 0 0 0 1 0 1 0 1 0 1 0 0 1 1 1 1 0 0 0 0 0 0 0 0 0 0 0 0 0 0 0 0 0 0 0 0 0 0 0 0 0 0 0 0 0 0 0 0 0 0 0 0 0 0 0 0 0 0 0 0 0 0 0 0 0 0 0 0 0 0 0 0 0 0 0 0 0 
0 0 1 0 0 0 0 0 1 0 0 1 0 0 1 1 1 1 1 0 1 1 0 0 0 0 0 0 0 0 0 0 0 0 0 0 0 0 0 0 0 1 0 1 1 1 0 1 1 0 0 0 1 0 0 0 1 0 0 0 0 0 0 0 0 0 0 0 0 0 0 0 0 0 0 0 0 0 0 0 0 0 0 0 0 0 0 0 0 0 0 0 0 0 0 0 0 0 0 0 0 0 0 0 0 0 0 0 0 0 0 0 0 0 0 
0 0 1 0 1 0 1 0 1 1 1 0 0 1 1 0 1 1 1 0 1 0 0 0 0 0 0 0 0 0 0 0 0 0 0 0 0 0 0 0 0 1 0 1 0 1 0 1 0 0 1 1 1 1 0 1 0 0 0 0 0 0 0 0 0 0 0 0 0 0 0 0 0 0 0 0 0 0 0 0 0 0 0 0 0 0 0 0 0 0 0 0 0 0 0 0 0 0 0 0 0 0 0 0 0 0 0 0 0 0 0 0 0 0 0 
0 0 1 0 0 0 0 0 1 0 0 1 0 0 1 1 1 1 1 0 1 1 0 1 0 0 0 0 0 1 0 0 0 0 1 0 0 1 0 0 0 1 0 0 1 1 0 0 1 1 0 0 0 0 0 0 1 0 0 0 0 0 0 0 0 0 1 1 0 0 1 1 0 1 0 0 0 1 0 0 1 1 1 0 0 1 0 1 0 0 1 1 0 0 0 0 1 1 0 1 1 1 0 1 0 0 0 0 0 0 0 1 0 0 1 
1 1 1 1 1 1 1 1 1 1 1 1 1 1 1 1 1 1 1 1 1 1 0 1 2 1 0 0 0 0 1 2 1 1 0 1 2 1 1 2 1 1 1 1 1 1 1 1 1 1 1 1 1 1 1 1 1 2 2 2 2 2 1 2 1 0 1 0 2 2 1 1 2 0 1 2 2 1 2 1 1 0 1 1 1 1 2 1 0 2 1 1 2 2 2 2 1 1 1 1 1 0 2 1 2 2 1 2 2 2 2 1 2 2 1 
0 0 0 0 0 0 0 0 0 0 0 0 0 0 0 0 0 0 0 0 0 0 0 0 0 0 0 0 0 0 0 0 0 0 0 0 0 0 0 0 0 0 0 0 0 0 0 0 0 0 0 0 0 0 0 0 0 1 1 2 2 1 1 1 1 0 1 0 1 1 0 0 1 0 1 0 1 0 1 1 0 0 0 0 1 0 1 0 1 1 0 0 1 1 1 1 0 0 1 0 0 0 1 0 1 1 1 1 1 1 1 0 1 1 0 
0 0 1 0 1 0 1 0 1 1 1 0 0 1 1 0 1 1 1 0 1 0 2 1 0 1 1 1 1 2 1 0 1 1 2 1 0 1 1 0 1 1 0 1 0 1 0 1 0 0 1 1 1 1 0 1 0 1 1 0 0 0 1 0 1 2 0 1 0 1 0 0 0 1 1 1 0 1 0 1 0 1 0 1 1 0 0 1 1 0 0 0 0 1 1 1 0 0 1 0 1 1 0 0 1 0 1 1 0 0 0 0 0 1 0 
1 1 1 1 0 1 0 1 1 0 0 2 1 0 1 2 1 1 1 1 1 2 0 1 2 1 1 1 1 1 1 2 1 1 0 1 2 2 1 2 1 1 1 0 2 1 2 0 2 2 0 0 0 0 1 0 2 2 2 2 2 2 1 2 1 0 1 1 2 2 1 0 2 1 2 2 2 1 1 2 0 1 0 2 2 1 1 0 0 2 0 1 0 2 2 2 1 0 2 0 1 1 1 0 1 1 2 1 2 1 1 0 2 2 1 
1 1 0 1 0 1 0 1 0 0 0 1 1 0 0 1 0 0 0 1 0 1 0 0 0 0 0 0 0 0 0 0 0 0 0 0 0 0 0 0 0 0 1 0 1 0 0 0 1 0 0 0 0 0 1 0 1 0 0 0 0 0 0 0 0 0 0 0 0 0 0 0 0 0 0 0 0 0 0 0 0 0 0 0 0 0 0 0 0 0 0 0 0 0 0 0 0 0 0 0 0 0 0 0 0 0 0 0 0 0 0 0 0 0 0 
1 1 2 1 2 1 2 1 2 2 2 1 1 2 2 1 2 2 2 1 2 1 2 2 2 2 2 2 2 2 2 2 2 2 2 2 2 2 2 2 2 2 1 2 1 2 1 2 1 1 2 2 2 2 1 2 1 1 1 2 2 2 2 2 2 2 2 2 2 2 2 2 1 2 2 2 2 2 2 2 2 2 2 2 2 1 2 2 2 1 2 2 2 2 2 2 1 2 2 2 2 2 2 2 2 2 2 2 2 2 2 2 2 2 1 
1 1 0 1 1 1 1 1 0 1 1 0 1 1 0 0 0 0 0 1 0 0 0 0 0 0 0 0 0 0 0 0 0 0 0 0 0 0 0 0 0 0 1 0 0 0 1 1 0 0 1 1 1 1 1 1 0 0 0 0 0 0 0 0 0 0 0 0 0 0 0 0 0 0 0 0 0 0 0 0 0 0 0 0 0 0 0 0 0 0 0 0 0 0 0 0 0 0 0 0 0 0 0 0 0 0 0 0 0 0 0 0 0 0 0 
0 0 0 0 0 0 0 0 0 0 0 0 0 0 0 0 0 0 0 0 0 0 0 0 0 0 0 1 0 0 0 0 0 0 0 0 0 0 0 0 0 0 0 0 0 0 0 0 0 0 0 0 0 0 0 0 0 0 0 0 0 0 0 0 0 0 0 1 1 0 2 1 0 1 0 0 1 0 0 0 1 1 1 0 0 1 0 0 0 0 0 2 0 0 0 0 1 0 0 0 1 1 0 0 0 0 0 0 1 0 0 1 0 0 1 
1 1 2 1 1 1 1 1 2 1 1 2 1 1 2 2 2 2 2 1 2 2 2 2 2 2 2 2 2 2 2 2 2 2 2 2 2 2 2 2 2 2 1 1 2 2 1 1 2 2 1 1 1 1 1 1 2 2 2 2 2 2 2 2 2 2 2 2 2 2 2 2 2 2 2 2 2 2 2 2 2 2 2 2 2 2 2 2 2 2 2 2 2 2 2 2 2 2 2 2 2 2 2 2 2 2 2 2 2 2 2 2 2 2 2 
0 0 0 0 0 0 0 0 0 0 0 0 0 0 0 0 0 0 0 0 0 0 2 1 0 1 1 1 1 1 1 0 1 1 1 1 0 0 1 0 1 0 0 0 0 0 0 0 0 0 0 0 0 0 0 0 0 0 0 0 0 0 0 0 0 1 0 0 0 0 0 0 0 0 0 0 0 0 0 0 0 0 0 0 0 0 0 0 0 0 0 0 0 0 0 0 0 0 0 0 0 0 0 0 0 0 0 0 0 0 0 0 0 0 0 
0 0 0 0 0 0 0 0 0 0 0 0 0 0 0 0 0 0 0 0 0 0 0 1 2 1 0 0 0 0 1 2 1 1 0 1 2 1 1 2 1 0 0 0 0 0 0 0 0 0 0 0 0 0 0 0 0 0 0 0 0 0 0 0 0 0 0 0 0 0 0 0 0 0 0 0 0 0 0 0 0 0 0 0 0 0 0 0 0 0 0 0 0 0 0 0 0 0 0 0 0 0 0 0 0 0 0 0 0 0 0 0 0 0 0 
0 0 0 0 0 0 0 0 1 0 0 1 0 0 1 1 1 1 1 0 1 1 0 0 0 0 0 0 0 0 0 0 0 0 0 0 0 0 0 0 0 1 0 0 0 1 0 0 1 0 0 0 0 0 0 0 1 1 1 0 2 2 1 2 1 0 1 0 2 1 1 0 1 0 1 1 2 0 1 1 0 0 0 1 1 0 1 0 0 1 0 1 1 1 1 1 0 0 1 0 0 0 1 0 1 1 1 1 2 1 1 0 2 1 0 
0 0 0 0 0 0 0 0 0 0 0 0 0 0 0 0 0 0 0 0 0 0 0 1 2 1 0 0 0 0 1 2 1 1 0 1 2 1 1 2 1 0 0 0 0 0 0 0 0 0 0 0 0 0 0 0 0 0 0 0 0 0 0 0 0 0 0 0 0 0 0 0 0 0 0 0 0 0 0 0 0 0 0 0 0 0 0 0 0 0 0 0 0 0 0 0 0 0 1 0 0 0 0 0 0 0 0 0 0 0 0 0 0 0 0 
0 0 0 0 0 0 0 0 0 0 0 0 0 0 0 0 0 0 0 0 0 0 1 1 2 2 2 2 2 1 2 2 2 2 1 2 2 1 2 2 2 0 0 0 0 0 0 0 0 0 0 0 0 0 0 0 0 1 1 0 0 0 0 0 0 1 1 1 0 1 1 1 0 2 0 1 0 2 0 0 1 2 1 1 1 1 0 2 0 0 1 1 0 1 1 1 1 1 0 1 2 1 0 1 1 0 1 1 0 0 0 1 0 1 1 
0 0 0 0 0 0 0 0 0 0 0 0 0 0 0 0 0 0 0 0 0 0 1 1 0 1 1 1 1 1 1 0 1 1 1 1 0 0 1 0 1 0 0 0 0 0 0 0 0 0 0 0 0 0 0 0 0 0 0 0 0 0 0 0 0 1 0 0 0 0 0 0 0 0 0 0 0 0 0 0 0 0 0 0 0 0 0 0 0 0 0 0 0 0 0 0 0 0 0 0 0 0 0 0 0 0 0 0 0 0 0 0 0 0 0 
1 1 2 1 1 1 1 1 2 1 1 2 1 1 2 2 2 2 2 1 2 2 1 2 2 2 2 2 2 2 2 2 2 2 2 2 2 2 2 2 2 2 1 1 2 2 1 0 2 2 1 1 1 1 1 1 2 2 2 2 2 2 1 2 1 1 2 2 2 1 2 2 2 2 2 1 2 1 2 2 2 2 2 2 2 2 2 2 2 2 2 2 2 1 1 1 2 2 2 2 1 2 2 2 2 2 2 2 2 2 2 2 2 1 2 
0 0 0 0 0 0 0 0 0 0 0 0 0 0 0 0 0 0 0 0 0 0 0 1 2 1 0 2 0 0 1 2 1 1 1 2 2 1 1 2 1 0 0 0 0 0 0 0 0 0 0 0 0 0 0 0 0 0 0 0 0 0 0 0 0 0 0 0 0 0 0 0 0 0 0 0 0 0 0 0 0 0 0 0 0 0 0 0 0 0 0 0 0 0 0 0 0 0 0 0 0 0 0 0 0 0 0 0 0 0 0 0 0 0 0 
1 1 0 0 0 0 0 0 0 0 0 1 1 0 0 1 0 0 0 1 0 1 0 0 0 0 0 0 0 0 0 0 0 0 0 0 0 0 0 0 0 0 1 0 1 0 1 0 1 1 0 0 0 0 1 0 1 0 0 0 0 0 0 0 0 0 0 0 0 0 0 0 0 0 0 0 0 0 0 0 0 0 0 0 0 0 0 0 0 0 0 0 0 0 0 0 0 0 0 0 0 0 0 0 0 0 0 0 0 0 0 0 0 0 0 
1 1 1 1 1 1 1 1 1 1 1 1 1 1 1 1 1 1 1 1 1 1 1 2 2 2 2 2 2 2 2 2 2 2 2 2 2 2 2 2 2 0 1 1 1 1 1 1 1 1 1 1 1 1 1 1 1 1 1 0 0 0 0 0 1 1 1 2 0 0 1 2 0 2 1 0 0 1 1 1 2 2 2 1 1 1 1 2 0 0 2 1 1 0 0 0 1 2 1 2 1 2 1 2 1 1 1 1 0 1 1 2 0 0 1 
1 1 2 1 1 1 1 1 2 1 1 2 1 1 2 2 2 2 2 1 2 2 1 1 0 0 0 0 0 1 0 0 0 0 1 0 0 1 0 0 0 2 1 1 2 2 1 1 2 2 1 1 1 1 1 1 2 2 2 2 2 2 1 2 1 0 2 1 2 1 2 2 2 2 1 1 2 1 2 1 2 2 2 2 2 2 2 1 2 2 2 2 2 1 1 1 2 2 1 2 1 1 2 2 1 2 2 1 2 2 2 2 2 1 2 
0 0 0 0 0 0 0 0 0 0 0 0 0 0 0 0 0 0 0 0 0 0 0 0 0 0 0 0 0 0 0 0 0 0 0 0 0 0 0 0 0 0 0 0 0 0 0 0 0 0 0 0 0 0 0 0 0 0 0 0 0 0 1 0 1 1 0 0 0 1 0 0 0 0 0 1 0 1 0 0 0 0 0 0 0 0 0 1 0 0 0 0 0 1 1 1 0 0 0 0 1 0 0 0 1 0 0 1 0 0 0 0 0 1 0 
0 0 0 0 0 0 0 0 0 0 0 0 0 0 0 0 0 0 0 0 0 0 1 1 1 1 1 1 1 0 1 0 1 1 1 1 0 0 1 0 1 0 0 0 0 0 0 0 0 0 0 0 0 0 0 0 0 0 0 0 0 0 0 0 0 1 0 0 0 0 0 0 0 0 0 0 0 0 0 0 0 0 0 0 0 0 0 0 0 0 0 0 0 0 0 0 0 0 0 0 0 0 0 0 0 0 0 0 0 0 0 0 0 0 0 
0 0 0 0 0 0 0 0 0 0 0 0 0 0 0 0 0 0 0 0 0 0 0 1 2 1 0 0 0 0 1 2 1 1 0 1 2 1 1 2 1 0 0 0 0 0 0 0 0 0 0 0 0 0 0 0 0 0 0 0 0 0 0 0 0 0 0 0 0 0 0 0 0 0 0 0 0 0 0 0 0 0 0 0 0 0 0 0 0 0 0 0 0 0 0 0 0 0 0 0 0 0 0 0 0 0 0 0 0 0 0 0 0 0 0 
1 1 0 1 1 1 1 1 0 1 1 0 1 1 0 0 0 0 0 1 0 0 0 0 0 0 0 0 0 0 0 0 0 0 0 0 0 0 0 0 0 0 1 0 0 0 1 1 0 0 0 0 0 1 1 1 0 0 0 0 0 0 0 0 0 0 0 0 0 0 0 0 0 1 0 0 0 0 0 0 0 1 0 1 1 0 0 0 0 0 0 0 0 0 0 0 0 0 0 0 0 0 0 0 0 0 0 0 0 0 0 0 0 0 0 
1 1 2 1 1 1 1 1 2 1 1 2 1 1 2 2 2 2 2 1 2 2 2 2 2 2 2 2 2 2 2 2 2 2 2 2 2 2 2 2 2 2 1 1 2 2 0 1 0 2 2 1 1 1 1 1 2 2 2 2 2 2 2 2 2 2 2 2 2 2 2 2 2 2 2 2 2 2 2 2 2 2 0 2 2 2 2 2 2 2 2 2 2 2 2 0 2 2 2 0 2 0 2 2 0 2 2 2 0 2 2 2 2 2 2 
0 0 0 0 0 0 0 0 0 0 0 0 0 0 0 0 0 0 0 0 0 0 1 1 0 1 1 1 1 1 0 0 1 1 1 1 0 0 1 0 1 0 0 0 0 0 0 0 0 0 0 0 0 0 0 0 0 0 0 0 0 0 0 0 0 1 0 0 0 0 0 0 0 0 0 0 0 0 0 0 0 0 0 0 0 0 0 0 0 0 0 0 0 0 0 0 0 0 0 0 0 0 0 0 0 0 0 0 0 0 0 0 0 0 0 
0 0 0 0 0 0 0 0 0 0 0 0 0 0 0 0 0 0 0 0 0 0 0 0 0 0 0 0 0 0 0 0 0 0 0 0 0 0 0 0 0 0 0 0 0 0 0 0 0 0 0 0 0 0 0 0 0 0 0 0 0 0 0 0 0 0 0 0 0 1 0 1 0 0 0 1 0 1 1 0 1 0 1 0 0 0 1 0 0 0 1 0 1 1 1 0 0 1 0 1 1 0 1 1 0 1 0 0 0 1 1 1 0 1 0 
0 0 1 0 0 0 0 0 1 0 0 2 0 0 1 2 1 1 1 0 1 1 0 0 0 0 0 0 0 0 0 0 0 0 0 0 0 0 0 0 0 1 0 0 2 1 0 0 2 2 0 0 0 0 0 0 2 0 0 0 0 1 1 1 1 2 0 0 1 0 1 1 1 0 0 0 1 0 1 0 1 0 1 0 0 1 1 1 1 1 1 1 1 0 0 0 1 1 0 1 0 0 1 1 1 1 0 1 1 1 1 1 1 0 1 
0 0 1 1 1 0 1 0 1 1 1 0 0 1 1 0 1 1 1 0 1 0 0 0 0 0 0 0 0 0 0 0 0 0 0 0 0 0 0 0 0 1 0 1 0 1 0 1 0 0 1 1 1 0 0 1 0 0 0 0 0 0 0 0 0 0 0 0 0 0 0 0 1 0 0 0 0 0 0 0 0 0 0 0 0 1 0 0 0 1 0 0 0 0 0 0 1 0 0 0 0 0 0 0 0 0 0 0 0 0 0 0 0 0 1 
1 1 0 1 1 1 1 1 0 1 1 0 1 1 0 0 0 0 0 1 0 0 0 0 0 0 0 0 0 0 0 0 0 0 0 0 0 0 0 0 0 0 1 1 0 0 1 1 0 0 1 1 1 1 1 1 0 0 0 0 0 0 0 0 0 0 0 0 0 0 0 0 0 0 0 0 0 0 0 0 0 0 0 0 0 0 0 0 0 0 0 0 0 0 0 0 0 0 0 0 0 0 0 0 0 0 0 0 0 0 0 0 0 0 0 
1 1 0 1 1 1 1 1 0 1 0 0 1 1 0 0 0 0 0 1 0 0 0 0 0 0 0 0 0 0 0 0 0 0 0 0 0 0 0 0 0 0 1 1 0 0 1 1 0 0 1 1 1 1 0 1 0 0 0 0 0 0 0 0 0 0 0 0 0 0 0 0 0 0 0 0 0 0 0 0 0 0 0 0 0 0 0 0 0 0 0 0 0 0 0 0 0 0 0 0 0 0 0 0 0 0 0 0 0 0 0 0 0 0 0 
0 0 0 0 0 0 0 0 0 0 0 0 0 0 0 0 0 0 0 0 0 0 0 0 0 0 0 0 0 0 0 0 0 0 0 0 0 0 0 0 0 0 0 0 0 0 0 0 0 0 0 0 0 0 0 0 0 1 1 2 2 0 1 1 1 0 1 0 1 1 0 0 1 0 1 1 1 0 1 1 0 0 0 1 1 0 1 0 0 1 0 0 1 1 1 1 0 0 1 0 0 0 1 0 1 1 1 1 1 1 1 0 1 1 0 
1 1 2 1 1 1 1 1 2 1 1 2 1 1 2 2 2 2 2 1 2 2 1 1 0 0 0 0 0 1 0 0 0 0 1 0 0 1 0 0 0 2 1 1 2 2 1 1 2 2 1 1 1 1 1 1 2 2 2 2 2 2 2 2 2 1 2 2 2 2 2 2 2 2 2 2 2 2 2 2 2 2 2 2 2 2 2 2 0 2 2 2 2 2 2 2 2 2 2 2 2 2 2 2 2 2 2 2 2 2 2 2 2 2 2 
0 0 0 0 0 0 0 0 0 0 0 0 0 0 0 0 0 0 0 0 0 0 1 1 0 1 1 1 1 1 1 0 1 1 1 1 0 0 1 0 1 0 0 0 0 0 0 0 0 0 0 0 0 0 0 0 0 0 0 0 0 0 0 0 0 1 0 0 0 0 0 0 0 0 0 0 0 0 0 0 0 0 0 0 0 0 0 0 0 0 0 0 0 0 0 0 0 0 0 0 0 0 0 0 0 0 0 0 0 0 0 0 0 0 0 
0 0 0 0 0 0 0 0 0 0 0 0 0 0 0 0 0 0 0 0 0 0 0 0 0 0 0 0 0 0 0 0 0 0 0 0 0 0 0 0 0 0 0 0 0 0 0 0 0 0 0 0 0 0 0 0 0 1 1 2 2 1 1 1 1 0 1 0 1 1 0 1 2 0 1 1 1 0 2 1 1 0 1 1 1 1 2 0 0 2 1 0 1 1 1 1 1 1 1 1 0 0 2 1 1 2 1 1 1 2 2 1 1 1 1 
0 0 0 0 0 0 0 0 0 0 0 0 0 0 0 0 0 0 0 0 0 0 0 0 0 0 0 0 0 0 0 0 0 0 0 0 0 0 0 0 0 0 0 0 0 0 0 0 0 0 0 0 0 0 0 0 0 0 0 0 0 0 0 0 0 0 0 0 0 1 0 1 0 0 0 1 0 1 1 0 1 0 1 0 0 0 1 0 0 0 1 0 1 1 1 1 0 1 0 1 1 0 1 1 0 1 0 0 0 1 1 1 0 1 0 
0 0 0 0 0 0 0 0 0 0 0 0 0 0 0 0 0 0 0 0 0 0 0 1 2 1 0 0 0 0 1 2 1 1 0 1 2 1 1 2 1 0 0 0 0 0 0 0 0 0 0 0 0 0 0 0 0 0 0 0 0 0 0 0 0 0 0 0 0 0 0 0 0 0 0 0 0 0 0 0 0 0 0 0 0 0 0 0 0 0 0 0 0 0 0 0 0 0 0 0 0 0 0 0 0 0 0 0 0 0 0 0 0 0 0 
0 0 0 0 0 0 0 0 0 0 0 0 0 0 0 0 0 0 0 0 0 0 0 0 0 0 0 0 0 0 0 0 0 0 0 0 0 0 0 0 0 0 0 0 0 0 0 0 0 0 0 0 0 0 0 0 0 1 1 0 0 0 1 0 1 1 0 0 0 1 0 1 1 0 0 1 0 1 1 0 1 0 1 0 0 1 1 1 0 1 1 0 1 1 1 1 1 1 0 1 1 0 1 1 1 1 0 1 0 1 1 1 0 1 1 
1 1 1 0 0 1 0 1 1 0 0 2 1 0 1 2 1 1 1 1 1 2 2 1 0 1 2 2 0 1 1 0 1 1 1 1 0 0 1 0 1 1 1 0 2 1 1 0 0 2 0 0 0 0 1 0 2 2 2 2 2 2 2 2 2 2 2 2 2 1 2 1 1 2 2 1 2 1 1 2 1 2 1 2 2 1 1 1 1 1 1 2 1 1 1 1 1 1 2 1 1 2 1 1 1 1 2 1 2 1 1 1 2 1 1 
1 1 1 1 2 1 2 1 1 2 2 0 1 2 1 0 1 1 1 1 1 0 1 1 0 1 1 1 1 1 1 0 1 1 1 1 0 0 1 0 1 1 1 2 0 1 1 2 0 0 1 2 2 2 1 2 0 0 0 0 0 0 0 0 0 1 0 1 0 1 0 0 0 1 1 1 0 0 0 1 0 1 1 1 1 0 0 0 1 0 0 0 0 1 1 1 0 0 1 0 1 1 0 0 0 0 1 0 0 0 0 0 0 1 0 
1 1 0 1 2 1 1 1 0 1 1 0 1 2 0 0 0 0 0 1 0 0 0 1 2 1 1 1 1 1 1 2 1 1 1 1 2 2 1 2 1 0 1 1 0 0 1 1 0 0 1 1 2 1 1 1 0 2 2 0 0 0 0 0 0 0 0 1 0 2 0 0 0 1 0 0 0 1 2 0 1 1 0 2 2 0 2 0 0 0 1 0 2 2 2 2 0 2 0 0 1 0 2 1 0 2 2 0 0 2 2 1 0 2 0 
1 1 0 1 1 1 1 1 0 1 1 0 1 1 0 0 0 0 0 1 0 0 0 0 0 0 0 0 0 0 0 0 0 0 0 0 0 0 0 0 0 0 1 1 0 0 1 1 0 0 1 1 1 1 1 1 0 0 0 0 0 0 0 0 0 0 0 0 0 0 0 0 0 0 0 0 0 0 0 0 0 0 0 0 0 0 0 0 0 0 0 0 0 0 0 0 0 0 0 0 0 0 0 0 0 0 0 0 0 0 0 0 0 0 0 
1 1 0 1 1 1 1 1 0 1 1 0 1 1 0 0 0 0 0 1 0 0 0 0 0 0 0 0 0 0 0 0 0 0 0 0 0 0 0 0 0 0 1 1 0 0 1 1 0 0 1 1 1 0 1 1 0 2 2 1 2 1 1 1 1 0 1 0 1 1 0 0 2 0 1 1 1 0 1 1 0 0 0 1 1 1 1 1 2 2 0 1 1 1 1 1 1 0 1 0 0 0 1 0 2 1 1 2 1 1 1 0 0 1 1 
1 1 1 1 1 1 1 1 1 1 1 1 1 1 1 1 1 1 1 1 1 1 1 1 1 1 1 1 1 1 1 1 1 1 1 1 1 1 1 1 1 1 1 1 1 1 1 1 1 1 1 1 0 0 1 1 1 1 1 1 1 1 1 1 1 1 1 1 1 1 1 1 1 1 1 1 1 1 1 1 1 1 1 1 1 0 1 1 0 1 1 1 1 1 1 1 1 1 1 1 1 1 1 1 1 0 1 1 1 1 1 1 1 1 1 
1 1 1 1 1 1 1 1 1 1 1 1 1 1 1 1 1 1 1 1 1 1 1 1 1 1 1 1 1 1 1 1 1 1 1 1 1 1 1 1 1 1 1 1 1 1 1 1 1 1 1 1 2 0 1 1 1 1 1 1 1 1 1 1 1 1 1 1 1 1 1 1 1 1 1 1 1 1 1 1 1 1 1 1 1 0 1 1 2 1 1 1 1 1 1 1 1 1 1 1 1 1 1 1 1 0 1 1 1 1 1 1 1 1 1 
1 1 2 2 2 1 2 1 2 2 2 1 1 2 2 1 2 2 2 1 2 1 1 2 2 2 2 2 2 2 2 2 2 2 2 2 2 2 2 2 2 2 1 2 1 2 1 2 1 1 2 2 2 2 1 2 1 2 2 2 2 2 2 2 2 2 2 2 2 2 2 2 2 2 2 2 2 2 2 2 2 2 2 2 2 2 2 2 2 2 2 2 2 2 2 2 2 2 2 2 2 2 2 2 2 2 2 2 2 2 2 2 2 2 2 
1 1 2 1 1 1 1 1 2 1 1 2 1 1 2 2 2 2 2 1 2 2 2 2 2 2 2 2 2 2 2 2 2 2 2 2 2 2 2 2 2 2 1 1 2 2 1 1 2 2 1 1 1 1 1 1 2 2 2 2 2 2 2 2 2 2 1 1 2 2 1 0 2 1 2 2 2 1 1 2 0 1 0 2 2 1 1 1 2 2 0 1 1 2 2 2 1 0 2 0 1 1 1 0 2 1 2 2 2 1 1 0 1 2 1 
0 0 1 0 0 0 0 0 1 0 0 1 0 0 1 1 1 1 1 0 1 1 1 1 0 1 1 1 1 2 1 0 1 1 2 1 0 1 1 0 1 1 0 0 1 1 0 0 1 1 0 0 0 0 0 0 1 0 0 0 0 1 0 1 0 1 0 0 1 0 1 1 1 0 0 0 1 0 1 0 1 0 1 0 0 1 1 0 0 1 1 1 1 0 0 0 1 1 0 1 0 0 1 1 0 1 0 0 1 1 1 1 1 0 1 
0 0 1 1 1 0 1 0 1 1 1 0 0 1 1 0 1 1 1 0 1 0 1 1 0 1 1 1 1 1 1 0 1 1 1 1 0 0 1 0 1 1 0 1 0 1 0 1 0 0 1 1 1 1 0 1 0 0 0 0 0 0 0 0 0 1 0 1 0 0 0 0 0 0 1 0 0 0 0 1 0 0 0 0 0 0 0 1 1 0 0 0 0 0 0 0 0 0 1 0 0 1 0 0 0 0 0 1 0 0 0 0 0 0 0 
0 0 0 0 0 0 0 0 0 0 0 0 0 0 0 0 0 0 0 0 0 0 0 1 2 1 0 0 0 0 1 2 1 1 0 1 2 1 1 2 1 0 0 0 0 0 0 0 0 0 0 0 0 0 0 0 0 0 0 0 0 0 0 0 0 0 0 0 0 0 0 0 0 0 0 0 0 0 0 0 0 0 0 0 0 0 0 0 0 0 0 0 0 0 0 0 0 0 0 0 0 0 0 0 0 0 0 0 0 0 0 0 0 0 0 
1 1 1 1 1 1 1 1 1 1 1 1 1 1 1 1 1 1 1 1 1 1 0 0 0 0 0 0 0 0 0 0 0 0 0 0 0 0 0 0 0 1 0 1 1 1 1 1 1 1 1 1 1 1 1 1 1 0 0 0 0 0 0 0 0 0 0 0 0 0 0 0 0 0 0 0 0 0 0 0 0 0 0 0 0 0 0 0 0 0 0 0 0 0 0 0 0 0 0 0 0 0 0 0 0 0 0 0 0 0 0 0 0 0 0 
0 0 0 0 0 0 0 0 0 0 0 0 0 0 0 0 0 0 0 0 0 0 0 1 2 1 1 0 0 0 1 2 1 1 0 1 2 1 1 2 1 0 0 0 0 0 0 0 0 0 0 0 0 0 0 0 0 0 0 0 0 0 0 0 0 0 0 0 0 0 0 0 0 0 0 0 0 0 0 0 0 0 0 0 0 0 0 0 0 0 0 0 0 0 0 0 0 0 0 0 0 0 0 0 0 0 0 0 0 0 0 0 0 0 0 
1 1 0 1 1 1 1 1 0 1 1 0 1 1 0 0 0 0 0 1 0 0 0 1 2 1 1 1 1 1 1 2 1 1 1 1 2 2 1 2 1 0 1 1 0 0 1 1 0 0 1 1 1 1 1 1 0 2 2 2 2 1 2 1 2 1 1 1 1 1 0 1 2 1 2 1 1 0 2 2 1 1 1 2 2 1 2 1 0 2 1 0 2 1 1 1 1 1 2 1 0 1 2 1 2 2 2 2 1 2 2 1 0 1 1 
0 0 0 0 0 0 0 0 0 0 0 0 0 0 0 0 0 0 0 0 0 0 0 0 0 0 0 0 0 0 0 0 0 0 0 0 0 0 0 0 0 0 0 0 0 0 0 0 0 0 0 0 0 0 0 0 0 1 1 2 2 1 1 1 1 0 1 0 2 1 0 0 1 0 1 1 1 0 1 1 0 0 0 1 1 0 1 0 0 1 0 0 1 1 1 1 0 0 1 0 0 0 1 0 1 1 1 1 1 1 1 0 0 1 0 
0 0 1 0 0 0 0 0 1 0 0 1 0 0 1 1 1 1 1 0 1 1 0 0 0 0 0 0 0 0 0 0 0 0 0 0 0 0 0 0 0 1 0 0 1 1 0 0 0 1 0 0 0 0 0 0 1 0 0 0 0 1 0 1 0 0 0 0 1 0 1 0 0 0 0 0 1 0 0 0 0 0 0 0 0 0 0 0 0 0 0 1 0 0 0 0 0 0 0 0 0 0 0 0 0 0 0 0 1 0 0 0 1 0 0 
0 0 1 0 0 0 0 0 1 0 0 1 0 0 1 1 1 1 1 0 1 1 0 1 1 1 1 1 1 1 1 1 1 1 0 1 1 1 2 1 1 1 0 0 1 1 0 0 1 1 0 0 0 0 0 0 1 0 0 0 0 1 1 1 1 2 0 1 1 1 1 0 1 0 1 1 1 1 0 1 0 0 0 0 0 1 0 0 0 1 0 1 0 1 1 1 1 0 1 0 1 1 0 0 0 0 0 0 1 0 0 0 1 1 1 
1 1 0 1 1 1 1 0 0 0 1 0 0 1 0 0 0 0 0 1 0 0 1 0 0 0 1 1 1 0 1 1 1 1 1 1 1 1 1 1 1 0 1 0 0 0 0 0 0 0 1 1 0 1 1 0 0 1 0 0 0 0 0 0 0 0 0 0 0 0 1 0 0 1 0 0 0 1 0 0 0 1 0 0 0 1 0 0 0 0 0 1 0 0 1 0 1 0 0 0 1 0 0 0 0 0 0 0 0 0 0 0 1 1 1 
1 1 0 1 1 1 1 1 0 1 1 0 1 1 0 0 0 0 0 1 0 0 1 1 2 1 1 1 1 0 1 2 1 1 1 1 2 1 1 2 1 0 1 1 0 0 1 1 0 0 1 1 0 0 1 1 0 1 1 0 0 0 0 0 0 0 1 2 0 1 1 1 1 2 1 1 0 2 0 1 1 2 1 1 1 0 0 2 1 0 1 1 0 1 1 1 2 1 1 1 2 2 0 1 1 0 1 1 0 0 0 1 1 1 2 
0 0 1 1 1 0 1 0 1 1 1 0 0 1 1 0 1 1 1 0 1 0 0 0 0 0 0 0 0 0 0 0 0 0 0 0 0 0 0 0 0 1 0 1 0 1 0 1 0 0 1 1 1 1 0 1 0 1 1 2 2 1 1 1 1 0 2 1 1 1 1 1 1 1 1 1 1 1 1 1 1 1 1 1 1 1 1 2 2 1 1 1 1 1 1 1 1 1 1 1 1 1 1 1 2 1 1 2 1 1 1 1 1 1 1 
0 0 0 0 0 0 0 0 0 0 0 0 0 0 0 0 0 0 0 0 0 0 1 1 0 1 1 1 1 1 1 0 1 1 1 1 0 0 1 0 1 0 0 0 0 0 0 0 0 0 0 0 0 0 0 0 0 0 0 0 0 0 0 0 0 1 0 0 0 0 0 0 0 0 0 0 0 0 0 0 0 0 0 0 0 0 0 0 0 0 0 0 0 0 0 0 0 0 0 0 0 0 0 0 0 0 0 0 0 0 0 0 0 0 0 
0 0 0 0 0 0 0 0 0 0 0 0 0 0 0 0 0 0 0 0 0 0 1 1 0 1 1 1 0 1 1 0 1 1 1 1 0 0 1 0 1 0 0 0 0 0 0 0 0 0 0 0 0 0 0 0 0 0 0 0 0 0 0 0 0 1 0 0 0 0 0 0 0 0 0 0 0 0 0 0 0 0 0 0 0 0 0 0 0 0 0 0 0 0 0 0 0 0 0 0 0 0 0 0 0 0 0 0 0 0 0 0 0 0 0 
1 1 2 2 2 1 2 1 2 2 2 1 1 2 2 1 2 2 2 1 2 1 1 1 2 1 1 1 1 1 1 2 1 1 1 1 2 2 1 2 1 2 1 2 1 2 1 2 1 1 2 2 2 2 1 2 1 2 2 2 2 2 2 2 2 1 2 2 2 1 2 2 2 2 2 1 2 1 2 2 2 2 2 2 2 2 2 2 2 2 2 2 2 1 1 1 2 2 2 2 1 2 2 2 2 2 2 2 2 2 2 2 2 1 2 
0 0 0 0 0 0 0 0 0 0 0 0 0 0 0 0 0 0 0 0 0 0 1 1 0 1 1 1 1 1 1 0 1 1 1 1 0 0 1 0 1 0 0 0 0 0 0 0 0 0 0 0 0 0 0 0 0 0 0 0 0 0 0 0 0 1 0 0 0 1 0 0 0 0 0 1 0 1 0 0 0 0 0 0 0 0 0 0 0 0 0 0 0 1 1 1 0 0 0 0 1 0 0 0 0 0 0 0 0 0 0 0 0 1 0 
1 1 1 1 1 1 1 1 1 1 1 1 1 1 1 1 1 1 1 1 1 1 0 1 2 1 1 1 1 0 1 2 1 1 0 1 2 1 1 2 1 1 1 1 1 1 1 1 1 1 1 1 1 1 1 1 1 0 0 0 0 1 0 1 0 0 1 2 1 1 2 1 1 2 1 1 1 2 0 1 1 2 1 1 1 2 0 1 0 1 1 2 0 1 1 1 2 1 1 1 2 2 0 1 0 0 1 0 1 0 0 1 2 1 2 
1 1 1 1 1 1 1 1 1 1 1 1 1 1 1 1 1 1 1 1 1 1 2 1 0 1 2 2 2 2 1 0 1 1 2 1 0 1 1 0 1 1 1 1 1 1 1 1 1 1 1 1 1 1 1 1 1 2 2 2 2 2 2 2 2 2 2 2 2 2 2 2 2 1 2 2 2 2 2 2 2 1 2 1 1 2 2 2 2 2 2 2 2 2 2 2 2 2 2 2 2 2 2 2 2 2 1 2 2 2 2 2 2 2 2 
1 1 0 1 1 1 1 1 0 1 1 0 1 1 0 0 0 0 0 1 0 0 2 1 0 1 2 2 2 1 1 0 1 1 1 1 0 0 1 0 1 0 1 1 0 0 1 1 0 0 1 1 1 1 1 1 0 1 1 0 0 0 0 0 0 0 1 2 0 1 1 1 1 1 1 1 0 2 0 1 1 1 1 0 0 2 0 2 0 1 1 1 0 1 1 1 2 1 1 1 2 2 0 1 1 0 0 1 0 0 0 1 1 1 2 
0 0 2 1 1 0 1 0 2 1 1 1 0 1 2 1 2 2 2 0 2 1 2 1 0 1 2 2 2 2 1 0 1 1 2 1 0 1 1 0 1 2 0 1 1 2 0 1 1 0 1 1 2 1 0 1 1 2 2 2 2 2 1 2 1 1 1 1 2 2 1 1 2 1 2 2 2 1 0 2 1 1 1 2 2 1 2 1 2 2 1 1 2 2 2 2 1 1 2 1 1 1 2 1 2 2 2 2 2 2 2 1 1 2 1 
0 0 1 0 0 0 0 0 1 0 0 1 0 0 1 1 1 1 1 0 1 1 1 1 0 1 1 1 1 1 1 0 0 1 1 2 0 0 1 0 1 1 0 0 1 1 0 0 1 1 0 0 0 0 0 0 1 0 0 0 1 1 0 1 0 1 0 0 1 0 1 0 1 0 0 0 1 1 0 0 0 0 0 0 0 1 0 0 0 1 0 1 0 0 0 0 1 0 0 0 1 0 0 0 0 0 0 0 1 0 0 0 1 0 1 
0 0 2 1 1 0 0 0 2 1 1 1 0 1 2 1 2 2 2 0 2 1 2 1 0 1 1 1 1 2 1 0 0 1 2 2 0 1 1 0 1 2 0 1 1 2 0 1 1 1 1 1 1 1 0 1 1 1 1 0 0 1 0 1 0 1 0 1 0 1 1 2 1 0 0 1 1 1 1 0 1 0 1 0 0 1 1 0 0 1 1 1 1 1 1 1 1 1 1 1 0 1 1 1 0 1 0 0 1 1 1 1 1 1 1 
0 0 0 0 0 0 0 0 0 0 0 0 0 0 0 0 0 0 0 0 0 0 1 0 0 0 0 0 0 0 0 0 0 0 0 0 0 0 0 0 0 0 0 0 0 0 0 0 0 0 0 0 0 0 0 0 0 1 1 0 0 0 1 0 1 1 0 1 0 0 0 0 0 0 1 0 0 0 0 1 0 0 0 0 0 0 0 1 1 0 0 0 0 0 0 0 0 0 1 0 0 1 0 0 1 0 0 1 0 0 0 0 0 0 0 
0 0 1 1 1 0 1 0 1 1 1 0 0 1 1 0 1 1 1 0 1 0 0 1 2 2 0 0 0 0 2 2 2 2 0 2 2 1 2 2 2 1 0 1 0 1 0 1 0 0 1 1 1 1 0 1 0 0 0 0 0 0 0 0 0 0 1 2 0 0 1 1 0 2 1 0 0 1 0 1 1 2 1 0 0 1 0 1 0 0 1 1 0 0 0 0 1 1 1 1 1 2 0 1 0 0 0 0 0 0 0 1 1 0 1 
0 0 1 0 0 0 0 0 1 0 0 1 0 0 1 1 1 1 1 0 1 1 0 0 0 0 0 0 0 0 0 0 0 0 0 0 0 0 0 0 0 1 0 0 1 1 0 0 1 1 0 0 0 0 0 0 1 1 1 1 1 2 1 2 1 0 1 0 1 1 1 0 0 0 0 1 1 1 0 0 0 0 0 0 0 0 0 0 0 0 0 1 0 1 1 1 0 0 0 0 1 0 0 0 0 0 0 0 1 0 0 0 1 1 0 
1 1 0 0 0 1 0 1 0 0 0 1 1 0 0 1 0 0 1 1 0 2 0 0 0 0 0 0 0 0 0 0 0 0 0 0 0 0 0 0 0 0 1 0 1 0 1 1 1 1 0 0 0 0 2 0 1 1 1 0 0 0 0 0 0 0 0 0 0 0 0 0 0 0 0 0 0 0 0 0 0 0 0 0 0 0 0 0 0 0 0 0 0 0 0 0 0 0 0 0 0 0 0 0 0 0 0 0 0 0 0 0 0 0 0 
0 0 0 0 0 0 0 0 0 0 0 0 0 0 0 0 0 0 0 0 0 0 0 0 0 0 0 0 0 0 0 0 0 0 0 0 0 0 0 0 0 0 0 0 0 0 0 0 0 0 0 0 0 0 0 0 0 0 0 0 0 0 0 0 0 0 0 0 0 0 0 1 0 0 0 0 0 0 1 0 1 0 1 0 0 0 1 0 0 0 1 0 1 0 0 0 0 1 0 1 0 0 1 1 0 1 0 0 0 1 1 1 0 0 0 
0 0 1 0 0 0 0 0 1 0 0 1 0 0 1 1 1 1 1 0 1 1 0 0 0 0 0 0 0 0 0 0 0 0 0 0 0 0 0 0 0 1 0 0 1 1 0 0 1 1 0 0 0 0 0 0 0 0 0 0 0 1 0 1 0 0 1 1 1 0 2 1 0 1 0 0 1 1 0 0 1 1 1 0 0 1 0 1 0 0 1 2 1 0 0 0 1 1 0 1 1 1 0 1 0 0 0 0 1 0 0 1 2 0 1 
0 0 2 1 1 0 1 0 2 1 1 1 0 1 2 1 2 2 2 0 2 1 2 2 2 2 2 2 2 2 2 2 2 2 2 2 2 2 2 2 2 2 0 1 1 2 0 1 1 1 1 1 0 1 0 1 0 1 1 1 1 2 1 2 1 1 2 2 1 1 2 1 1 2 1 1 1 2 1 1 1 2 1 1 1 2 0 2 0 1 1 2 1 1 1 1 2 1 1 1 2 2 0 1 1 0 1 1 1 0 0 1 2 1 2 
1 1 0 0 0 1 0 1 0 0 0 1 1 0 0 1 0 0 0 1 0 0 0 0 0 0 0 0 0 0 0 0 0 0 0 0 0 0 0 0 0 0 1 0 1 0 1 0 1 1 0 0 0 0 1 0 1 0 0 0 0 0 0 0 0 0 1 1 0 1 1 1 0 1 0 1 0 2 0 0 1 1 1 0 0 1 0 1 0 0 1 1 0 1 1 1 1 1 0 1 2 1 0 1 0 0 0 0 0 0 0 1 1 1 1 
0 0 0 0 0 0 0 0 0 0 0 0 0 0 0 0 0 0 0 0 0 0 1 1 0 1 1 1 1 1 1 0 1 1 1 1 0 0 1 0 1 0 0 0 0 0 0 0 0 0 0 0 0 0 0 0 0 0 0 0 0 0 0 0 0 1 0 0 0 0 0 0 0 0 0 0 0 0 0 0 0 0 0 0 0 0 0 0 0 0 0 0 0 0 0 0 0 0 0 0 0 0 0 0 0 0 0 0 0 0 0 0 0 0 0 
0 0 1 1 1 0 1 0 1 1 1 0 0 1 1 0 1 1 1 0 1 0 0 0 0 0 0 0 0 0 0 0 0 0 0 0 0 0 0 0 0 1 0 1 0 1 0 1 0 0 1 1 1 1 0 1 0 0 0 0 0 0 0 0 0 0 0 0 0 0 0 0 0 0 0 0 0 0 0 0 0 0 0 0 0 0 0 0 0 0 0 0 0 0 0 0 0 0 0 0 0 0 0 0 0 0 0 0 0 0 0 0 0 0 0 
1 1 0 1 1 1 1 1 0 1 1 0 1 1 0 0 0 0 0 1 0 0 0 0 0 0 0 0 0 0 0 0 0 0 0 0 0 0 0 0 0 0 1 1 0 0 1 1 0 0 1 1 1 1 1 1 0 0 0 1 1 0 0 0 0 0 0 0 1 1 0 0 1 0 1 1 1 0 1 1 0 0 0 1 1 0 1 0 0 1 0 0 1 1 1 1 0 0 1 0 0 0 1 0 1 1 1 1 1 1 1 0 0 1 0 
0 1 1 2 2 1 2 1 1 2 2 0 1 2 1 0 1 1 1 1 0 0 0 0 0 0 1 1 1 0 0 0 0 0 0 0 0 0 0 0 0 0 1 2 0 1 1 1 0 0 2 2 2 2 1 2 0 0 0 1 0 0 0 0 0 0 0 0 1 1 0 0 1 0 0 1 1 0 1 1 0 0 0 1 1 0 1 1 0 1 0 0 1 1 1 1 0 0 1 0 0 0 1 0 2 1 1 2 1 1 1 0 0 1 0 
1 1 1 1 1 1 1 0 1 1 0 1 1 1 1 1 1 1 1 1 1 1 0 0 0 0 0 0 0 0 0 0 0 0 0 0 0 0 0 0 0 1 1 1 1 1 1 1 1 1 1 1 1 1 1 1 1 0 0 0 0 0 0 0 0 0 0 0 0 1 0 1 0 1 0 1 0 1 1 0 1 1 1 1 1 0 1 0 0 0 1 0 0 1 1 1 0 1 0 1 1 0 1 1 0 1 1 0 0 1 1 1 0 1 0 
0 0 0 0 0 0 0 0 0 0 0 0 0 0 0 0 0 0 0 0 0 0 0 0 0 0 0 0 0 0 0 0 0 0 0 0 0 0 0 0 0 0 0 0 0 0 0 0 0 0 0 0 0 0 0 0 0 0 0 0 0 0 0 0 0 0 0 0 0 0 0 1 0 0 0 0 0 0 1 0 1 0 1 0 0 0 1 0 0 0 1 0 1 0 0 0 0 1 0 1 0 0 1 1 0 1 0 0 0 1 1 1 0 0 0 
0 0 0 0 0 0 0 0 0 0 0 0 0 0 0 0 0 0 0 0 0 0 2 2 2 2 1 1 1 2 2 2 2 2 2 2 2 2 2 2 2 0 0 0 0 0 0 0 0 0 0 0 0 0 0 0 0 1 1 1 1 1 2 1 2 2 2 2 0 1 1 1 0 2 1 1 0 2 0 1 1 2 1 1 1 1 0 1 0 0 1 1 0 1 1 1 1 1 1 1 2 2 0 1 0 0 1 0 0 0 0 1 1 1 1 
0 0 1 0 0 0 0 0 1 0 0 2 0 0 1 2 1 1 1 0 1 0 1 1 0 1 2 2 2 1 1 0 1 1 1 1 0 0 1 0 1 1 0 0 2 1 0 0 2 2 0 0 0 0 0 0 2 1 1 0 0 1 0 1 0 1 1 1 1 0 2 1 0 2 0 0 1 1 0 0 1 2 1 1 1 2 0 1 0 0 1 2 0 0 0 0 2 1 0 1 1 1 0 1 0 0 1 0 1 0 0 1 2 0 2 
0 0 1 0 0 0 0 0 1 0 0 2 0 0 1 2 1 1 1 0 1 0 1 1 0 1 2 2 2 1 1 0 1 1 1 1 0 0 1 0 1 1 0 0 2 1 0 0 2 2 0 0 0 0 0 0 2 1 1 0 0 1 0 1 0 1 1 1 1 0 2 1 0 2 0 0 1 1 0 0 1 2 1 1 1 2 0 1 0 0 1 2 0 0 0 0 2 1 0 1 1 1 0 1 0 0 1 0 1 0 0 1 2 0 2 
0 0 0 0 0 0 0 0 0 0 0 0 0 0 0 0 0 0 0 0 0 0 0 1 0 0 0 0 0 1 0 0 0 0 1 0 0 1 0 0 0 0 0 0 0 0 0 0 0 0 0 0 0 0 0 0 0 1 1 1 1 1 1 1 1 0 1 0 0 0 0 0 0 0 0 0 0 0 0 0 0 0 0 0 0 0 0 0 0 0 0 0 0 0 0 0 0 0 0 0 0 0 0 0 0 0 0 0 0 0 0 0 0 0 0 
1 1 2 1 1 1 1 1 2 1 1 2 1 1 2 2 2 2 2 1 2 2 2 2 2 2 2 2 2 2 2 2 2 2 2 2 2 2 2 2 2 2 1 1 2 2 1 1 2 2 1 1 1 1 1 1 2 2 2 1 1 2 2 2 2 2 2 2 1 1 2 2 0 2 1 1 1 2 1 1 2 0 2 1 1 0 1 2 1 0 2 2 1 1 1 1 0 2 1 2 0 2 1 2 1 1 1 1 1 1 1 2 2 1 0 
1 1 2 1 1 1 1 1 2 1 1 2 1 1 2 2 2 2 2 1 2 2 2 1 0 1 2 2 2 2 1 0 1 1 2 1 0 1 1 0 1 2 1 1 2 2 1 1 2 2 1 1 1 1 1 1 2 2 2 1 1 2 2 2 2 2 2 2 1 1 2 2 1 2 0 1 1 2 1 0 2 2 2 1 1 2 1 2 1 1 2 2 1 1 1 1 2 2 0 2 2 2 1 2 1 1 1 1 1 1 1 2 2 1 2 
0 0 2 1 1 0 1 0 2 1 1 1 0 1 2 1 2 2 2 0 0 1 1 1 0 0 1 1 1 1 0 0 0 0 1 0 0 1 0 0 0 2 0 1 1 2 0 1 1 1 1 1 1 1 0 1 1 2 2 1 1 2 2 2 2 0 2 2 1 1 2 1 1 2 0 1 1 2 0 0 1 2 1 1 1 2 0 2 1 1 1 2 0 1 1 1 2 1 0 1 2 2 0 1 1 0 1 1 1 0 0 1 2 1 2 
0 0 0 0 0 0 0 0 0 0 0 0 0 0 0 0 0 0 0 0 0 0 0 1 2 1 0 0 0 0 1 2 1 1 0 1 2 1 1 2 1 0 0 0 0 0 0 0 0 0 0 0 0 0 0 0 0 0 0 0 0 0 0 0 0 0 0 0 0 0 0 0 0 0 0 0 0 0 0 0 0 0 0 0 0 0 0 0 0 0 0 0 0 0 0 0 0 0 0 0 0 0 0 0 0 0 0 0 0 0 0 0 0 0 0 
0 0 0 0 0 0 0 0 0 0 0 0 0 0 0 0 0 0 0 0 0 0 0 0 0 0 1 1 1 0 0 0 0 0 0 0 0 0 0 0 0 0 0 0 0 0 0 0 0 0 0 0 0 0 0 0 0 1 1 1 1 1 1 1 1 0 1 0 0 0 0 0 0 0 0 0 0 0 0 0 0 0 0 0 0 0 0 0 0 0 0 0 0 0 0 0 0 0 0 0 0 0 0 0 0 0 0 0 0 0 0 0 0 0 0 
0 0 0 0 0 0 0 0 0 0 0 0 0 0 0 0 0 0 0 0 0 0 0 0 0 0 0 0 0 0 0 0 0 0 0 0 0 0 0 0 0 0 0 0 0 0 0 0 0 0 0 0 0 0 0 0 0 0 0 0 0 0 0 0 0 0 1 1 0 0 1 1 0 1 0 0 0 1 0 0 1 1 1 0 0 1 0 1 0 0 0 1 0 0 0 0 1 1 0 1 1 1 0 1 0 0 0 0 0 0 0 1 1 0 1 
0 0 1 0 0 0 0 0 1 0 0 1 0 0 1 1 1 1 1 0 1 0 0 0 0 0 0 0 0 0 0 0 0 0 0 0 0 0 0 0 0 1 0 0 1 1 0 0 1 1 0 0 0 0 0 0 1 0 0 0 0 1 0 1 0 0 0 0 1 0 1 0 0 0 0 0 1 0 0 0 0 0 0 0 0 0 0 0 0 0 0 1 0 0 0 0 0 0 0 0 0 0 0 0 0 0 0 0 1 0 0 0 1 0 0 
1 1 0 0 0 0 0 1 0 0 1 1 1 0 0 1 0 0 0 1 0 0 0 0 0 0 0 0 0 0 0 0 0 0 0 0 0 0 0 0 0 0 1 0 1 0 1 0 1 1 0 0 0 0 1 0 1 0 0 0 0 0 0 0 0 0 0 0 0 0 0 0 0 0 0 0 0 0 0 0 0 0 0 0 0 0 0 0 0 0 0 0 0 0 0 0 0 0 0 0 0 0 0 0 0 0 0 0 0 0 0 0 0 0 0 
1 1 2 2 2 1 2 1 2 2 1 1 1 2 2 1 2 2 2 1 2 1 2 2 2 2 2 2 2 2 2 2 2 2 2 2 2 2 2 2 2 2 1 2 1 2 1 2 1 1 2 2 2 2 1 2 1 2 2 2 2 2 2 2 2 2 2 2 2 2 2 2 2 2 2 2 2 2 2 2 2 2 2 2 2 2 2 2 2 2 2 2 2 2 2 2 2 2 2 2 2 2 2 2 2 2 2 2 2 2 2 2 2 2 2 
0 0 1 0 0 0 0 0 1 0 0 1 0 0 1 1 1 1 1 0 1 1 0 0 0 0 0 0 0 0 0 0 0 0 0 0 0 0 0 0 0 1 0 0 1 1 0 0 1 1 0 0 0 0 0 0 1 0 0 0 0 1 0 1 0 0 0 0 1 0 1 0 0 0 0 0 1 0 0 0 0 0 0 0 0 0 0 0 0 0 0 1 0 0 0 0 0 0 0 0 0 0 0 0 0 0 0 0 1 0 0 0 1 0 0 
0 0 0 0 0 0 0 0 0 0 0 0 0 0 0 0 0 0 0 0 0 0 0 0 0 0 0 0 0 0 0 0 0 0 0 0 0 0 0 0 0 0 0 0 0 0 0 0 0 0 0 0 0 0 0 0 0 0 0 0 0 0 0 0 0 0 1 1 0 0 1 1 0 1 0 0 0 1 0 0 1 1 1 0 0 1 0 1 0 0 1 1 0 0 0 0 1 1 0 1 1 1 0 1 0 0 0 0 0 0 0 1 1 0 1 
0 0 0 0 0 0 0 0 0 0 0 0 0 0 0 0 0 0 0 0 0 0 1 1 0 1 1 1 1 1 1 0 1 1 1 1 0 0 1 0 1 0 0 0 0 0 0 0 0 0 0 0 0 0 0 0 0 1 1 0 0 0 0 0 0 1 0 0 0 0 0 0 0 0 0 0 0 0 0 0 0 0 0 0 0 0 0 0 0 0 0 0 0 0 0 0 0 0 0 0 0 0 0 0 0 0 0 0 0 0 0 0 0 0 0 
0 0 0 0 0 0 0 0 0 0 0 0 0 0 0 0 0 0 0 0 0 0 0 1 0 0 0 0 0 0 0 0 0 0 1 0 0 1 0 0 0 0 0 0 0 0 0 0 0 0 0 0 0 0 0 0 0 1 1 0 1 1 1 0 2 0 1 0 0 0 0 0 0 1 0 0 0 0 0 0 0 1 0 1 1 0 0 0 0 0 0 0 0 0 0 0 0 0 0 0 0 0 0 0 0 0 1 0 0 0 0 0 0 0 0 
1 1 1 1 1 1 1 1 1 1 1 1 1 1 1 1 1 1 1 1 1 1 1 1 1 1 1 1 1 1 1 1 1 1 1 1 1 1 1 1 0 1 1 1 1 1 1 1 1 1 1 1 1 1 1 1 1 1 1 1 1 1 1 1 1 0 1 1 1 1 1 1 1 1 1 1 1 1 1 1 1 1 1 1 1 1 1 1 0 1 1 1 1 1 1 1 1 1 1 1 1 1 1 1 1 1 1 1 1 1 1 1 1 1 1 
1 1 1 1 1 1 1 1 1 1 1 1 1 1 1 1 1 1 1 1 1 1 1 1 1 1 1 1 1 1 1 1 1 1 1 1 1 1 1 1 0 1 1 1 1 1 1 1 1 1 1 1 1 1 1 1 1 1 1 1 1 1 1 1 1 0 1 1 1 1 1 1 1 1 1 1 1 1 1 1 1 1 1 1 1 1 1 1 0 1 1 1 1 1 1 1 1 1 1 1 1 1 1 1 1 1 1 1 1 1 1 1 1 1 1 
1 1 1 0 0 1 0 1 1 0 1 1 1 0 1 1 1 1 1 0 0 1 1 1 1 1 1 1 1 0 1 1 1 1 0 1 1 0 1 1 1 1 1 0 1 1 1 0 1 1 0 0 0 0 1 0 1 1 1 0 0 1 1 1 1 1 1 1 1 0 1 1 0 1 0 0 1 0 0 0 1 1 1 1 1 1 0 1 0 0 0 1 0 0 0 0 1 1 0 1 1 1 0 1 1 0 1 0 1 0 0 1 1 0 1 
0 0 1 0 0 0 0 0 1 0 0 1 0 0 1 1 1 1 1 0 1 1 0 0 0 0 0 0 0 0 0 0 0 0 0 0 0 0 0 0 0 1 0 0 1 1 0 0 1 1 0 0 0 0 0 0 1 0 0 0 0 1 0 1 0 0 0 0 1 0 1 0 0 0 0 0 1 0 0 0 0 0 0 0 0 0 0 0 0 0 0 1 0 0 0 0 0 0 0 0 0 0 0 0 0 0 0 0 1 0 0 0 1 0 0 
0 0 0 0 0 0 0 0 0 0 0 0 0 0 0 0 0 0 0 0 0 0 1 0 0 0 0 0 0 0 0 0 0 0 0 0 0 0 0 0 0 0 0 0 0 0 0 0 0 0 0 0 0 0 0 0 0 0 0 0 0 0 0 0 0 0 0 0 0 0 0 2 0 0 0 0 0 0 1 0 2 0 2 0 0 0 1 0 0 0 1 0 1 0 0 0 0 2 0 0 0 0 1 2 0 1 0 0 0 1 1 2 0 0 0 
1 1 2 2 2 1 2 1 2 2 1 1 1 2 2 1 2 2 2 1 2 2 2 2 2 2 1 1 1 2 2 2 2 2 2 2 2 2 2 2 2 2 1 2 1 2 1 2 1 1 2 2 2 0 1 2 1 2 2 2 2 2 2 2 2 2 2 2 2 2 2 2 2 2 2 2 2 2 2 2 2 2 2 2 2 2 2 2 2 2 2 0 2 2 2 2 2 2 2 2 2 2 2 2 2 0 2 2 2 2 2 2 2 2 2 
1 1 0 0 0 1 0 1 0 0 1 1 1 0 0 1 0 0 0 1 0 0 0 0 0 0 1 1 1 0 0 0 0 0 0 0 0 0 0 0 0 0 1 0 1 0 1 0 1 1 0 0 0 0 1 0 1 0 0 0 0 0 0 0 0 0 0 0 0 0 0 0 0 0 0 0 0 0 0 0 0 0 0 0 0 0 0 0 0 0 0 0 0 0 0 0 0 0 0 0 0 0 0 0 0 0 0 0 0 0 0 0 0 0 0 
0 0 0 0 0 0 0 0 0 0 0 0 0 0 0 0 0 0 0 0 0 0 0 1 2 1 0 0 0 0 1 2 1 1 1 1 2 0 1 2 1 0 0 0 0 0 0 0 0 0 0 0 0 0 0 0 0 0 0 0 0 0 0 0 0 0 0 0 0 0 0 0 0 0 0 0 0 0 0 0 0 0 0 0 0 0 0 0 0 0 0 0 0 0 0 0 0 0 1 0 0 0 0 0 0 0 0 0 0 0 0 0 0 0 0 
0 0 0 0 0 0 0 0 0 0 0 0 0 0 0 0 0 0 0 0 0 0 0 0 0 0 0 0 0 0 0 0 0 0 0 0 0 0 0 0 0 0 0 0 0 0 0 0 0 0 0 0 0 0 0 0 0 0 0 0 0 0 0 0 0 0 0 0 0 0 0 1 0 0 0 0 0 0 1 0 1 0 1 0 0 0 1 0 0 0 1 0 1 0 0 0 0 1 0 1 0 0 1 1 0 1 0 0 0 1 1 1 0 0 0 
0 0 1 1 1 0 1 0 1 1 0 0 0 1 1 0 1 1 1 0 1 0 2 2 2 2 2 2 2 2 2 2 2 2 2 2 2 2 2 2 2 1 0 1 0 1 0 1 0 0 1 1 1 1 0 1 0 1 1 0 0 0 1 0 1 2 0 0 0 0 0 0 0 1 0 0 0 0 0 0 0 1 0 1 1 0 0 0 0 0 0 0 0 0 0 0 0 0 0 0 0 0 0 0 0 0 1 0 0 0 0 0 0 0 0 
0 0 0 0 0 0 0 0 0 0 0 0 0 0 0 0 0 0 0 0 0 0 1 1 0 1 1 1 1 1 1 0 1 1 1 0 0 0 1 0 1 0 0 0 0 0 0 0 0 0 0 0 0 0 0 0 0 0 0 0 0 0 0 0 0 1 0 0 0 0 0 0 0 0 0 0 0 1 0 0 0 0 0 0 0 0 0 0 0 0 0 0 0 0 0 0 0 0 0 0 0 0 0 0 0 0 0 0 0 0 0 0 0 0 0 
0 0 0 0 0 0 0 0 0 0 0 0 0 0 0 0 0 0 0 0 0 0 0 1 2 1 0 0 0 0 1 2 1 1 0 1 2 1 1 2 1 0 0 0 0 0 0 0 0 0 0 0 0 0 0 0 0 0 0 0 0 0 0 0 0 0 0 0 0 0 0 0 0 0 0 0 0 0 0 0 0 0 0 0 0 0 0 0 0 0 0 0 0 0 0 0 0 0 0 0 0 0 0 0 0 0 0 0 0 0 0 0 0 0 0 
0 0 1 1 1 0 1 0 1 1 0 0 0 1 1 0 1 1 1 0 1 0 0 0 0 0 0 0 0 0 0 0 0 0 0 0 0 0 0 0 0 1 0 1 0 1 0 1 0 0 1 1 1 1 0 1 0 0 0 0 0 0 0 0 0 0 0 0 0 0 0 0 0 0 0 0 0 0 0 0 0 0 0 0 0 0 0 0 0 0 0 0 0 0 0 0 0 0 0 0 0 0 0 0 0 0 0 0 0 0 0 0 0 0 0 
0 0 0 0 0 0 0 0 0 0 0 0 0 0 0 0 0 0 0 0 0 0 1 0 0 0 1 1 2 0 0 0 0 0 0 0 0 0 0 0 0 0 0 0 0 0 0 0 0 0 0 0 0 0 0 0 0 2 2 0 0 0 0 0 0 0 0 1 0 0 0 0 0 1 1 0 0 0 0 1 0 0 0 1 1 0 0 0 0 0 0 0 0 0 0 0 0 0 0 0 0 1 0 0 0 0 0 0 0 0 0 0 0 0 0 
0 0 1 0 0 0 0 0 1 0 0 1 0 0 1 1 1 1 1 0 1 0 0 0 0 0 0 0 0 0 0 0 0 0 0 0 0 0 0 0 0 1 0 0 1 0 0 0 0 1 0 0 0 0 0 0 1 0 0 0 0 1 0 0 0 0 0 0 1 0 1 0 0 0 0 0 1 0 0 0 0 0 0 0 0 0 0 0 0 0 0 1 0 0 0 0 0 0 0 0 0 0 0 0 0 0 0 0 1 0 0 0 1 0 0 
0 0 0 0 0 0 0 0 0 0 0 0 0 0 0 0 0 0 0 0 0 0 0 0 0 0 0 0 0 0 0 0 0 0 0 0 0 0 0 0 0 0 0 0 0 0 0 0 0 0 0 0 0 0 0 0 0 0 0 0 0 0 0 0 0 0 0 0 0 0 0 1 0 0 0 0 0 0 1 0 1 0 1 0 0 0 1 0 0 0 1 0 1 0 0 0 0 1 0 1 0 0 1 1 0 1 0 0 0 1 1 1 0 0 0 
1 1 0 1 1 1 0 1 0 1 1 0 1 1 0 0 0 0 0 1 0 0 0 1 0 0 0 0 0 1 0 0 0 0 1 0 0 1 0 0 0 0 1 1 0 0 1 1 0 0 1 1 1 1 1 1 0 0 0 0 1 0 0 0 0 0 0 0 0 1 0 0 0 0 1 1 1 0 1 1 0 0 0 1 1 0 1 0 0 1 0 0 1 1 1 0 0 0 1 0 0 0 1 0 0 1 1 1 1 1 1 0 0 1 0 
0 0 1 0 0 0 0 0 1 0 0 1 0 0 1 1 1 1 1 0 1 1 0 0 0 0 0 0 0 0 0 0 0 0 0 0 0 0 0 0 0 1 0 0 1 1 0 0 1 1 0 0 0 0 0 0 1 0 0 0 0 1 0 1 0 0 0 0 1 0 1 0 0 0 0 0 1 0 0 0 0 0 0 0 0 0 0 0 0 0 0 1 0 0 0 0 0 0 0 0 0 0 0 0 0 0 0 0 1 0 0 0 1 0 0 
0 0 1 0 0 0 0 0 1 0 0 1 0 0 1 1 1 1 1 0 1 1 1 1 2 2 1 1 1 1 2 2 2 2 0 2 2 1 2 2 2 1 0 0 1 1 0 0 1 1 0 0 0 0 0 0 1 0 0 0 0 1 0 1 0 1 0 1 1 0 1 0 0 0 1 0 1 0 0 1 0 0 0 0 0 0 0 0 0 0 0 1 0 0 0 0 0 0 1 0 0 1 0 0 0 0 0 0 1 0 0 0 1 0 0 
0 0 0 0 0 0 0 0 0 0 0 0 0 0 0 0 0 0 0 0 0 0 0 0 0 0 0 0 0 0 0 0 0 0 0 0 0 0 0 0 0 0 0 0 0 0 0 0 0 0 0 0 0 0 0 0 0 1 1 0 0 0 0 0 0 0 0 0 0 0 0 1 0 0 0 0 0 0 1 0 1 0 1 0 0 0 1 0 0 0 1 0 1 0 0 0 0 1 0 1 0 0 1 1 0 1 0 0 0 1 1 1 0 0 0 
0 0 0 0 0 0 0 0 0 0 0 0 0 0 0 0 0 0 0 0 0 0 1 1 0 1 1 1 1 0 1 0 1 1 1 1 1 0 0 0 0 0 0 0 0 0 0 0 0 0 0 0 0 0 0 0 0 0 0 0 0 1 0 0 0 1 0 0 0 0 0 0 0 0 0 0 0 0 0 0 0 0 0 0 0 0 0 0 0 0 0 0 0 0 0 0 0 0 0 0 0 0 0 0 0 0 0 0 0 0 0 0 0 0 0 
1 1 0 0 0 1 0 1 1 0 1 1 1 0 0 1 0 0 0 0 0 1 0 0 0 0 0 0 0 0 0 0 0 0 0 0 0 0 0 0 0 0 1 0 1 1 1 1 1 1 0 0 0 0 1 0 1 0 0 0 0 0 0 0 0 0 0 0 0 0 0 0 0 0 0 0 0 0 0 0 0 0 0 0 0 0 0 0 0 0 0 0 0 0 0 0 0 0 0 0 0 0 0 0 0 0 0 0 0 0 0 0 0 0 0 
1 1 0 1 1 1 1 1 0 1 0 0 1 1 0 0 0 0 0 1 0 0 0 1 0 0 0 0 0 1 0 0 0 0 1 0 0 1 1 0 0 0 1 0 0 0 1 1 0 0 1 1 0 1 1 0 0 0 0 1 1 0 0 0 0 0 0 0 1 1 0 0 1 0 1 1 1 0 1 1 0 0 0 1 1 0 1 0 0 0 1 0 1 1 0 1 0 1 1 0 1 0 0 0 1 1 0 1 1 1 1 0 0 1 0 
0 0 0 0 0 0 0 0 0 0 0 0 0 0 0 0 0 0 0 0 0 0 0 1 2 1 0 0 0 1 1 2 1 1 0 1 0 1 2 2 2 0 0 0 0 0 0 0 0 0 0 0 0 0 0 0 0 2 2 2 2 0 2 1 2 1 1 0 1 1 0 0 2 0 1 1 1 0 1 1 0 0 1 1 1 1 0 1 0 1 1 0 1 1 0 1 1 1 1 0 1 0 0 0 2 1 0 0 1 1 1 0 0 1 1 
0 0 0 0 0 1 1 1 1 0 1 1 1 0 1 1 0 0 1 0 0 1 0 1 2 1 0 0 1 2 1 2 1 1 1 1 1 2 2 2 2 0 1 0 1 1 1 1 1 1 0 0 0 0 1 0 1 1 1 1 1 0 1 1 1 0 1 1 0 1 0 0 0 0 1 1 0 1 0 1 0 0 0 0 0 0 0 0 0 0 0 0 0 1 1 1 0 0 1 0 1 1 0 0 0 0 0 0 0 0 0 0 0 1 0 
0 0 0 0 0 0 0 0 0 0 0 0 0 0 0 0 0 0 0 0 0 0 0 1 2 1 0 0 1 1 1 2 1 1 0 1 1 1 2 2 2 0 0 0 0 0 0 0 0 0 0 0 0 0 0 0 0 0 0 0 0 0 0 0 0 0 0 0 0 0 0 0 0 0 0 0 0 0 0 0 0 0 0 0 0 0 0 0 0 0 0 0 0 0 0 0 0 0 0 0 0 0 0 0 0 0 0 0 0 0 0 0 0 0 0 
0 0 1 0 0 1 1 1 2 0 1 2 1 0 2 2 1 1 2 0 1 2 1 1 2 2 1 1 2 2 2 2 2 2 1 2 2 2 2 2 2 1 1 0 1 2 1 1 2 2 0 0 0 0 1 0 2 1 0 2 2 1 2 2 2 1 1 1 2 2 1 0 2 1 2 2 2 1 2 2 1 1 2 2 2 1 0 0 1 1 2 1 2 2 1 2 1 2 2 0 2 1 0 0 1 2 1 1 2 2 2 0 1 2 1 
1 1 0 1 1 1 1 1 0 1 1 0 1 1 0 0 0 0 0 1 0 0 0 1 2 1 1 1 2 1 1 2 1 1 0 1 1 1 2 2 2 0 1 1 0 0 1 1 0 0 1 1 1 1 1 1 0 0 0 0 0 0 0 0 0 0 0 0 0 0 0 0 0 0 0 0 0 0 0 0 0 0 0 0 0 0 0 1 0 0 0 0 0 0 0 0 0 0 0 0 0 0 0 0 1 0 0 1 0 0 0 0 0 0 0 
0 0 0 0 0 1 1 1 1 0 1 1 1 0 1 1 0 0 1 0 0 1 1 0 0 1 1 1 1 0 1 0 1 1 0 1 1 0 0 0 0 0 1 0 0 1 1 1 1 1 0 0 0 0 1 0 1 2 1 1 1 0 1 1 1 0 1 1 0 1 0 1 0 1 1 1 0 0 1 1 1 1 1 1 1 0 1 0 0 0 1 0 1 1 1 1 0 1 1 1 0 1 1 1 0 1 1 0 0 1 1 1 0 1 0 
0 0 0 0 0 1 0 1 1 0 1 1 0 0 1 1 0 0 1 0 0 0 1 2 1 1 2 2 2 0 1 2 2 1 2 1 2 2 2 2 2 0 1 0 0 1 1 1 0 1 0 0 0 0 1 0 1 2 1 0 1 0 2 1 2 1 2 2 0 1 1 2 1 2 1 1 0 0 1 1 2 2 1 1 1 1 2 2 0 1 1 1 1 0 2 1 0 1 1 2 1 2 2 2 1 1 2 1 0 1 1 2 1 1 1 
1 1 0 1 1 1 1 1 0 1 1 0 1 1 0 0 0 0 0 1 0 0 2 0 1 2 0 0 0 0 2 0 1 2 0 2 1 0 0 0 0 0 1 1 0 0 1 1 0 0 1 1 0 1 1 1 0 0 1 1 1 1 0 0 0 1 0 0 0 1 0 0 0 0 1 1 1 0 1 1 0 1 1 1 1 0 0 0 0 0 0 0 1 1 0 1 0 1 1 0 1 0 0 0 1 1 0 1 1 1 1 0 0 1 0 
0 0 0 0 0 1 1 1 1 0 1 1 1 0 1 1 0 0 1 0 0 1 0 0 0 0 0 0 0 0 0 0 0 0 0 0 0 0 0 0 0 0 1 0 0 1 1 1 1 1 0 0 0 0 1 0 1 0 0 0 0 0 0 0 0 0 0 0 0 0 0 0 0 0 0 0 0 0 0 0 0 0 0 0 0 0 0 0 0 0 0 0 0 0 0 0 0 0 0 0 0 0 0 0 0 0 0 0 0 0 0 0 0 0 0 
0 0 0 0 0 0 0 0 0 0 0 0 0 0 0 0 0 0 0 0 0 0 1 0 1 1 0 0 0 0 1 0 0 1 0 1 0 0 0 0 0 0 0 0 0 0 0 0 0 0 0 0 0 0 0 0 0 1 1 1 1 1 1 1 1 1 1 0 0 0 0 0 0 0 0 0 0 0 0 0 0 0 0 0 0 0 0 0 0 0 0 0 0 0 0 0 0 0 0 0 0 0 0 0 0 0 0 0 0 0 0 0 0 0 0 
0 0 1 0 0 0 0 0 1 0 0 1 0 0 1 1 1 1 1 0 1 1 0 1 0 0 0 0 0 1 0 0 0 0 1 0 0 1 0 0 0 1 0 0 1 1 0 0 1 1 0 0 0 0 0 0 1 0 0 0 0 1 0 1 0 0 0 0 0 0 1 0 0 0 0 0 1 0 0 0 0 0 0 0 0 0 0 1 0 0 0 1 0 0 0 0 0 0 0 0 0 0 0 0 1 0 0 1 1 0 0 0 1 0 0 
0 0 1 0 0 0 0 0 1 0 0 1 0 0 1 1 1 1 1 0 1 1 1 0 1 1 1 1 1 0 1 0 0 1 0 1 0 0 0 0 0 1 0 0 1 1 0 0 1 1 0 0 0 0 0 0 1 2 2 2 2 2 1 2 1 1 1 1 2 2 1 1 1 0 2 2 2 1 2 2 1 0 2 1 1 1 1 1 2 1 2 1 2 2 1 2 1 2 2 1 2 1 1 1 2 2 0 1 2 2 2 1 1 2 1 
0 0 0 0 0 0 0 0 0 0 0 0 0 0 0 0 0 0 0 0 0 0 0 1 1 0 0 0 1 1 0 2 1 0 0 0 1 1 2 2 2 0 0 0 0 0 0 0 0 0 0 0 0 0 0 0 0 0 0 0 0 0 0 0 0 0 0 0 0 1 0 0 0 0 0 1 0 1 0 0 0 0 0 0 0 0 0 0 0 0 0 0 0 1 1 1 0 0 0 0 1 0 0 0 0 0 0 0 0 0 0 0 0 1 0 
1 1 2 1 1 0 0 0 0 1 0 0 0 1 0 0 2 2 0 1 2 0 0 0 0 0 0 0 0 0 0 0 0 0 0 0 0 0 0 0 0 2 0 1 2 0 0 0 0 0 1 1 1 1 0 1 0 0 0 0 0 0 0 0 0 0 0 0 0 0 0 0 0 0 0 0 0 0 0 0 0 0 0 0 0 0 0 0 0 0 0 0 0 0 0 0 0 0 0 0 0 0 0 0 0 0 0 0 0 0 0 0 0 0 0 
1 1 1 1 1 1 1 1 1 1 1 1 1 1 1 1 1 1 1 1 1 1 2 2 2 2 2 2 2 2 2 2 2 2 2 2 2 2 2 2 2 1 1 1 1 1 1 1 1 1 1 1 1 1 1 1 1 2 2 2 2 2 2 2 2 2 2 2 2 2 2 2 2 2 2 2 2 2 2 2 2 2 2 2 2 2 2 2 2 2 2 2 2 2 2 2 2 2 2 2 2 2 2 2 2 2 2 2 2 2 2 2 2 2 2 
1 1 1 1 1 0 0 0 0 1 0 0 0 1 0 0 1 1 0 1 1 0 0 1 0 0 1 1 1 1 0 0 0 0 1 0 0 1 0 0 0 0 0 1 1 0 0 0 0 0 1 1 1 1 0 1 0 0 0 0 0 0 0 0 0 0 0 1 0 0 0 0 1 0 1 0 0 0 0 1 0 0 0 0 0 1 0 0 0 1 0 0 0 0 0 0 1 0 1 0 0 1 0 0 0 0 0 0 0 0 0 0 0 0 1 
0 0 1 0 0 0 0 0 1 0 0 1 0 0 1 1 1 1 1 0 1 1 0 0 0 0 0 0 0 0 0 0 0 0 0 0 0 0 0 0 0 0 0 0 1 1 0 0 1 1 0 0 1 0 0 0 1 0 0 0 0 1 0 1 0 0 0 0 1 0 1 0 0 0 0 0 1 0 0 0 0 0 0 0 0 0 0 0 0 0 0 0 0 0 0 0 0 0 0 0 0 0 0 0 0 0 0 0 1 0 0 0 1 0 0 
1 1 1 1 1 2 2 2 2 1 2 2 2 1 2 1 1 1 2 1 1 2 1 1 0 0 1 1 0 0 1 0 1 1 1 1 1 0 0 0 0 1 2 1 1 2 2 2 2 2 1 1 1 1 2 1 2 1 1 0 0 1 1 1 1 1 1 2 1 0 2 2 2 1 1 1 1 1 1 0 2 1 1 0 0 2 2 1 0 2 1 2 1 0 1 0 2 1 1 2 0 2 2 2 0 1 1 1 1 1 1 2 2 0 2 
0 0 0 0 0 0 0 0 0 0 0 0 0 0 0 0 0 0 0 0 0 0 0 0 0 0 0 0 0 0 0 0 0 0 0 0 0 0 0 0 0 0 0 0 0 0 0 0 0 0 0 0 0 0 0 0 0 0 0 1 1 0 0 0 0 0 0 0 1 1 0 0 0 0 1 0 1 0 1 0 0 0 1 1 1 0 0 1 2 0 1 0 1 1 0 1 0 1 1 0 1 0 0 0 2 1 0 1 1 1 1 1 0 1 0 
1 1 1 1 1 1 1 1 1 1 1 1 1 1 1 1 1 1 1 1 1 1 2 2 2 2 2 2 2 2 2 2 2 2 2 2 2 2 2 2 2 1 1 1 1 1 1 1 1 1 1 1 1 1 1 1 1 1 1 2 2 1 2 1 2 2 2 1 1 2 1 1 2 2 1 2 1 2 1 1 0 2 1 2 2 2 1 1 1 2 1 1 1 2 2 2 2 1 1 1 2 1 1 1 1 1 2 1 1 1 1 1 1 2 2 
1 1 0 1 1 2 2 2 2 1 2 2 2 1 2 1 1 1 2 1 1 2 2 2 2 2 2 2 2 2 2 2 2 2 0 2 2 2 2 2 2 0 2 1 1 2 2 2 2 2 1 1 1 1 2 1 2 2 2 2 0 2 2 2 2 2 2 2 2 2 2 2 2 2 2 2 2 2 2 2 2 2 2 2 2 2 2 1 0 2 0 2 2 2 2 2 2 2 2 2 2 0 2 2 1 2 2 1 2 0 2 2 2 2 2 
0 0 1 0 0 1 1 1 2 0 1 2 1 0 2 1 1 1 2 0 1 2 0 0 0 0 0 0 0 0 0 0 0 0 0 0 1 0 0 0 0 1 2 0 1 2 2 1 2 2 0 0 1 0 1 0 2 0 0 0 0 1 0 1 0 0 0 0 2 0 1 0 0 0 0 0 1 0 0 0 0 0 0 0 0 0 0 0 0 0 0 2 0 0 0 0 0 0 0 0 0 0 0 0 0 0 0 0 1 0 0 0 1 0 0 
0 0 0 0 0 1 1 1 1 0 1 1 1 0 1 0 0 0 1 0 0 1 0 0 0 0 0 0 0 0 0 0 0 0 0 0 1 0 0 0 0 0 2 0 0 1 2 1 1 1 0 0 2 0 1 0 1 0 0 0 0 0 0 0 0 0 0 0 0 0 0 0 0 0 0 0 0 0 0 0 0 0 0 0 0 0 0 0 0 0 0 0 0 0 0 0 0 0 0 0 0 0 0 0 0 0 0 0 0 0 0 0 0 0 0 
1 1 0 1 1 1 1 1 0 1 1 0 1 1 0 0 0 0 0 1 0 0 0 0 0 0 0 0 0 0 0 0 1 0 0 0 0 0 0 1 1 0 0 0 0 0 0 1 0 0 0 0 0 0 1 1 0 0 0 0 0 0 0 0 0 0 0 0 0 0 0 0 0 0 0 0 0 0 0 0 0 0 0 0 0 0 0 0 0 0 0 0 0 0 0 0 0 0 0 0 0 0 0 0 0 0 0 0 0 0 0 0 0 0 0 
0 0 1 0 0 0 0 0 1 0 0 1 0 0 1 1 1 1 1 0 1 1 0 0 0 1 2 1 2 0 0 0 0 0 0 0 0 0 0 0 0 1 0 0 1 1 0 0 1 1 0 0 0 0 0 0 1 0 0 2 2 2 0 2 0 0 0 0 2 1 1 0 0 0 2 0 2 0 1 2 0 0 1 1 1 0 0 0 1 0 1 1 1 0 0 1 0 1 2 0 1 0 0 0 1 1 0 0 0 1 1 0 1 1 0 
1 1 1 1 1 1 1 1 1 1 1 1 1 1 1 1 1 1 1 1 1 1 2 2 2 2 2 1 2 2 2 1 1 2 1 2 1 2 0 1 1 1 1 1 1 1 0 1 1 1 1 1 0 0 1 1 1 2 2 2 2 1 1 1 1 1 2 0 1 2 1 1 1 0 1 1 1 1 2 1 1 0 2 1 1 1 1 1 2 1 2 0 2 1 1 2 1 2 1 1 2 0 1 1 2 2 0 0 1 2 2 1 0 2 1 
1 1 1 1 1 1 1 1 1 1 1 1 1 1 1 1 1 1 1 1 1 1 1 1 0 0 0 1 0 0 1 1 2 1 1 1 2 0 0 1 1 1 1 1 1 1 0 1 1 1 1 1 2 0 1 1 1 0 0 1 1 1 1 1 1 1 1 1 2 1 2 1 1 1 1 1 2 1 1 1 1 1 1 1 1 1 1 1 1 1 1 2 1 1 1 1 1 1 1 1 1 1 1 1 1 1 1 0 2 1 1 1 2 1 1 
0 0 0 0 0 0 0 0 0 0 0 0 0 0 0 0 0 0 0 0 0 0 1 1 2 2 1 0 1 1 1 1 0 1 0 1 0 1 1 1 1 0 0 1 0 0 0 0 0 0 0 0 0 0 0 0 0 1 1 1 1 1 2 1 2 2 1 0 0 0 0 0 0 0 0 0 0 0 0 0 0 0 0 0 0 0 0 0 0 0 0 0 0 0 0 0 0 0 0 0 0 0 0 0 0 0 0 0 0 0 0 0 0 0 0 
1 1 1 1 1 0 0 0 1 1 0 0 0 1 0 1 1 1 0 1 1 0 0 0 0 0 0 0 0 0 0 0 0 0 0 0 0 0 0 0 0 1 0 1 0 0 0 0 0 0 1 1 1 1 0 1 0 0 0 0 0 0 0 0 0 0 0 0 0 0 0 0 0 0 0 0 0 0 0 0 0 0 0 0 0 0 0 0 0 0 0 0 0 0 0 0 0 0 0 0 0 0 0 0 0 0 0 0 0 0 0 0 0 0 0 
0 0 0 0 0 0 0 0 0 0 0 0 0 0 0 0 0 0 0 0 0 0 1 1 2 2 2 0 2 2 1 1 0 1 1 1 0 2 1 1 1 0 0 0 0 0 0 0 0 0 0 0 0 0 0 0 0 2 0 2 2 0 2 2 2 1 1 0 2 0 0 0 1 0 1 0 2 0 2 1 0 0 2 1 1 1 0 0 2 1 2 0 2 0 0 1 1 1 1 0 1 0 0 1 2 2 0 0 2 2 2 0 0 1 1 
0 0 0 0 0 0 0 0 0 0 0 0 0 0 0 0 0 0 0 0 0 0 1 1 2 2 2 2 2 1 1 1 0 1 1 2 0 1 1 1 1 0 0 0 0 0 0 0 0 0 0 0 0 0 0 0 0 2 1 1 1 0 1 1 1 0 1 2 0 2 1 2 1 1 1 2 0 2 1 1 2 1 1 0 0 1 2 2 1 1 1 1 1 2 2 1 1 1 1 2 1 2 2 2 1 1 1 2 1 1 1 2 1 1 1 
0 2 1 2 2 1 2 0 1 0 0 2 1 0 2 2 1 1 2 1 1 1 2 2 1 1 2 0 2 2 1 1 2 1 2 0 0 2 1 1 1 0 2 0 0 0 1 2 0 2 1 1 1 2 1 1 1 1 2 2 2 1 1 1 2 2 2 2 2 2 2 2 2 2 2 2 2 2 2 2 2 2 2 2 2 2 2 2 2 2 2 2 2 2 2 2 2 2 2 2 2 2 2 2 2 2 2 2 2 2 2 2 2 2 2 
0 0 0 0 0 0 0 0 0 0 0 0 0 0 0 0 0 0 0 0 0 0 1 0 0 1 0 0 0 0 0 1 1 0 1 0 1 0 0 0 1 0 0 0 0 0 0 0 0 0 0 0 0 0 0 0 0 0 0 1 1 0 0 0 0 0 1 1 0 1 0 1 0 1 0 0 0 0 1 1 1 0 0 1 1 1 1 0 1 0 0 1 0 0 0 0 0 0 0 1 0 1 1 0 0 1 1 1 1 1 0 1 1 1 0 
0 0 0 0 0 0 0 0 0 0 0 0 0 0 0 0 0 0 0 0 0 0 0 0 0 0 0 0 0 0 0 0 0 0 0 0 0 0 0 0 0 0 0 0 0 0 0 0 0 0 0 0 0 0 0 0 0 0 0 0 0 0 0 0 0 0 0 0 0 1 0 1 0 1 0 1 1 0 0 0 1 0 1 1 0 0 1 0 0 1 1 0 0 1 1 0 0 1 0 0 1 0 1 0 0 0 0 0 0 0 1 1 1 1 0 
1 2 2 2 2 1 2 1 1 1 1 2 1 0 2 2 1 1 2 2 2 2 2 2 2 2 2 2 2 2 2 1 2 2 2 1 1 2 1 1 1 0 2 1 1 2 2 2 1 0 1 2 2 2 0 2 2 2 2 2 2 0 1 2 2 2 2 2 2 2 2 2 2 2 2 2 2 2 2 2 2 2 2 2 2 2 2 2 0 2 2 2 2 2 2 2 2 2 2 2 2 2 2 2 2 2 2 2 2 2 2 2 2 2 2 
0 0 0 0 0 0 0 0 0 0 0 0 0 0 0 0 0 0 0 0 0 0 1 1 0 1 1 1 1 1 0 1 0 0 2 0 1 1 0 0 1 0 0 0 0 0 0 0 0 0 0 0 0 0 0 0 0 1 1 2 0 0 1 0 1 0 0 0 1 1 1 1 0 1 0 1 1 0 0 0 1 0 1 1 0 0 1 0 0 1 1 1 1 1 1 0 0 1 0 0 1 0 1 0 0 0 0 0 1 0 1 1 1 1 0 
1 2 1 2 2 2 2 0 0 1 0 2 2 1 2 2 2 2 2 1 1 1 2 2 2 2 2 2 2 2 2 2 2 2 2 2 2 2 2 2 2 1 2 1 1 2 1 2 1 2 2 1 0 2 1 1 1 2 1 2 2 0 2 2 2 2 0 2 0 2 1 2 0 0 1 1 1 1 2 2 2 1 1 2 2 2 2 1 2 1 1 2 1 1 1 1 1 0 1 2 1 2 2 0 1 2 2 2 2 2 1 2 2 2 1 
0 2 1 2 2 1 2 0 1 0 0 2 1 0 2 2 1 1 2 1 1 1 1 2 1 0 2 2 2 2 1 0 1 1 1 1 0 2 1 1 0 0 2 0 0 2 1 2 0 2 1 1 1 2 1 1 1 0 2 0 1 1 0 1 1 2 1 1 0 1 0 0 1 1 1 1 1 1 1 1 0 1 0 1 1 1 0 1 1 0 0 0 0 1 1 1 1 0 1 1 1 1 0 1 1 1 1 1 0 1 0 0 1 1 1 
0 0 0 0 0 0 0 0 0 0 0 0 0 0 0 0 0 0 0 0 0 0 0 1 1 1 0 0 0 1 1 0 0 1 1 0 0 0 0 0 0 0 0 0 0 0 0 0 0 0 0 0 0 0 0 0 0 1 0 0 0 1 0 1 0 0 0 0 0 0 0 0 0 0 0 0 0 1 0 0 0 0 0 0 1 0 0 0 0 0 0 0 0 0 0 1 0 0 0 0 0 0 0 0 0 0 1 0 0 0 0 0 0 0 0 
1 0 0 0 0 1 0 1 1 1 1 0 1 1 0 0 1 1 0 0 0 0 0 0 0 0 0 0 0 0 0 1 0 0 0 0 0 0 1 1 1 1 0 1 1 0 0 0 1 0 1 0 0 0 0 0 0 0 0 0 0 0 1 0 0 0 0 0 0 0 0 0 0 0 0 0 0 0 0 0 0 0 0 0 0 0 0 0 0 0 0 0 0 0 0 0 0 0 0 0 0 0 0 0 0 0 0 0 0 0 0 0 0 0 0 
1 2 2 2 2 1 2 1 1 1 1 2 1 1 2 2 1 1 2 2 2 2 2 2 2 2 2 2 2 2 2 1 2 2 2 0 0 2 1 1 1 1 2 1 1 2 2 2 0 2 1 2 2 2 2 2 0 2 2 2 2 2 1 2 2 2 2 2 2 2 2 2 2 2 2 2 2 2 2 2 2 2 2 2 2 2 2 2 2 2 2 2 2 2 2 2 2 2 2 2 2 2 2 2 2 2 2 2 2 2 2 2 2 2 2 
1 2 2 2 2 1 2 1 1 1 1 2 1 1 2 2 1 1 2 2 2 2 2 2 2 2 2 2 2 2 2 1 1 2 2 1 1 2 1 1 1 1 2 1 1 2 2 2 1 2 1 2 2 2 2 2 2 2 2 2 1 2 1 2 2 2 1 1 2 1 2 1 2 1 2 2 2 2 1 1 1 2 2 1 1 1 1 2 1 2 2 1 2 2 2 2 2 2 2 1 2 1 1 2 2 1 1 1 1 1 2 1 1 1 2 
1 1 2 1 1 0 1 1 0 1 1 1 0 1 1 1 0 0 1 2 2 2 1 1 1 2 1 1 1 1 1 1 1 1 2 0 1 1 0 0 1 1 1 1 1 1 2 1 1 1 0 2 2 1 2 2 2 2 1 2 1 1 1 1 1 0 1 2 2 2 2 2 1 2 2 2 2 1 1 2 2 2 2 2 1 1 2 2 2 2 2 2 2 2 2 1 1 2 2 1 2 2 2 1 2 1 1 2 2 1 2 2 2 2 1 
0 0 0 0 0 0 0 0 0 0 0 0 0 0 0 0 0 0 0 0 0 0 0 0 0 0 0 0 0 0 0 0 0 0 0 0 0 0 0 0 0 0 0 0 0 0 0 0 0 0 0 0 0 0 0 0 0 0 0 0 0 0 0 0 0 0 0 0 1 1 1 0 1 1 1 2 1 1 0 0 0 2 1 1 0 0 0 1 0 1 1 0 1 2 2 1 1 1 1 0 2 0 0 1 1 0 0 0 0 0 1 0 0 1 1 
0 0 0 0 0 0 0 0 0 0 0 0 0 0 0 0 0 0 0 0 0 0 0 0 0 0 0 0 0 0 0 0 1 0 0 0 0 0 0 0 0 0 0 0 0 0 0 0 0 0 0 0 0 0 0 0 0 2 0 1 1 0 1 0 1 0 1 1 1 1 1 2 0 1 1 0 0 0 1 2 2 0 1 1 1 1 2 1 2 1 1 2 1 0 0 0 0 1 0 1 0 1 2 0 0 1 1 2 2 1 1 2 2 1 0 
0 0 0 0 0 0 0 0 0 0 0 0 0 0 0 0 0 0 0 0 0 0 0 1 0 0 0 0 0 1 0 0 0 0 1 0 0 0 0 0 0 0 0 0 0 0 0 0 0 0 0 0 0 0 0 0 0 0 0 0 0 0 0 0 0 0 0 0 1 1 1 0 1 1 1 2 1 1 0 0 0 2 1 1 0 0 0 1 2 1 1 0 1 2 2 1 1 1 1 0 2 0 0 1 1 0 0 0 0 0 1 0 0 1 1 
0 1 1 1 1 0 1 0 0 0 0 1 0 0 1 1 0 0 1 1 1 1 0 0 0 0 1 1 1 0 0 0 0 0 0 0 0 1 0 0 0 0 1 0 0 1 1 1 0 1 0 1 1 1 1 1 1 0 1 0 0 0 0 0 0 0 0 1 0 0 0 0 0 0 0 0 0 1 0 0 0 0 0 0 1 0 0 0 0 0 0 0 0 0 0 1 0 0 1 0 0 1 0 0 1 0 1 0 0 0 0 0 0 0 0 
0 0 0 0 0 0 0 0 0 0 0 0 0 0 0 0 0 0 0 0 0 0 0 0 0 0 0 0 0 0 0 0 1 0 0 0 0 0 0 0 0 0 0 0 0 0 0 0 0 0 0 0 0 0 0 0 0 0 0 0 1 0 0 0 0 0 1 1 0 1 0 1 0 1 0 0 0 0 1 1 1 0 0 1 1 1 1 0 1 0 0 1 0 0 0 0 0 0 0 1 0 1 1 0 0 1 1 1 1 1 0 1 1 1 0 
0 1 1 1 1 0 1 0 0 0 0 1 0 0 1 1 0 0 1 1 1 1 1 1 0 1 0 0 0 1 0 1 0 0 2 0 1 0 0 0 1 0 1 0 0 1 1 1 0 1 0 1 1 1 1 1 1 1 0 2 0 0 1 0 1 0 0 1 2 1 2 0 1 1 2 2 2 1 0 1 0 2 1 1 0 0 0 2 1 1 1 1 1 2 2 1 1 1 2 0 2 1 0 1 2 0 0 1 1 0 1 0 1 1 1 
0 0 0 0 0 0 0 0 0 0 0 0 0 0 0 0 0 0 0 0 0 0 1 0 0 1 1 1 1 0 0 1 0 0 1 0 1 1 0 0 1 0 0 0 0 0 0 0 0 0 0 0 0 0 0 0 0 0 0 1 0 0 0 0 0 0 0 0 0 0 0 1 0 0 0 0 0 0 0 0 1 0 1 0 0 0 1 0 0 1 1 0 1 0 0 0 0 1 0 0 0 0 1 0 0 0 0 0 0 0 1 1 0 0 0 
1 2 2 2 2 1 2 1 1 1 1 2 1 1 2 2 1 1 2 2 2 2 2 2 2 2 2 2 2 2 2 1 2 2 2 1 1 2 1 1 1 1 2 1 1 2 2 2 1 2 1 2 2 2 2 2 2 2 2 2 2 2 1 2 2 2 2 2 2 2 2 2 2 2 2 2 2 2 2 2 2 2 2 2 2 2 2 2 2 2 2 2 2 2 2 2 2 2 2 2 2 2 2 2 2 2 2 2 2 2 2 2 2 2 2 
1 0 0 0 0 1 0 1 1 1 1 0 1 1 0 0 1 1 0 0 0 0 1 0 0 1 0 0 0 0 0 2 0 0 1 1 2 0 1 1 2 1 0 1 1 0 0 0 1 0 1 0 0 0 0 0 0 1 0 2 0 0 2 0 1 0 0 0 1 0 1 0 0 0 0 0 0 0 0 0 0 0 0 0 0 0 0 0 0 0 0 1 0 0 0 0 0 0 0 0 0 0 0 0 0 0 0 0 1 0 0 0 0 0 0 
0 1 0 1 1 1 1 0 1 0 0 1 1 0 1 1 1 1 1 0 0 0 2 1 1 1 2 2 2 1 1 1 1 1 1 1 1 2 0 1 1 0 1 0 0 1 0 1 0 1 1 0 0 1 0 0 0 1 1 2 1 1 1 1 2 2 1 0 1 0 1 0 1 0 0 0 0 0 1 0 0 0 0 0 0 1 0 0 0 0 0 1 0 0 0 0 1 0 0 1 0 0 0 1 0 1 0 0 1 1 0 0 0 0 1 
0 1 0 1 1 1 1 0 1 0 0 1 1 0 1 1 1 1 1 0 0 0 2 1 1 1 1 1 1 1 1 1 1 1 1 1 1 1 1 1 1 0 1 0 0 1 0 1 0 1 1 0 0 1 0 0 0 0 1 1 1 1 0 1 1 2 1 0 0 0 0 0 1 0 1 0 0 0 1 1 0 0 0 0 0 1 0 1 1 0 0 0 0 0 0 0 1 0 0 1 0 0 0 1 0 1 0 1 0 1 0 0 0 0 1 
0 0 0 0 0 0 0 0 0 0 0 0 0 0 0 0 0 0 0 0 0 0 0 0 0 0 0 0 0 0 0 0 0 0 0 0 0 0 0 0 0 0 0 0 0 0 0 0 0 0 0 0 0 0 0 0 0 0 0 0 0 0 0 0 0 0 0 0 1 0 1 0 1 0 1 1 1 1 0 0 0 1 1 0 0 0 0 1 0 1 1 0 1 1 1 1 1 1 1 0 1 0 0 1 1 0 0 0 0 0 1 0 0 0 1 
0 2 1 2 2 1 2 0 1 0 0 1 1 0 2 2 1 1 2 1 1 1 2 2 2 2 2 2 2 2 2 1 2 2 2 1 1 2 1 1 1 0 2 0 0 2 1 2 0 2 1 1 1 2 1 1 1 2 2 2 2 2 1 2 2 2 2 2 2 2 2 2 2 2 2 2 1 1 0 2 2 2 2 2 1 2 2 2 2 2 2 2 2 2 2 1 2 2 2 2 2 2 2 2 2 2 1 2 2 2 2 2 1 2 2 
0 1 0 1 1 1 1 0 1 0 0 1 1 0 1 1 1 1 1 0 0 0 1 1 1 0 1 1 1 1 1 0 1 1 0 1 0 1 1 1 0 0 1 0 0 1 0 1 0 1 1 0 0 1 0 0 0 0 1 0 1 1 0 1 1 2 1 0 0 0 0 0 1 0 0 0 0 0 1 0 0 0 0 0 0 1 0 0 0 0 0 0 0 0 0 0 1 0 0 1 0 0 0 1 0 1 0 0 0 1 0 0 0 0 1 
0 0 0 0 0 0 0 0 0 0 0 0 0 0 0 0 0 0 0 0 0 0 0 0 0 0 0 0 0 0 0 0 0 0 0 0 0 0 0 0 0 0 0 0 0 0 0 0 0 0 0 0 0 0 0 0 0 1 1 1 0 0 1 0 1 0 0 0 0 1 1 1 0 1 0 1 0 1 0 0 1 1 1 1 1 0 1 0 0 1 1 1 0 1 1 1 0 1 0 0 1 0 0 0 0 0 1 0 1 0 1 1 0 1 0 
0 1 0 1 1 1 1 0 1 0 0 0 1 0 1 1 1 1 1 0 0 0 1 2 1 0 1 1 1 2 1 0 0 1 1 1 0 1 1 1 0 0 1 0 0 1 0 1 0 1 0 0 0 0 0 0 0 0 2 0 1 1 0 1 1 2 1 0 0 1 0 1 1 1 0 1 0 1 1 0 1 1 1 1 1 1 1 0 0 1 1 0 0 1 1 1 1 1 0 1 1 0 0 1 0 1 1 0 0 1 1 1 0 1 1 
0 1 1 1 1 0 1 0 0 0 0 1 0 0 1 1 0 0 1 1 1 1 0 0 0 0 0 0 0 0 0 0 0 0 0 0 0 0 0 0 0 0 1 0 0 1 1 1 0 1 0 1 1 1 1 1 1 0 0 0 0 0 0 0 0 0 0 1 0 0 0 0 0 0 0 0 0 0 0 0 0 0 0 0 0 0 0 0 0 0 0 0 0 0 0 0 0 0 1 0 0 1 0 0 1 0 0 0 0 0 0 0 0 0 0 
1 1 1 1 1 1 1 1 1 1 1 1 1 1 1 1 1 1 1 1 1 1 0 0 0 0 0 0 0 0 0 1 0 0 0 1 1 0 1 1 1 1 1 1 1 1 1 1 1 1 1 1 1 1 1 1 1 0 0 0 0 0 1 0 0 0 0 1 0 0 0 0 0 0 0 0 0 1 0 0 0 0 0 0 1 0 0 0 0 0 0 0 0 0 0 1 0 0 1 0 0 1 0 0 1 0 1 0 0 0 0 0 0 0 0 
0 1 1 1 1 0 1 0 0 0 0 1 0 0 1 1 0 0 1 1 1 1 0 0 0 0 0 0 0 0 0 0 0 0 0 0 0 0 0 0 0 0 1 0 0 1 1 1 0 1 0 1 1 1 1 1 1 0 0 0 0 0 0 0 0 0 0 1 0 0 0 0 0 0 0 0 0 0 0 0 0 0 0 0 0 0 0 0 0 0 0 0 0 0 0 0 0 0 1 0 0 1 0 0 1 0 0 0 0 0 0 0 0 0 0 
1 2 2 2 2 1 2 1 1 1 1 2 1 1 2 2 1 1 2 2 2 2 2 2 2 2 2 2 2 2 2 1 2 2 2 1 1 2 1 1 1 1 2 1 1 2 2 2 1 2 1 2 2 2 2 2 2 2 2 2 2 2 1 2 2 2 2 2 2 2 2 2 2 2 2 2 2 2 2 2 2 2 2 2 2 2 2 2 2 2 2 2 2 2 2 2 2 2 2 2 2 2 2 2 2 2 2 2 2 2 2 2 2 2 2 
1 1 0 1 1 2 1 1 2 1 1 1 2 1 1 1 2 2 1 0 0 0 2 2 2 2 2 2 2 2 2 2 1 2 2 2 2 2 2 2 2 1 1 1 1 1 0 1 1 1 2 0 0 1 0 0 0 2 2 2 1 2 2 2 2 2 1 0 1 1 1 1 1 1 0 1 1 1 1 0 1 1 1 1 1 1 1 0 0 1 1 1 1 1 1 1 1 1 0 1 1 0 1 1 0 1 1 0 1 1 1 1 1 1 1 
1 0 1 0 0 0 0 1 0 1 1 0 0 1 0 0 0 0 0 1 1 1 0 0 0 0 0 0 0 0 0 0 0 0 0 0 0 0 0 0 0 1 0 1 1 0 1 0 1 0 0 1 1 0 1 1 1 0 0 0 0 0 0 0 0 0 0 0 0 0 0 0 0 0 0 0 0 0 0 0 0 0 0 0 0 0 0 0 0 0 0 0 0 0 0 0 0 0 0 0 0 0 0 0 0 0 0 0 0 0 0 0 0 0 0 
1 1 2 1 1 0 1 1 0 1 1 1 0 1 1 1 0 0 1 2 2 2 1 1 0 1 0 0 0 1 0 1 1 0 2 0 1 0 0 0 1 1 1 1 1 1 2 1 1 1 0 2 2 1 1 2 2 0 1 1 1 0 0 0 0 0 1 2 0 1 0 2 0 1 1 0 0 0 1 2 2 0 1 1 1 1 2 1 1 1 1 1 1 0 0 0 0 1 1 1 0 2 2 0 1 1 1 2 1 1 1 2 2 1 0 
0 0 0 0 0 0 0 0 0 0 0 0 0 0 0 0 0 0 0 0 0 0 0 0 0 0 0 0 0 0 0 0 1 0 0 0 0 0 0 0 0 0 0 0 0 0 0 0 0 0 0 0 0 0 0 0 0 0 1 0 1 0 0 0 0 0 1 2 1 1 1 1 1 1 1 1 1 2 1 1 1 1 1 1 2 1 1 1 0 1 1 1 1 1 1 2 1 1 2 1 1 2 1 1 2 1 2 1 1 1 1 1 1 1 1 
1 0 0 0 0 1 0 1 1 1 1 0 0 1 0 0 1 1 0 0 0 0 0 0 0 0 0 0 0 0 0 1 0 0 0 1 1 0 1 1 1 1 0 1 1 0 0 0 1 0 1 0 0 0 1 0 0 0 0 0 0 0 1 0 0 0 0 0 0 0 0 0 0 0 0 0 0 0 0 0 0 0 0 0 0 0 0 0 0 0 0 0 0 0 0 0 0 0 0 0 0 0 0 0 0 0 0 0 0 0 0 0 0 0 0 
1 2 2 2 2 1 2 1 1 1 1 2 1 1 2 2 1 1 2 2 2 2 2 2 2 2 2 2 2 2 2 1 2 2 2 1 1 2 1 1 1 1 2 1 1 2 2 2 1 2 1 2 2 2 1 2 2 2 2 2 2 2 1 2 2 2 2 2 2 2 2 2 2 2 2 2 2 2 2 2 2 2 2 2 2 2 2 2 0 2 2 2 2 2 2 2 2 2 2 2 2 2 2 2 2 2 2 2 2 2 2 2 2 2 2 
0 0 0 0 0 0 0 0 0 0 0 0 0 0 0 0 0 0 0 0 0 0 0 0 0 0 1 1 1 0 0 0 1 0 0 0 0 1 0 0 0 0 0 0 0 0 0 0 0 0 0 0 0 0 0 0 0 0 0 0 1 0 0 0 0 0 1 1 0 1 0 1 0 1 0 0 0 0 1 1 1 0 0 1 1 1 1 0 1 0 0 1 0 0 0 0 0 0 0 1 0 1 1 0 0 1 1 1 1 1 0 1 1 1 0 
0 2 0 2 2 1 2 1 1 0 0 2 1 0 2 2 1 1 2 1 1 1 1 2 1 0 1 1 1 1 1 0 1 1 0 1 0 1 1 1 0 0 2 0 0 2 1 2 0 1 1 1 0 2 0 1 1 1 1 1 1 1 1 0 2 2 1 1 1 1 0 0 0 1 0 1 0 0 1 0 0 1 0 1 0 1 0 0 0 0 0 1 0 1 1 0 1 0 1 1 1 1 0 1 1 1 0 0 1 1 0 0 0 1 1 
0 1 0 1 1 2 1 0 2 0 0 1 2 0 1 1 2 1 1 0 0 0 1 1 1 0 1 1 1 1 1 0 1 1 0 0 0 1 2 2 0 0 1 0 0 1 0 1 0 2 2 0 0 1 0 0 0 0 2 0 1 1 0 1 1 2 1 0 0 0 0 0 1 0 0 0 0 0 1 0 0 0 0 0 0 1 0 0 0 0 0 0 0 0 0 0 1 0 0 1 0 0 0 0 0 1 0 0 0 1 0 0 0 0 1 
0 1 0 1 1 2 1 0 2 0 0 1 2 0 1 1 2 1 1 0 0 0 1 2 1 0 1 1 1 2 1 0 1 1 1 0 0 1 2 2 0 0 1 0 0 1 0 1 0 2 2 0 0 1 0 0 0 1 2 1 1 1 2 1 2 2 1 0 1 0 0 0 1 0 0 0 0 0 1 0 0 0 0 0 0 1 0 0 0 0 0 1 0 0 0 0 1 0 0 1 0 0 0 0 0 1 0 0 1 1 0 0 0 0 1 
1 0 0 0 0 1 0 1 1 1 1 0 1 1 0 0 1 1 0 0 0 0 0 0 0 0 0 0 0 0 0 1 0 0 0 1 1 0 1 1 1 1 0 1 1 0 0 0 1 1 1 0 0 0 1 0 0 0 0 0 0 0 1 0 0 0 0 0 0 0 1 0 0 0 0 0 1 1 0 0 0 0 0 0 2 0 0 0 0 0 0 0 0 0 0 1 0 0 0 0 0 0 0 0 0 0 2 0 0 0 0 0 2 0 0 
0 0 1 0 0 0 0 1 0 1 1 0 0 1 0 0 0 0 0 1 1 0 0 0 1 1 0 0 0 0 1 0 0 1 0 0 0 0 0 0 0 1 0 1 1 0 1 0 1 0 0 1 1 0 1 1 1 2 1 0 0 1 1 1 1 0 0 0 2 0 1 0 1 0 1 1 1 1 0 0 0 1 1 0 0 0 0 1 0 1 1 1 1 1 1 1 1 1 1 0 1 0 0 1 1 0 0 0 0 0 1 0 0 0 1 
0 0 0 0 0 0 0 0 0 0 0 0 0 0 0 0 0 0 0 0 0 0 1 0 1 2 1 1 1 0 1 1 1 1 1 0 1 1 0 0 1 0 0 0 0 0 0 0 0 0 0 0 0 0 0 0 0 2 0 2 1 1 1 1 1 0 1 1 2 1 1 1 1 1 2 1 1 1 1 2 1 1 1 1 1 1 1 2 2 1 1 2 1 1 1 1 1 1 1 1 1 1 1 1 1 1 1 2 2 1 1 1 1 1 1 
1 0 0 0 0 1 0 1 1 1 1 0 1 1 0 0 1 1 0 0 0 0 0 0 0 0 0 0 0 0 0 1 0 0 0 1 1 0 1 1 1 1 0 1 1 0 0 0 0 1 1 0 0 0 1 0 0 0 0 0 0 0 1 0 0 0 0 0 0 0 0 0 0 0 0 0 0 0 0 0 0 0 0 0 0 0 0 0 0 0 0 0 0 0 0 0 0 0 0 0 0 0 0 0 0 0 0 0 0 0 0 0 0 0 0 
0 2 1 2 2 1 2 0 1 0 0 2 1 0 2 2 1 1 2 1 1 1 1 2 1 0 1 1 1 2 1 0 1 1 1 1 0 1 1 1 0 0 2 0 0 2 1 2 1 1 1 1 1 2 0 1 1 1 2 1 1 1 1 1 2 2 1 1 2 0 0 0 2 0 1 1 2 2 1 0 0 1 1 0 1 1 0 1 0 1 1 1 1 1 1 2 2 1 2 1 1 1 0 2 2 1 1 0 1 1 1 0 1 0 2 
0 0 0 0 0 0 0 0 0 0 0 0 0 0 0 0 0 0 0 0 0 0 0 0 0 0 0 0 0 0 0 0 1 0 0 0 0 0 0 0 0 0 0 0 0 0 0 0 0 0 0 0 0 0 0 0 0 0 0 0 1 0 0 0 0 0 1 1 0 1 0 1 0 1 0 0 0 0 1 1 1 0 0 1 1 1 1 0 1 0 0 1 0 0 0 0 0 0 0 1 0 1 1 0 0 1 1 1 1 1 0 1 1 1 0 
0 1 1 1 1 0 1 0 0 0 0 1 0 0 1 1 0 0 1 1 1 1 0 0 0 0 0 0 0 0 0 0 0 0 0 0 0 0 0 0 0 0 1 0 0 1 1 1 1 0 0 1 1 1 0 1 1 0 0 0 0 0 0 0 0 0 0 2 0 0 0 0 0 0 0 0 0 0 0 0 0 0 0 0 0 0 0 0 0 0 0 0 0 0 0 0 0 0 2 0 0 2 0 0 0 0 0 0 0 0 0 0 0 0 0 
0 2 2 2 2 1 2 0 1 1 1 2 1 1 2 2 1 1 2 2 2 2 2 2 2 2 1 1 1 2 2 1 2 2 2 1 1 1 1 1 1 1 2 1 1 2 2 2 2 1 1 2 2 2 1 2 2 2 2 2 2 2 1 2 2 2 2 2 2 1 1 2 2 1 2 1 1 1 2 2 2 1 2 1 1 2 2 2 0 2 2 2 2 1 1 1 2 2 2 2 1 2 2 2 2 2 1 2 2 2 2 2 1 1 2 
0 2 1 2 2 1 2 0 1 0 0 2 1 0 2 2 1 1 2 1 1 1 1 1 2 0 1 1 1 1 2 0 1 2 0 1 0 1 1 1 0 0 2 0 0 2 1 2 1 1 1 1 1 2 0 1 1 0 1 0 1 2 0 2 1 2 1 1 0 1 1 0 1 1 0 1 1 1 1 0 0 1 0 1 1 1 0 0 0 0 1 0 0 1 1 1 1 0 1 1 1 1 0 1 1 1 1 0 0 1 0 0 1 1 1 
1 0 1 0 0 0 0 1 0 1 1 0 0 1 0 0 0 0 0 1 1 1 0 0 0 0 0 0 0 0 0 0 0 0 0 0 0 0 0 0 0 1 0 1 1 0 1 0 1 0 0 1 1 0 1 1 1 0 0 0 0 0 0 0 0 0 0 0 0 0 0 0 0 0 0 0 0 0 0 0 0 0 0 0 0 0 0 0 1 0 0 0 0 0 0 0 0 0 0 0 0 0 0 0 0 0 0 0 0 0 0 0 0 0 0 
0 1 0 1 1 1 1 0 1 0 0 1 1 0 1 1 1 1 1 0 0 0 2 2 1 1 1 1 1 2 1 1 1 1 2 1 1 1 1 1 1 0 1 0 0 1 0 1 0 1 1 0 0 1 0 0 0 0 1 2 1 1 0 1 2 2 1 0 0 0 0 0 1 0 0 0 0 0 1 0 0 0 0 0 0 1 0 0 0 0 0 0 0 0 0 0 1 0 0 1 0 0 0 1 0 1 0 0 0 1 0 0 0 0 1 
0 0 0 0 0 0 0 0 0 0 0 0 0 0 0 0 0 0 0 0 0 0 0 0 0 0 0 0 0 0 0 0 0 0 0 0 0 0 0 0 0 0 0 0 0 0 0 0 0 0 0 0 0 0 0 0 0 0 0 0 0 0 0 0 0 0 0 0 0 0 0 1 0 0 0 0 0 0 0 0 1 0 1 0 0 0 1 0 1 1 1 0 1 0 0 0 0 1 0 0 0 0 1 0 0 0 0 0 0 0 1 1 0 0 0 
1 0 1 0 0 0 0 1 0 1 1 0 0 1 0 0 0 0 0 1 1 1 0 0 0 0 1 1 1 0 0 0 0 0 0 0 0 1 0 0 0 1 0 1 1 0 1 0 1 0 0 1 1 0 1 1 1 0 0 0 0 0 0 0 0 0 0 0 1 0 2 0 1 0 1 1 2 2 0 0 0 1 1 0 1 0 0 1 1 1 1 0 1 1 1 2 1 1 1 0 1 0 0 1 1 0 1 0 0 0 1 0 0 0 1 
0 1 0 1 1 1 1 0 1 0 0 1 1 0 1 1 1 1 1 0 0 0 1 1 1 0 1 1 1 1 1 0 1 1 0 1 0 1 1 1 0 0 1 0 0 1 0 1 0 1 1 0 0 1 0 0 0 0 2 0 1 1 0 1 1 2 1 0 0 0 0 0 1 0 0 0 0 0 1 0 0 0 0 0 0 1 0 0 0 0 0 0 0 0 0 0 1 0 0 1 0 0 0 1 0 1 0 0 0 1 0 0 0 0 1 
0 1 1 1 1 0 1 0 0 0 0 1 0 0 1 1 0 1 1 1 1 1 0 0 0 0 0 0 0 0 0 0 0 0 0 0 0 0 0 0 0 0 1 0 0 1 1 1 1 0 0 1 1 1 0 1 1 0 0 0 0 0 0 0 0 0 0 1 1 0 1 0 1 0 1 1 1 1 0 0 0 0 0 0 0 0 0 1 0 1 1 0 1 1 1 1 1 0 2 0 0 0 0 1 0 0 0 0 0 0 1 0 0 0 1 
1 2 2 2 2 1 2 1 2 1 1 2 1 1 2 2 1 2 2 2 2 2 2 2 1 1 2 2 2 2 1 1 2 1 2 1 1 2 1 1 1 1 2 1 1 1 2 2 2 1 1 2 2 2 1 2 2 1 1 2 2 1 1 2 2 2 2 2 1 2 1 1 1 2 1 1 1 1 2 2 1 1 0 2 2 2 1 1 0 0 0 2 0 1 1 1 1 0 1 2 1 2 1 1 1 2 2 2 2 1 0 1 2 2 1 
0 2 1 2 2 1 2 0 1 0 0 2 1 0 2 2 1 2 2 1 1 2 1 1 1 0 1 2 2 1 1 0 1 1 0 1 0 2 1 1 0 0 2 0 0 2 1 2 1 2 1 1 0 2 0 1 1 0 1 0 1 1 1 1 1 2 1 1 0 0 0 0 1 0 0 0 0 0 1 0 0 0 0 0 0 1 0 0 0 0 0 0 0 0 0 0 1 0 1 1 0 1 0 1 1 1 0 0 0 1 0 0 0 0 1 
0 1 1 1 1 0 1 0 0 0 0 1 0 0 1 1 0 1 1 1 1 0 0 1 0 0 1 0 0 1 0 0 0 0 1 0 0 0 0 0 0 0 1 0 0 1 0 1 1 0 0 1 1 1 0 1 1 0 0 0 0 0 0 1 0 0 0 1 1 0 1 1 1 0 1 1 1 1 0 0 1 1 2 0 0 0 1 1 0 2 2 0 2 1 1 1 1 2 2 0 1 1 1 1 2 0 0 0 0 0 2 1 0 0 1 
1 1 1 1 1 1 1 1 1 1 1 1 1 1 1 1 1 1 1 1 1 0 1 1 1 2 1 1 1 1 1 2 0 1 2 1 2 1 1 1 2 1 1 2 1 1 1 1 1 1 1 2 2 1 1 1 1 2 1 2 0 1 2 0 1 0 0 1 1 0 1 0 0 0 1 0 1 1 0 1 0 0 0 0 1 0 0 1 0 0 0 1 0 0 0 1 0 0 1 0 0 1 0 0 1 0 1 1 1 0 0 0 1 0 0 
1 0 0 0 0 1 0 1 1 1 1 0 1 1 0 0 1 0 0 0 0 0 0 0 0 0 0 0 0 0 0 1 0 0 0 1 1 0 1 1 1 1 0 1 1 0 0 0 0 1 1 0 0 0 1 0 0 0 0 0 0 0 1 0 0 0 0 0 0 0 0 0 0 0 0 0 0 0 0 0 0 0 0 0 0 0 0 0 0 0 0 0 0 0 0 0 0 0 0 0 0 0 0 0 0 0 0 0 0 0 0 0 0 0 0 
0 1 0 1 1 1 1 0 1 0 0 1 1 0 1 1 1 1 1 0 0 0 1 2 2 1 2 1 0 2 2 0 0 2 1 1 0 1 1 1 0 0 1 0 0 1 0 1 0 1 1 0 0 1 0 0 0 1 2 0 2 2 0 1 1 0 2 1 1 1 1 1 0 1 1 1 1 1 2 1 1 1 1 1 1 2 1 1 0 1 1 1 1 1 1 1 2 1 1 2 1 1 1 2 1 2 1 1 1 2 1 1 1 1 2 
0 0 0 0 0 0 0 0 0 0 0 0 0 0 0 0 0 0 0 0 0 0 0 0 0 0 0 0 0 0 0 0 0 0 1 0 0 0 0 0 0 0 0 0 0 0 0 0 0 0 0 1 0 0 0 0 0 0 0 0 0 0 0 1 0 0 0 0 1 0 1 0 1 0 2 1 1 1 0 0 0 1 1 0 0 0 0 2 0 1 1 0 1 1 1 1 1 1 2 0 1 0 0 1 2 0 0 0 0 0 1 0 0 0 1 
0 0 0 0 0 0 0 0 0 0 0 0 0 0 0 0 0 0 0 0 0 0 0 0 0 1 0 0 0 0 0 0 1 0 0 0 0 0 0 0 0 0 0 0 0 0 0 0 0 0 0 1 0 0 0 0 0 0 0 0 1 0 0 0 0 0 1 2 0 1 0 1 0 1 0 0 0 0 1 2 1 1 0 1 1 1 1 0 0 0 0 1 0 0 0 0 0 0 0 1 0 2 1 0 0 1 1 2 1 1 0 1 1 1 0 
0 2 0 2 2 1 2 0 1 0 0 2 1 0 2 2 1 2 0 0 0 0 2 0 0 1 2 1 1 2 2 0 1 2 0 1 0 1 1 1 0 0 2 0 0 2 0 2 0 1 1 0 0 2 0 0 0 2 2 2 1 1 1 2 2 2 1 0 2 1 2 0 2 1 2 2 2 2 1 0 0 1 1 1 1 1 0 2 0 1 1 1 1 2 2 2 2 1 2 1 2 0 0 2 2 1 1 0 1 1 1 0 1 1 2 
0 0 0 0 0 0 0 0 0 0 0 0 0 0 0 0 0 0 0 0 0 0 0 0 0 0 0 0 0 0 0 0 0 0 0 0 0 0 0 0 0 0 0 0 0 0 0 0 0 0 0 1 0 0 0 0 0 0 0 0 0 0 0 0 0 0 0 0 1 0 2 0 1 0 2 2 2 2 0 0 0 2 1 0 0 0 0 2 0 1 1 0 1 2 2 2 1 1 2 0 2 0 0 1 2 0 0 0 0 0 1 0 0 0 1 
1 2 1 2 2 2 2 1 2 1 1 2 2 1 2 2 2 2 2 1 1 1 2 2 2 2 2 2 2 2 2 2 2 2 2 2 2 2 2 2 2 1 2 1 1 2 1 2 1 2 2 1 1 2 1 1 1 2 2 2 2 2 2 2 2 2 2 2 2 2 2 2 2 2 2 2 2 2 2 2 2 2 2 2 2 2 2 2 2 2 2 2 2 2 2 2 2 2 2 2 2 2 2 2 2 2 2 2 2 2 2 2 2 2 2 
0 1 0 1 1 1 1 0 1 0 0 1 1 0 1 1 1 1 1 0 0 2 2 2 1 1 2 1 1 2 1 1 1 1 2 1 1 1 1 1 1 0 1 0 0 1 0 1 0 1 1 0 0 1 0 0 0 1 1 2 1 1 1 1 2 2 1 0 1 0 0 0 1 0 0 0 0 0 1 0 0 0 0 0 0 1 0 0 0 0 0 1 0 0 0 0 1 0 0 1 0 0 0 1 0 1 0 0 1 1 0 0 0 0 1 
0 2 1 2 2 1 2 0 1 0 0 2 1 0 2 2 1 2 2 1 1 1 1 1 2 1 1 1 1 1 2 0 1 2 0 1 0 1 1 1 0 0 2 0 0 2 1 2 1 1 1 1 1 2 0 1 1 2 2 1 1 2 1 1 2 2 1 1 1 0 1 0 1 0 0 0 1 1 1 0 0 0 0 0 1 1 0 0 0 0 0 1 0 0 0 1 1 0 1 1 0 1 0 1 1 1 1 0 1 1 0 0 1 0 1 
1 2 1 2 2 2 2 1 2 1 1 2 2 1 2 2 2 2 2 1 1 1 2 1 2 2 1 2 2 1 2 2 2 2 1 2 2 2 2 2 2 1 2 1 1 2 1 2 1 2 2 1 1 2 1 1 1 2 2 2 2 2 2 1 2 2 2 2 1 0 1 0 1 0 1 0 0 0 2 2 0 0 0 0 0 2 0 1 0 0 0 2 0 0 0 0 1 0 1 2 0 2 0 1 1 2 0 2 2 2 0 0 0 0 1 
1 2 2 2 2 1 2 1 1 1 1 2 1 1 2 2 1 2 2 2 2 2 2 2 2 2 2 2 2 2 2 1 2 2 2 1 1 2 1 1 1 1 2 0 1 2 2 2 2 1 1 2 2 2 1 2 2 2 2 2 2 2 1 2 2 2 2 2 2 2 2 2 2 2 1 2 2 2 2 1 2 2 2 2 2 2 2 1 1 2 2 2 2 2 2 2 2 2 2 0 2 2 2 2 2 2 2 1 2 2 2 2 2 2 2 
0 0 0 0 0 0 0 0 0 0 0 0 0 0 0 0 0 0 0 0 0 0 0 0 2 0 0 0 0 0 2 0 2 2 0 0 0 0 0 0 0 0 0 0 0 0 0 0 0 0 0 0 0 0 0 0 0 0 0 0 2 2 0 0 0 2 2 1 1 1 2 1 1 1 1 1 2 2 2 1 1 1 1 1 2 2 1 1 2 1 1 1 1 1 1 2 2 1 1 2 1 1 1 2 1 2 2 1 1 2 1 1 2 1 2 
1 2 1 2 2 2 2 1 2 1 1 2 0 1 2 2 2 2 2 1 1 1 2 2 0 2 0 0 0 2 0 2 0 0 2 2 2 0 2 2 2 1 2 1 1 2 1 2 1 2 2 1 1 2 1 1 1 2 2 2 0 0 2 2 2 0 0 1 2 0 2 1 1 0 1 1 2 2 0 0 1 1 2 0 1 0 1 1 0 2 2 1 2 1 1 2 2 2 2 0 1 1 1 2 2 0 1 0 1 0 2 1 1 0 2 
0 1 1 1 1 0 1 0 0 0 0 1 0 0 1 1 0 1 1 1 1 1 0 0 0 0 0 0 0 0 0 0 0 0 0 0 0 0 0 0 0 0 1 0 0 1 1 1 1 0 0 1 1 1 0 1 1 0 0 0 0 0 0 0 0 0 0 1 0 0 0 0 0 0 0 0 0 0 0 0 0 0 0 0 0 0 0 0 0 0 0 0 0 0 0 0 0 0 1 0 0 1 0 0 1 0 0 0 0 0 0 0 0 0 0 
1 2 1 2 2 2 2 1 2 1 1 2 2 1 2 2 2 2 2 1 1 1 2 2 2 2 2 2 2 2 2 2 2 2 2 2 2 2 2 2 2 1 2 1 1 2 1 2 1 2 2 1 1 2 1 1 1 2 2 2 2 2 2 2 2 2 2 2 2 2 2 2 2 2 2 2 2 2 2 2 2 2 2 2 2 2 2 2 2 2 2 2 2 2 2 2 2 2 2 2 2 2 2 2 2 2 2 2 2 2 2 2 2 2 2 
0 0 0 0 0 0 0 0 0 0 0 0 0 0 0 0 0 0 0 0 0 0 1 0 0 2 0 0 0 0 0 2 1 0 2 0 2 0 0 0 2 0 0 0 0 0 0 0 0 0 0 0 0 0 0 0 0 2 0 2 1 0 2 0 1 0 1 1 1 1 1 1 0 1 0 0 1 2 1 2 1 0 0 1 2 1 1 0 0 0 0 2 0 0 0 1 0 0 0 1 0 1 1 0 0 1 2 2 2 1 0 1 2 1 0 
1 0 0 0 0 1 0 1 1 1 1 0 1 1 0 0 1 0 0 0 0 0 0 0 0 0 0 0 0 0 0 1 0 0 0 1 1 0 1 1 1 1 0 1 1 0 0 0 0 1 1 0 0 0 1 0 0 0 0 0 0 0 1 0 0 0 0 0 0 0 0 0 0 0 0 0 0 0 0 0 0 0 0 0 0 0 0 0 0 0 0 0 0 0 0 0 0 0 0 0 0 0 0 0 0 0 0 0 0 0 0 0 0 0 0 
0 1 0 1 1 1 1 0 1 0 0 1 1 0 1 1 1 1 1 0 0 0 1 2 2 1 1 1 1 2 2 0 1 2 1 1 0 1 1 1 0 0 1 0 0 1 0 1 0 1 1 0 0 1 0 0 0 2 1 1 1 2 1 2 2 2 1 0 1 1 0 0 1 1 0 1 0 0 1 0 0 1 0 1 0 1 0 0 0 0 0 1 0 1 1 0 1 0 0 1 1 0 0 1 0 1 0 0 1 1 0 0 0 1 1 
0 0 0 0 0 0 0 0 0 0 0 0 0 0 0 0 0 0 0 0 0 0 0 0 0 0 1 1 1 0 0 0 1 0 0 0 0 1 0 0 0 0 0 0 0 0 0 0 0 0 0 0 0 0 0 0 0 0 0 0 1 0 0 0 0 0 1 1 1 2 2 2 1 2 2 2 2 2 1 2 2 2 2 2 2 1 2 2 2 2 2 1 2 2 2 2 1 2 1 1 2 1 2 1 1 1 2 2 1 1 2 2 2 2 1 
0 0 0 0 0 0 0 0 0 0 0 0 0 0 0 0 0 0 0 0 0 0 1 0 0 1 0 0 0 0 0 1 0 0 1 0 1 0 0 0 1 0 0 0 0 0 0 0 0 0 0 0 0 0 0 0 0 0 0 1 0 0 0 0 0 0 0 0 0 1 0 0 0 1 0 1 0 0 0 0 0 1 0 1 0 0 0 0 0 0 0 0 0 1 1 0 0 0 0 0 1 0 0 0 0 0 0 0 0 0 0 0 0 1 0 
0 1 1 1 1 0 1 0 0 0 0 1 0 0 1 1 0 1 1 1 1 1 0 0 0 0 0 0 0 0 0 0 0 0 0 0 0 0 0 0 0 0 1 0 0 1 1 1 1 0 0 1 1 1 0 1 1 0 0 0 0 0 0 0 0 0 0 0 0 0 0 0 0 0 0 0 0 0 0 0 0 0 0 0 0 0 0 0 0 0 0 0 0 0 0 0 0 0 1 0 0 1 0 0 1 0 0 0 0 0 0 0 0 0 0 
0 1 1 1 1 0 1 0 0 0 0 1 0 0 1 1 0 1 1 1 1 1 0 0 0 0 0 0 0 0 0 0 0 0 0 1 0 0 0 0 0 0 1 0 0 1 0 1 1 0 0 1 1 1 0 1 1 1 0 0 0 0 1 0 1 0 0 1 2 0 1 0 1 0 1 1 1 1 0 0 0 1 1 0 0 0 0 1 0 1 1 1 1 1 1 1 1 1 2 0 1 1 0 1 2 0 0 0 1 0 1 0 0 0 1 
0 2 1 2 2 1 2 0 1 0 0 2 1 0 2 2 1 0 2 1 1 1 2 2 2 2 2 2 2 2 2 1 2 2 2 1 1 2 1 1 1 0 2 0 0 2 1 2 1 1 1 1 1 2 0 1 1 1 0 1 2 2 0 2 1 2 2 2 0 1 2 1 2 1 0 0 2 2 2 1 1 0 0 1 2 2 1 0 1 0 0 1 0 0 0 2 2 0 2 2 0 2 1 2 2 2 2 1 1 2 0 1 2 1 2 
0 1 1 1 1 0 1 0 0 0 0 1 0 0 1 1 0 1 1 1 1 1 0 1 0 0 0 0 0 1 0 0 0 0 1 0 0 0 0 0 0 0 1 0 0 1 1 1 1 0 0 1 1 1 0 1 1 1 0 1 0 0 1 0 1 0 0 1 2 0 2 1 0 0 2 0 2 2 0 1 1 0 2 0 1 0 1 2 1 2 2 1 2 0 0 2 0 2 2 0 0 1 1 0 2 0 1 1 1 0 2 1 1 0 0 
0 0 0 0 0 0 0 0 0 0 0 0 0 0 0 0 0 0 0 0 0 0 0 0 1 1 0 1 0 0 1 0 1 1 0 0 0 0 0 0 0 0 0 0 0 0 0 0 0 0 0 0 0 0 0 0 0 1 1 0 1 1 0 1 0 0 1 1 0 1 0 1 0 1 0 0 0 0 1 1 1 0 0 1 1 1 1 0 1 0 0 1 0 0 0 0 0 0 0 1 0 1 1 0 0 1 1 1 1 1 0 1 1 1 0 
0 0 0 0 0 0 0 0 0 0 0 0 0 0 0 0 0 0 0 0 0 0 0 0 1 1 0 1 0 0 1 0 1 1 0 0 0 0 0 0 1 0 0 0 0 0 0 0 0 0 0 0 0 0 0 0 0 1 1 0 1 1 0 1 0 0 1 1 0 1 0 1 0 1 0 0 0 0 1 1 1 0 0 1 1 1 1 0 1 0 0 1 0 0 0 0 0 0 0 1 0 1 1 0 0 1 1 1 1 1 0 1 1 1 0 
0 0 0 0 0 0 0 0 0 0 0 0 0 0 0 0 0 0 0 0 0 0 0 1 0 0 1 1 1 1 0 0 0 0 1 0 0 1 0 0 0 0 0 0 0 0 0 0 0 0 0 0 0 0 0 0 0 0 0 0 0 0 0 0 0 0 0 0 0 1 0 1 0 1 0 1 0 0 0 0 1 1 1 1 0 0 1 0 0 1 1 0 1 1 1 0 0 1 0 0 1 0 1 0 0 0 0 0 0 0 1 1 0 1 0 
0 1 1 1 1 0 1 0 1 0 0 1 0 0 1 1 0 1 1 1 1 1 0 0 0 0 0 1 1 1 0 0 0 0 0 0 0 1 0 0 0 0 1 0 0 0 1 1 1 0 0 1 1 1 0 1 1 1 0 1 0 0 1 0 1 0 0 1 1 0 0 0 0 0 0 0 0 0 0 0 0 0 0 0 0 0 0 0 0 0 0 1 0 0 0 0 0 0 1 0 0 1 0 0 1 0 0 0 1 0 0 0 0 0 0 
0 2 1 2 2 0 2 0 2 0 0 2 0 0 2 2 0 2 1 1 1 1 0 0 2 1 2 2 2 2 2 0 0 2 1 0 0 2 0 0 0 0 1 0 0 0 1 2 1 0 0 1 1 2 0 1 1 2 2 1 0 2 1 2 2 0 0 1 1 0 1 1 0 0 1 0 1 1 0 1 1 0 1 0 1 0 1 1 1 1 1 1 1 0 0 1 0 1 1 0 0 1 1 0 1 0 1 1 1 0 1 1 1 0 0 
1 0 1 1 1 1 1 1 1 1 1 1 1 1 1 1 1 1 1 1 1 1 1 1 1 0 1 1 1 0 1 0 1 1 0 1 0 1 1 1 0 1 1 1 1 1 1 1 1 1 1 1 1 1 1 1 1 0 1 0 1 1 0 1 1 0 1 0 0 0 0 0 1 0 1 0 0 0 1 1 0 0 0 0 0 1 0 1 1 0 0 0 0 0 0 0 1 0 0 1 0 0 0 1 0 1 0 1 0 1 0 0 0 0 1 
0 1 1 1 1 0 1 0 1 0 0 1 0 0 1 1 0 1 1 1 1 1 0 0 0 0 0 0 0 0 0 0 0 0 0 0 0 0 0 0 0 0 1 0 0 0 1 1 1 0 0 1 1 1 0 1 1 0 0 0 0 0 0 0 0 0 0 1 1 0 1 1 1 0 1 1 1 1 0 0 1 1 2 0 0 0 1 1 0 2 2 0 2 1 1 1 1 2 2 0 1 1 1 1 2 0 0 0 0 0 2 1 0 0 1 
1 2 1 2 2 2 2 1 2 1 1 2 2 1 2 2 2 2 2 1 1 1 2 2 2 2 2 2 2 2 2 2 2 2 2 2 2 2 2 2 2 1 2 1 1 2 1 2 1 2 2 1 1 2 1 1 1 2 2 2 2 2 2 2 2 2 2 2 2 2 2 2 2 2 2 2 2 2 2 2 2 2 2 2 2 2 2 2 2 2 2 2 2 2 2 2 2 2 2 2 2 2 2 2 2 2 2 2 2 2 2 2 2 2 2 
1 0 1 0 0 1 0 1 0 1 1 0 1 1 0 0 1 0 0 0 0 0 0 1 0 0 1 0 0 0 0 1 0 0 1 1 1 0 1 1 1 1 0 1 1 0 0 0 0 1 1 0 0 0 1 0 0 0 0 0 0 0 1 1 0 0 0 0 1 0 1 0 1 0 1 1 1 1 0 0 0 1 1 0 0 0 0 1 0 1 1 0 1 1 1 1 1 1 1 0 0 0 0 1 1 0 0 0 0 0 1 0 0 0 1 
0 1 0 0 1 0 0 0 1 0 0 1 0 0 1 1 0 1 1 1 1 1 0 0 0 0 0 0 0 0 0 0 0 0 0 0 0 0 0 0 0 0 1 0 0 0 0 1 1 0 0 1 0 0 0 1 1 0 0 0 0 0 0 0 0 0 0 1 0 0 0 0 0 0 0 0 0 0 0 0 0 0 0 0 0 0 0 0 0 0 0 0 0 0 0 0 0 0 1 0 0 1 0 0 1 0 0 0 0 0 0 0 0 0 0 
1 1 1 1 1 2 1 1 1 1 1 1 2 1 1 1 2 1 1 0 0 0 1 1 1 0 1 1 1 1 1 1 1 1 0 2 1 1 2 2 1 1 1 1 1 2 0 1 0 2 2 0 0 2 1 0 0 0 1 0 1 1 1 1 1 2 1 0 0 0 0 1 1 0 0 0 0 0 1 0 1 0 1 0 0 1 1 0 2 1 1 0 1 0 0 0 1 1 0 1 0 0 1 1 0 1 0 0 0 1 1 1 0 0 1 
1 1 1 1 1 0 1 1 1 1 1 1 0 1 1 1 0 1 1 2 2 2 1 1 1 2 1 1 1 1 1 1 1 1 2 0 1 1 0 0 1 1 1 1 1 0 2 1 2 0 0 2 2 0 1 2 2 2 1 2 1 1 1 1 1 0 1 2 2 2 2 1 1 2 2 2 2 2 1 2 1 2 1 2 2 1 1 2 2 1 1 2 1 2 2 2 1 1 2 1 2 2 1 1 2 1 2 2 2 1 1 1 2 2 1 
1 2 1 2 2 2 2 1 2 1 1 2 2 1 2 2 2 2 2 1 1 1 2 0 2 2 2 2 2 2 2 2 2 2 2 2 2 2 2 2 2 1 2 1 1 2 1 2 1 2 2 0 1 2 1 1 1 2 2 2 2 2 2 2 2 2 2 2 2 2 2 2 2 2 1 2 2 2 2 1 2 2 2 2 2 2 2 1 1 2 2 2 2 2 2 2 2 2 2 2 2 2 2 2 2 2 2 1 2 2 2 2 2 2 2 
0 0 0 0 0 0 0 0 0 0 0 0 0 0 0 0 0 0 0 0 0 0 0 0 0 0 0 1 1 1 0 0 1 0 0 0 0 0 0 0 0 0 0 0 0 0 0 0 0 0 0 0 0 0 0 0 0 0 0 0 1 0 0 0 0 0 1 1 0 2 0 1 0 2 0 1 0 0 1 1 1 1 0 2 1 1 1 0 2 0 0 1 0 1 1 0 0 0 0 1 1 1 1 0 0 1 1 1 1 1 0 1 1 2 0 
1 2 1 2 2 2 2 1 2 1 1 2 2 1 2 2 2 2 2 1 1 1 2 1 2 2 1 2 2 2 2 2 2 2 2 2 2 1 2 2 2 1 2 0 1 2 1 2 1 2 2 1 0 0 1 1 1 0 2 2 2 2 2 2 2 2 2 2 2 2 2 2 2 2 2 2 2 2 2 2 2 2 2 2 2 2 2 2 2 2 2 2 2 2 2 2 2 2 2 2 2 2 2 2 2 2 2 2 2 2 2 2 2 2 2 
0 0 0 0 0 0 0 0 0 0 0 0 0 0 0 0 0 0 0 0 0 0 0 0 0 0 0 0 0 0 0 0 1 0 0 0 0 0 0 0 0 0 0 0 0 0 0 0 0 0 0 0 0 0 0 0 0 0 0 0 1 0 0 0 0 0 1 1 0 2 0 1 0 2 0 0 0 0 1 1 1 0 0 2 1 1 1 0 2 0 0 2 0 0 0 0 0 0 0 1 0 1 1 0 0 1 1 1 2 1 0 1 1 2 0 
0 0 0 0 0 0 0 0 0 0 0 0 0 0 0 0 0 0 0 0 0 0 0 0 1 1 0 0 0 0 1 0 1 1 0 0 0 0 0 0 0 0 0 0 0 0 0 0 0 0 0 0 0 0 0 0 0 1 1 0 1 1 0 0 0 0 1 1 0 1 0 1 0 1 0 0 0 0 1 1 1 0 0 1 1 1 1 0 1 0 0 1 0 0 0 0 0 0 0 1 0 1 1 0 0 1 1 1 1 1 0 1 1 1 0 
1 1 1 1 1 2 1 1 1 1 1 1 2 1 1 1 2 1 1 0 0 0 1 2 2 1 1 2 2 2 2 1 2 2 1 2 1 1 2 2 1 1 1 0 1 2 0 1 0 2 2 0 0 2 1 0 0 1 2 0 2 2 1 1 1 2 2 1 1 2 1 1 0 2 0 1 1 1 2 1 1 0 0 2 2 2 1 0 1 1 0 2 0 1 1 1 1 0 0 2 1 1 1 1 0 2 2 0 2 2 0 1 2 2 1 
0 1 0 1 1 0 1 0 0 0 0 1 0 0 1 1 0 1 1 1 1 1 1 1 1 2 1 0 0 0 1 1 1 1 1 0 0 1 0 0 0 0 1 1 0 0 1 0 0 0 0 0 1 0 0 0 1 1 1 1 1 1 0 0 0 0 1 2 1 2 1 1 0 2 1 1 1 1 1 2 0 1 0 2 2 1 2 1 0 0 0 2 0 1 1 1 0 0 1 0 1 2 2 0 1 1 2 2 0 0 0 0 2 2 0 
1 2 1 2 2 1 2 1 2 1 1 2 1 1 2 2 1 2 2 2 2 2 2 2 2 2 2 2 2 2 2 1 1 2 2 1 1 2 1 1 1 1 2 2 1 1 2 2 2 1 1 2 2 1 1 2 2 2 2 2 1 2 1 1 2 2 1 1 2 1 2 1 2 1 1 2 2 2 1 0 1 2 2 1 0 1 1 1 0 2 2 1 2 2 2 2 2 2 2 1 2 1 1 2 2 1 1 0 1 1 2 1 1 1 2 
0 1 0 1 1 1 1 0 1 0 0 1 1 0 1 1 1 1 1 0 0 0 1 1 1 0 1 1 1 1 1 0 1 1 0 1 0 1 1 0 0 0 1 0 0 1 0 1 0 1 1 0 0 1 0 0 0 0 1 1 1 1 0 1 1 2 1 0 0 0 0 0 0 0 0 0 0 0 1 0 0 0 0 0 0 0 0 0 0 1 0 0 0 0 0 0 1 0 0 1 0 0 0 1 0 1 0 0 0 1 0 0 0 0 1 
0 0 0 0 0 0 0 0 0 0 0 0 0 0 0 0 0 0 0 0 0 0 0 0 0 0 0 1 1 1 0 0 1 0 1 0 0 0 0 0 0 0 0 0 0 0 0 0 0 0 0 0 0 0 0 0 0 0 0 0 1 0 0 0 0 0 1 1 0 1 0 1 0 1 0 0 0 0 1 1 1 0 0 1 1 1 1 0 1 0 0 1 0 0 0 0 0 0 0 1 0 1 1 0 0 1 1 1 1 1 0 1 1 1 0 
0 0 0 0 0 0 0 0 0 0 0 0 0 0 0 0 0 0 0 0 0 0 0 0 0 0 0 0 0 0 0 0 0 0 0 0 0 0 0 0 0 0 0 0 0 0 0 0 0 0 0 0 0 0 0 0 0 0 0 0 0 0 0 0 0 0 0 0 1 0 1 0 1 0 1 1 1 1 0 0 0 1 1 0 0 0 0 1 0 1 1 0 1 1 1 1 1 1 1 0 1 0 0 1 1 0 0 0 0 0 1 0 0 0 1 
1 1 1 1 1 2 1 0 1 1 1 1 2 1 1 1 2 1 1 0 0 0 2 2 1 1 2 2 2 2 1 2 2 1 2 2 2 2 2 2 2 1 1 0 0 2 0 1 0 0 2 0 0 2 1 0 0 0 1 2 2 1 2 2 2 2 2 0 2 2 2 0 1 0 2 2 2 2 2 2 0 2 1 2 2 2 2 2 2 2 1 2 1 1 2 0 2 1 1 2 2 0 0 2 1 2 2 2 2 2 1 0 2 2 2 
0 1 0 0 1 0 1 0 1 0 0 1 0 0 1 1 0 1 1 1 1 0 0 0 0 0 0 0 0 0 0 0 0 0 0 0 0 0 0 0 0 0 1 1 0 0 1 1 1 0 0 0 0 0 0 1 0 0 0 0 0 0 0 0 0 0 0 1 0 1 0 0 0 1 0 1 0 0 0 0 0 1 0 1 0 0 0 0 0 0 0 1 0 0 1 0 0 0 1 0 1 1 0 0 1 0 0 0 1 0 0 0 0 1 0 
0 0 0 0 0 0 0 0 0 0 0 0 0 0 0 0 0 0 0 0 0 0 1 0 0 1 0 0 0 0 0 1 0 0 1 0 1 0 0 0 1 0 0 0 0 0 0 0 0 0 0 0 0 0 0 0 0 1 0 2 0 0 1 0 1 0 0 0 2 1 1 1 2 1 2 2 1 1 0 0 1 2 2 1 0 0 0 2 0 1 2 1 2 1 2 1 1 2 1 0 2 0 1 1 1 0 0 0 1 0 2 1 0 1 1 
0 0 0 0 0 0 0 0 0 0 0 0 0 0 0 0 0 0 0 0 0 0 0 0 0 0 0 0 0 0 0 0 0 0 0 0 0 0 0 0 0 0 0 0 0 0 0 0 0 0 0 0 0 0 0 0 0 0 0 0 0 0 0 0 0 0 0 0 1 0 1 0 1 0 2 1 1 1 0 0 0 1 1 0 0 0 0 2 0 1 1 0 1 1 1 1 1 1 1 0 1 0 0 1 1 0 0 0 0 0 1 0 0 0 1 
0 0 0 0 0 0 0 0 0 0 0 0 0 0 0 0 0 0 0 0 0 0 0 0 1 1 0 0 0 0 1 0 0 1 0 0 0 0 0 0 0 0 0 0 0 0 0 0 0 0 0 0 0 0 0 0 0 1 1 0 0 1 0 0 0 0 0 0 0 0 0 1 0 0 0 0 0 0 0 0 1 0 1 0 0 0 0 0 0 0 1 0 1 0 0 0 0 1 0 0 0 0 1 0 0 0 0 0 0 0 1 1 0 0 0 
0 0 0 0 0 0 0 0 0 0 0 0 0 0 0 0 0 0 0 0 0 0 0 0 1 1 0 0 0 0 1 0 0 1 0 0 0 0 0 0 0 0 0 0 0 0 0 0 0 0 0 0 0 0 0 0 0 1 1 0 0 1 0 0 0 0 0 0 0 0 0 1 0 0 0 0 0 0 0 0 1 0 1 0 0 0 0 0 0 0 1 0 1 0 0 0 0 1 0 0 0 0 1 0 0 0 0 0 0 0 1 1 0 0 0 
1 0 1 0 0 1 0 1 0 1 1 0 2 1 0 0 2 0 0 0 0 0 0 0 0 0 0 0 0 0 0 1 0 0 0 1 1 0 0 2 1 1 0 0 1 2 0 0 0 2 2 0 0 2 1 0 0 0 0 0 0 0 1 0 0 0 0 0 0 0 0 0 0 0 0 0 0 0 0 0 0 0 0 0 0 0 0 0 0 0 0 0 0 0 0 0 0 0 0 0 0 0 0 0 0 0 0 0 0 0 0 0 0 0 0 
1 2 1 2 2 1 2 1 2 1 1 2 1 1 2 2 1 2 2 2 2 2 2 2 2 2 2 2 2 2 2 1 2 2 2 1 1 2 1 1 1 1 2 2 0 1 2 2 2 1 1 2 2 1 0 2 2 2 2 2 2 0 1 2 2 2 2 2 2 2 2 2 2 2 2 2 2 2 2 2 2 2 2 2 2 2 2 2 2 2 2 2 2 2 2 2 2 2 2 2 2 2 2 2 2 2 2 2 2 2 2 2 2 2 2 
0 1 0 1 1 0 1 0 1 0 0 1 0 0 1 1 0 1 1 1 1 1 0 0 0 0 0 0 0 0 0 0 0 0 0 0 0 0 0 0 0 0 1 1 0 0 1 1 1 0 0 1 1 0 0 1 1 1 0 1 0 0 1 0 1 0 0 1 1 0 1 0 1 0 1 1 1 1 0 0 0 1 1 0 0 0 0 1 0 1 1 0 1 1 1 1 1 1 2 0 1 1 0 1 2 0 0 0 0 0 1 0 0 0 1 
0 0 0 0 0 0 0 0 0 0 0 0 0 0 0 0 0 0 0 0 0 0 0 0 0 0 0 0 0 0 0 0 0 0 0 0 0 0 0 0 0 0 0 0 0 0 0 0 0 0 0 0 0 0 0 0 0 0 0 0 0 0 0 0 0 0 0 0 1 1 1 0 0 1 0 1 1 1 0 0 0 1 0 1 1 0 0 0 0 0 0 1 0 1 1 1 0 0 0 0 1 0 0 0 0 0 1 0 1 0 0 0 1 1 0 
0 0 0 0 0 0 0 0 0 0 0 0 0 0 0 0 0 0 0 0 0 0 0 0 0 0 0 0 0 0 0 0 1 0 0 0 0 0 0 0 0 0 0 0 0 0 0 0 0 0 0 0 0 0 0 0 0 0 0 0 0 0 0 0 0 0 1 1 0 1 0 1 0 1 0 0 0 0 1 1 1 0 0 1 1 1 1 0 0 0 0 1 0 0 0 0 0 0 0 1 0 1 1 0 0 1 1 1 1 1 0 1 1 1 0 
0 0 0 0 0 0 0 0 0 0 0 0 0 0 0 0 0 0 0 0 0 0 0 0 0 0 0 0 0 0 0 0 1 0 0 0 0 0 0 0 0 0 0 0 0 0 0 0 0 0 0 0 0 0 0 0 0 0 0 0 0 0 0 0 0 0 1 1 0 1 0 1 0 1 0 0 0 0 1 1 1 0 0 1 1 1 1 0 1 0 0 1 0 0 0 0 0 0 0 1 0 1 1 0 0 1 1 1 1 1 0 1 1 1 0 
0 1 1 0 0 1 0 0 0 1 1 0 1 1 0 0 1 0 0 0 0 0 0 0 0 0 0 0 0 0 0 1 0 0 0 1 0 0 1 1 0 1 0 0 1 1 1 0 0 1 1 0 0 1 1 0 0 0 0 0 0 0 0 0 0 0 0 0 0 0 0 0 0 0 0 0 0 0 0 0 0 0 0 0 0 0 0 0 0 0 0 0 0 0 0 0 0 0 0 0 0 0 0 0 0 0 0 0 0 0 0 0 0 0 0 
1 0 2 0 0 1 0 1 0 2 2 0 1 0 0 0 1 0 0 1 1 1 0 0 0 0 0 0 0 0 0 1 0 0 0 1 0 0 1 1 1 2 0 1 2 1 2 0 1 1 1 1 1 1 2 1 1 0 0 0 0 0 0 0 0 0 0 0 0 0 0 0 0 0 0 0 0 0 0 0 0 0 0 0 0 0 0 0 0 0 0 0 0 0 0 0 0 0 0 0 0 0 0 0 0 0 0 0 0 0 0 0 0 0 0 
0 0 0 0 0 0 0 0 0 0 1 0 1 1 0 0 0 0 0 0 0 0 0 0 0 0 0 0 0 0 0 0 0 0 0 1 0 0 1 1 1 0 0 0 0 1 1 0 0 1 0 0 0 1 1 0 0 0 0 0 0 0 0 0 0 0 0 0 0 0 0 1 0 0 1 0 0 0 0 0 1 0 0 0 0 0 0 0 0 0 0 0 1 0 0 0 0 1 0 0 0 0 1 0 0 0 0 1 0 0 1 1 0 0 0 
0 0 0 0 0 0 0 0 0 0 1 0 1 1 0 0 0 0 0 0 0 0 0 0 0 0 0 0 0 0 0 0 0 0 0 1 0 0 1 1 1 0 0 0 0 1 1 0 0 1 0 0 0 1 1 0 0 0 0 0 0 0 0 0 0 0 0 0 0 0 0 1 0 0 1 0 0 0 0 0 1 0 0 0 0 0 0 0 0 0 0 0 1 0 0 0 0 1 0 0 0 0 1 0 0 0 0 1 0 0 1 1 0 0 0 
0 0 1 0 0 1 0 0 0 1 1 0 1 1 0 0 1 0 0 0 0 0 0 0 0 0 0 0 0 0 0 1 0 0 0 1 0 0 1 1 1 0 0 0 1 1 1 0 0 1 1 0 0 1 1 0 0 0 0 0 0 0 0 0 0 0 0 0 0 0 0 0 0 0 0 0 0 0 0 0 0 0 0 0 0 0 0 0 0 0 0 0 0 0 0 0 0 0 0 0 0 0 0 0 0 0 0 0 0 0 0 0 0 0 0 
0 0 1 0 0 1 0 0 0 1 1 0 1 1 0 0 1 0 0 0 0 0 0 0 0 0 0 0 0 0 0 1 0 0 0 1 0 0 1 1 1 0 0 0 1 1 1 0 0 1 1 0 0 1 0 0 0 0 0 0 0 0 0 0 0 0 0 0 0 0 0 0 0 0 0 0 0 0 0 0 0 0 0 0 0 0 0 0 0 0 0 0 0 0 0 0 0 0 0 0 0 0 0 0 0 0 0 0 0 0 0 0 0 0 0 
1 0 1 0 0 0 0 1 0 1 1 0 0 1 0 0 0 0 0 1 1 1 0 0 0 0 0 0 0 0 0 0 0 0 0 0 0 0 0 0 0 1 0 1 1 0 1 0 1 0 0 1 1 0 1 1 1 1 0 2 0 0 1 1 1 0 0 2 1 0 1 2 2 0 2 1 1 1 0 2 2 1 2 0 0 0 0 2 1 1 1 0 2 1 1 1 1 2 2 0 1 2 2 1 2 0 0 2 0 0 2 2 0 0 1 
0 0 0 0 0 0 0 0 0 0 0 0 0 0 0 0 0 0 0 0 0 0 0 0 0 0 0 0 0 0 0 0 1 0 0 0 0 0 0 0 0 0 0 0 0 1 0 0 0 0 0 0 0 0 0 0 0 0 0 0 0 0 0 0 0 0 0 1 0 1 0 1 0 1 0 0 0 0 1 1 1 0 0 1 1 1 0 0 1 0 0 1 0 0 0 0 0 0 0 1 0 0 1 0 0 0 1 1 1 1 0 1 1 1 0 
0 0 0 0 0 0 0 0 0 0 0 0 0 0 0 0 0 0 0 0 0 0 0 0 0 0 0 0 0 0 0 0 1 0 0 0 0 0 0 0 0 0 0 0 0 0 0 0 0 0 0 0 0 0 0 0 0 0 0 0 0 0 0 0 0 0 0 1 0 1 0 1 0 1 0 0 0 0 1 0 0 0 0 1 1 1 1 0 1 0 0 1 0 0 0 0 0 0 0 1 0 1 1 0 0 1 1 1 1 1 0 1 1 1 0 
1 0 1 0 0 0 0 1 0 1 1 0 0 1 0 0 0 0 0 1 1 1 0 0 0 0 0 0 0 0 0 0 0 0 0 0 0 0 0 0 0 1 0 1 1 0 1 0 1 0 0 1 1 0 1 1 1 0 0 0 0 0 0 0 0 0 0 0 0 0 0 0 0 0 0 0 0 0 0 0 0 0 0 0 0 0 0 0 0 0 0 0 0 0 0 0 0 0 0 0 0 0 0 0 0 0 0 0 0 0 0 0 0 0 0 
0 1 0 1 1 0 1 1 1 0 0 1 0 0 1 1 0 1 1 1 1 1 0 0 0 0 0 0 0 0 0 0 0 0 0 0 0 0 0 0 0 0 1 1 0 0 0 1 1 0 0 1 1 0 0 1 1 0 0 0 0 0 0 1 0 0 0 1 0 0 0 0 0 0 0 0 0 0 0 0 0 0 0 0 0 0 0 1 0 0 0 0 0 0 0 0 0 0 1 0 0 1 0 0 1 0 0 0 0 0 0 0 0 0 0 
0 2 0 2 2 2 2 1 2 0 0 2 2 0 2 2 2 2 2 1 1 1 2 2 2 2 2 2 2 2 2 0 1 2 0 2 2 2 2 2 0 0 2 1 0 2 0 2 1 2 2 1 1 2 0 1 1 2 2 2 2 2 2 2 2 2 2 1 1 1 0 1 1 1 1 1 0 0 1 1 1 1 1 1 0 1 1 1 1 1 1 1 1 1 1 0 1 1 1 1 1 1 1 1 1 1 1 1 1 1 1 1 0 1 1 
0 0 0 0 0 0 0 0 0 0 0 0 0 0 0 0 0 0 0 0 0 0 0 0 0 0 0 0 0 0 0 0 0 0 0 0 0 0 0 0 0 0 0 0 0 0 0 0 0 0 0 0 0 0 0 0 0 0 0 0 0 0 0 0 0 0 0 0 1 1 0 1 1 1 0 1 0 0 0 0 1 1 1 1 0 0 0 0 0 0 0 1 1 0 1 0 0 1 0 0 1 0 1 0 0 0 1 0 1 0 1 1 0 1 0 
0 0 0 0 0 0 0 0 0 0 0 0 0 0 0 0 0 0 0 0 0 0 0 0 0 0 0 0 0 0 0 0 0 0 0 0 0 0 0 0 0 0 0 0 0 0 0 0 0 0 0 0 0 0 0 0 0 0 0 0 0 0 0 0 0 0 0 0 0 0 0 1 2 0 0 0 0 0 0 0 1 0 2 0 0 0 0 0 0 0 0 0 2 1 0 0 0 2 0 0 0 0 1 0 0 0 0 0 0 0 2 1 0 0 0 
0 0 0 1 0 1 1 0 1 0 0 1 1 0 1 1 1 1 1 0 0 0 1 1 1 0 1 1 1 1 1 0 1 1 0 1 0 1 1 1 0 0 1 0 0 1 0 1 0 1 1 0 0 1 0 0 0 0 1 0 1 1 0 1 1 2 2 0 1 1 0 0 0 1 1 1 0 0 1 1 0 1 0 1 0 1 1 0 0 1 1 1 0 0 1 0 1 1 0 1 1 0 0 1 0 1 1 1 1 1 0 0 0 1 1 
1 1 1 1 1 1 1 1 1 1 1 1 1 1 1 1 1 1 1 1 1 1 2 2 2 2 2 2 2 2 2 1 2 2 2 1 2 2 1 1 1 1 1 1 1 1 1 1 1 1 1 1 1 1 1 1 1 2 2 2 2 2 2 2 2 2 2 1 1 2 1 2 1 2 1 1 1 1 2 2 2 1 1 2 2 2 2 0 0 1 1 2 1 1 1 1 1 1 0 2 1 1 2 1 0 2 2 2 2 2 1 2 2 2 1 
0 1 0 1 1 1 1 0 1 0 0 1 1 0 1 1 1 1 1 0 0 0 1 1 1 0 1 1 1 1 1 0 1 1 0 1 0 1 1 1 0 0 1 0 0 1 0 1 0 1 1 0 0 1 0 0 0 0 1 0 1 1 1 1 1 2 2 0 0 0 0 0 0 0 0 0 0 0 1 0 0 0 0 0 0 1 1 0 0 1 1 0 0 0 0 0 1 0 0 1 0 0 0 1 0 1 0 0 0 1 0 0 0 0 1 
0 1 0 1 1 0 1 0 1 0 0 1 0 0 1 1 0 1 1 1 1 1 0 0 0 0 0 0 0 0 0 0 0 0 0 0 0 0 0 0 0 0 1 1 0 0 0 1 1 0 0 1 1 0 0 1 1 0 0 0 0 0 0 0 0 0 0 1 0 0 0 0 0 0 0 0 0 0 0 0 0 0 0 0 0 0 0 1 0 0 0 0 0 0 0 0 0 0 1 0 0 1 0 0 1 0 0 0 0 0 0 0 0 0 0 
1 0 1 0 0 1 0 1 0 1 1 0 1 1 0 0 1 0 0 0 0 0 0 0 0 0 0 0 0 0 0 1 0 0 0 1 0 0 1 1 1 1 0 0 1 1 1 0 0 1 1 0 0 1 1 0 0 0 0 0 0 0 0 0 0 0 0 0 0 0 0 0 0 0 1 0 0 0 0 1 0 0 0 0 0 0 0 0 1 0 0 0 0 0 0 0 0 0 0 0 0 0 0 0 0 0 0 1 0 0 0 0 0 0 0 
1 2 1 2 2 2 2 1 2 1 1 2 2 1 2 2 2 2 2 1 1 0 2 2 2 2 1 2 2 2 2 2 2 2 2 2 2 1 2 2 2 1 2 1 1 0 1 2 1 2 2 1 1 2 1 1 1 2 2 2 2 2 2 2 2 2 2 2 2 2 2 2 2 2 2 2 2 2 2 2 2 2 2 2 2 2 2 2 0 2 2 2 0 2 2 2 2 2 2 2 2 2 2 2 2 0 2 2 2 2 2 2 2 2 2 
0 0 0 0 0 0 0 0 0 0 0 0 0 0 0 0 0 0 0 0 0 0 1 0 0 1 0 0 0 0 0 1 0 0 1 0 1 0 0 0 1 0 0 0 0 0 0 0 0 0 0 0 0 0 0 0 0 0 0 1 1 0 0 1 0 0 0 0 1 0 2 0 1 0 1 1 2 2 0 0 0 1 1 0 1 0 0 1 0 1 1 0 1 2 1 2 1 1 1 0 1 0 0 1 1 0 0 0 0 0 1 0 1 0 1 
1 1 1 1 1 1 1 1 1 1 1 1 1 1 1 1 1 1 1 1 1 1 1 0 1 2 0 0 0 0 1 2 0 1 1 1 2 0 1 1 2 1 1 1 1 1 1 1 1 1 1 1 1 1 1 1 1 1 1 1 1 1 0 1 0 0 0 1 2 1 2 1 2 1 2 2 2 2 0 1 1 2 2 1 1 0 0 2 1 1 1 1 2 2 2 2 1 2 2 0 2 1 1 1 2 0 1 1 1 0 2 1 1 1 1 
1 2 1 2 2 1 2 1 2 1 1 2 1 1 2 2 1 2 2 2 2 2 2 1 2 2 2 1 1 1 2 1 1 2 1 1 2 2 1 1 1 1 2 2 1 1 1 2 2 1 1 2 2 1 1 2 2 2 2 2 2 2 2 2 2 2 1 1 2 1 2 1 2 1 2 2 2 2 1 1 1 2 2 1 1 1 1 2 1 2 2 1 2 2 2 2 2 2 2 1 2 1 1 2 2 1 1 1 1 1 2 1 1 1 2 
0 0 0 0 0 0 0 0 0 0 0 0 0 0 0 0 0 0 0 0 0 0 0 0 0 0 1 0 0 0 0 0 0 0 0 0 0 1 0 0 0 0 0 0 0 0 0 0 0 0 0 0 0 0 0 0 0 0 0 0 0 0 0 0 0 0 0 0 1 0 1 0 1 0 1 1 1 1 0 0 0 1 1 0 0 0 0 1 0 1 1 0 1 1 1 1 1 1 1 0 1 0 0 1 1 0 0 0 0 0 1 0 0 0 1 
0 1 0 1 1 0 1 0 1 0 0 1 0 0 1 1 0 1 1 1 1 1 0 0 0 0 0 0 0 0 0 0 0 0 0 0 0 0 0 0 0 0 1 1 0 0 0 1 1 0 0 1 1 0 0 1 1 0 0 0 0 0 0 1 0 0 0 1 0 0 0 0 0 0 0 0 0 0 0 0 0 0 0 0 0 0 0 1 0 0 0 0 0 0 0 0 0 0 1 0 0 1 0 0 1 0 0 0 0 0 0 0 0 0 0 
1 0 1 0 0 1 0 1 0 1 1 0 1 1 0 0 1 0 0 0 0 0 1 1 1 2 0 1 1 1 1 2 0 1 2 1 2 0 1 1 2 1 0 0 1 1 1 0 0 1 1 0 0 1 1 0 0 2 1 2 1 1 1 1 1 0 0 0 0 0 1 0 0 0 0 0 1 1 0 0 0 0 0 0 1 0 0 0 0 0 0 0 0 1 0 1 0 0 0 0 0 0 0 0 0 0 0 0 0 0 0 0 1 0 0 
0 0 0 0 0 0 0 0 0 0 0 0 0 0 0 0 0 0 0 0 0 0 1 0 0 1 0 0 0 0 0 1 0 0 1 0 1 0 0 0 1 0 0 0 0 0 0 0 0 0 0 0 0 0 0 0 0 0 0 1 1 0 0 0 0 0 0 0 0 0 0 1 1 0 0 0 0 0 0 0 1 0 1 0 0 0 0 0 0 0 0 0 1 1 0 0 0 1 0 0 0 0 1 0 0 0 0 0 0 0 1 1 0 0 0 
1 2 1 2 2 2 2 1 2 1 1 2 2 1 2 2 2 2 2 1 1 1 2 2 2 2 2 2 2 2 2 2 1 2 2 2 2 2 2 2 2 1 2 1 1 2 1 2 1 2 2 1 1 0 1 1 1 2 2 2 2 2 2 2 2 2 1 1 2 1 2 1 2 1 2 2 2 2 1 1 1 2 2 1 1 1 1 2 1 2 2 1 2 2 2 2 2 2 2 1 2 1 1 2 2 1 1 1 1 1 2 1 1 1 2 
1 2 1 2 2 2 2 1 2 1 1 2 2 1 2 2 2 2 2 1 1 1 2 2 2 2 2 2 2 2 2 2 1 2 2 2 2 2 2 2 2 1 2 1 1 2 1 2 1 2 2 1 1 0 1 1 1 2 2 2 2 2 2 2 2 2 1 1 2 1 2 1 2 1 2 2 2 2 1 1 1 2 2 1 1 1 1 2 1 2 2 1 2 2 2 2 2 2 2 1 2 1 1 2 2 1 1 1 1 1 2 1 1 1 2 
1 1 1 1 1 1 1 1 1 1 1 1 1 1 1 1 1 1 1 1 1 0 1 1 1 2 1 1 1 1 1 2 1 1 2 1 2 1 1 1 2 1 1 0 1 1 1 1 1 1 1 1 1 1 1 1 1 2 1 2 1 1 1 0 1 0 1 2 1 2 1 2 1 2 1 1 1 1 1 2 2 1 1 2 2 1 1 1 2 0 0 2 1 1 1 1 0 1 1 1 1 2 2 0 1 1 2 2 2 1 1 2 2 2 0 
1 0 1 0 0 0 0 1 0 1 1 0 0 1 0 0 0 0 0 1 1 1 0 0 1 1 0 0 0 0 1 0 0 1 0 0 1 0 0 0 0 1 0 1 1 0 1 0 1 0 0 1 1 0 1 1 1 1 1 0 0 1 0 0 0 0 0 0 0 0 0 0 0 0 0 0 0 0 0 0 0 0 0 0 0 0 0 0 0 0 0 0 0 0 0 0 0 0 0 0 0 0 0 0 0 0 0 0 0 0 0 0 0 0 0 
0 1 0 1 1 1 1 0 1 0 0 1 1 0 1 1 1 1 1 0 0 0 2 2 2 2 2 2 2 2 2 1 2 2 2 1 2 2 1 1 1 0 1 0 0 1 0 1 0 1 1 0 0 1 0 0 0 2 2 2 2 2 2 2 2 2 2 1 2 2 1 2 2 2 2 2 1 1 2 2 2 2 2 2 1 2 2 1 2 2 2 2 2 1 2 1 2 2 1 2 2 1 2 2 1 2 2 2 2 2 2 2 1 2 2 
0 1 0 1 1 0 1 0 1 0 0 1 0 0 1 1 0 1 1 1 1 1 0 0 0 0 0 0 0 0 0 0 1 0 0 0 0 0 0 0 0 0 1 1 0 0 0 1 1 0 0 1 1 0 0 1 1 0 0 0 0 0 0 0 1 0 1 2 0 1 0 1 0 1 0 0 0 0 1 1 1 0 0 1 1 1 1 1 1 0 0 1 0 0 0 0 0 0 1 1 0 2 1 0 1 1 1 1 1 1 0 1 1 1 0 
0 0 0 0 0 0 0 0 0 0 0 0 0 0 0 0 0 0 0 0 0 0 1 0 1 2 0 0 0 0 1 1 0 1 1 0 2 0 0 0 1 0 0 0 0 0 0 0 0 0 0 0 0 0 0 0 0 2 1 2 1 1 1 0 1 0 0 0 0 0 1 1 2 0 1 1 1 1 0 0 1 1 2 0 0 0 0 1 2 1 1 0 2 1 1 1 1 2 1 0 1 0 1 1 1 0 0 0 0 0 2 1 0 0 1 
0 0 0 0 0 0 0 0 0 0 0 0 0 0 0 0 0 0 0 0 0 0 0 0 0 0 0 0 0 0 0 0 0 0 0 0 0 0 0 0 0 0 0 0 0 0 0 0 0 0 0 0 0 0 0 0 0 0 0 0 0 0 0 0 0 0 0 0 1 1 0 0 0 1 0 1 0 0 0 0 0 1 0 1 0 0 0 0 0 0 0 1 0 0 1 0 0 0 0 0 1 0 0 0 0 0 1 0 1 0 0 0 0 1 0 
0 1 0 1 1 0 1 0 1 0 0 1 0 0 1 1 0 1 1 1 1 1 0 0 0 0 0 0 0 0 0 0 0 0 0 0 0 0 0 0 0 0 1 1 0 0 0 1 1 0 0 1 1 0 0 1 1 0 0 0 0 0 0 0 0 0 0 1 0 0 0 0 0 0 0 0 0 0 0 0 0 0 0 0 0 0 0 1 0 0 0 0 0 0 0 0 0 0 1 0 0 1 0 0 1 0 0 0 0 0 0 0 0 0 0 
0 0 0 0 0 0 0 0 0 0 0 0 0 0 0 0 0 0 0 0 0 0 0 0 1 1 0 0 0 0 1 0 0 1 0 0 0 0 0 0 0 0 0 0 0 0 0 0 0 0 0 0 0 0 0 0 0 1 1 0 0 1 0 0 0 0 0 0 1 0 1 0 1 0 1 1 1 1 0 0 0 1 1 0 0 0 0 1 0 1 1 0 1 1 1 1 1 1 1 0 1 0 0 1 1 0 0 0 0 0 1 0 0 0 1
[truncated: 3,670,129 more chars]
