# Supplementary material for: Single Locus Maintains Large Variation of Sex Reversal in Half-Smooth Tongue Sole (Cynoglossus semilaevis)
Source: G3 (Bethesda). 2016 Dec 21;7(2):583–9. doi: 10.1534/g3.116.036822 (PMC5295603; doi:10.1534/g3.116.036822)
Supplement: Supplementary file 8 [file 583FileS4.txt]

# the three columns stands for
# snp name, chromosome, and position(bp) respectively.
M2	1	8135
M5	1	13403
M12	1	60954
M20	1	124229
M23	1	187493
M24	1	197357
M31	1	249521
M36	1	268863
M42	1	291330
M43	1	291606
M46	1	293179
M50	1	319830
M51	1	319843
M52	1	319957
M53	1	327412
M56	1	334909
M58	1	352378
M59	1	352379
M60	1	361182
M61	1	366870
M64	1	368519
M66	1	373325
M68	1	394647
M73	1	436510
M74	1	436519
M77	1	453310
M79	1	504319
M83	1	551336
M84	1	551348
M85	1	588923
M86	1	588926
M88	1	590036
M92	1	612368
M96	1	626925
M97	1	653656
M98	1	653657
M104	1	749670
M105	1	749695
M110	1	768137
M112	1	768152
M115	1	788420
M117	1	801320
M123	1	868305
M131	1	910192
M143	1	987188
M146	1	1054796
M147	1	1054798
M148	1	1072604
M153	1	1094106
M156	1	1117584
M158	1	1140271
M159	1	1140287
M162	1	1217476
M165	1	1328570
M166	1	1328590
M169	1	1359807
M171	1	1361579
M176	1	1376723
M182	1	1407744
M183	1	1407752
M184	1	1407762
M187	1	1441834
M188	1	1441846
M189	1	1450204
M192	1	1450490
M195	1	1451010
M196	1	1451505
M197	1	1451517
M205	1	1466772
M206	1	1480014
M207	1	1480038
M210	1	1542935
M212	1	1544253
M213	1	1553315
M214	1	1553328
M217	1	1600693
M218	1	1625892
M222	1	1659610
M223	1	1659611
M224	1	1659624
M226	1	1743176
M229	1	1756055
M235	1	1829976
M237	1	1857912
M238	1	1857915
M241	1	1880581
M250	1	2008872
M251	1	2012534
M257	1	2104571
M259	1	2133090
M260	1	2138311
M266	1	2171745
M267	1	2196043
M271	1	2262980
M272	1	2287612
M275	1	2319103
M277	1	2354805
M283	1	2467226
M284	1	2468439
M286	1	2481323
M290	1	2489184
M291	1	2492791
M292	1	2492793
M295	1	2513714
M296	1	2513733
M298	1	2590121
M311	1	2667969
M312	1	2667970
M314	1	2670031
M315	1	2670043
M317	1	2684601
M319	1	2706092
M322	1	2717651
M324	1	2722549
M326	1	2729258
M331	1	2750348
M332	1	2758238
M333	1	2770809
M337	1	2851658
M338	1	2851659
M340	1	2852618
M350	1	2947086
M358	1	3062143
M361	1	3070673
M365	1	3098595
M366	1	3098602
M367	1	3119208
M369	1	3121277
M370	1	3121287
M372	1	3126616
M384	1	3178837
M388	1	3198709
M389	1	3198710
M390	1	3198720
M396	1	3222948
M397	1	3222957
M398	1	3222963
M404	1	3239990
M405	1	3246007
M406	1	3246009
M407	1	3248999
M408	1	3249023
M412	1	3292759
M418	1	3317472
M422	1	3326622
M423	1	3326969
M425	1	3327065
M428	1	3327121
M431	1	3369278
M432	1	3369286
M436	1	3374394
M438	1	3389809
M441	1	3397032
M443	1	3405866
M444	1	3407969
M445	1	3411202
M446	1	3421770
M447	1	3421775
M452	1	3458546
M454	1	3460508
M455	1	3462971
M459	1	3529283
M460	1	3529295
M462	1	3542913
M467	1	3590977
M470	1	3645329
M475	1	3664501
M478	1	3705683
M481	1	3727979
M484	1	3739307
M485	1	3752532
M486	1	3798915
M487	1	3798923
M488	1	3799236
M498	1	3881968
M501	1	3896682
M502	1	3896693
M504	1	3944326
M505	1	3948944
M506	1	3948955
M512	1	3990904
M513	1	3990910
M514	1	3990921
M515	1	4020468
M520	1	4068524
M521	1	4092349
M522	1	4093258
M524	1	4110082
M526	1	4112651
M527	1	4124626
M529	1	4130945
M537	1	4160731
M550	1	4254973
M555	1	4296283
M556	1	4297650
M557	1	4298349
M572	1	4338188
M575	1	4353066
M576	1	4353074
M577	1	4353075
M579	1	4367494
M583	1	4392768
M584	1	4392780
M585	1	4393702
M592	1	4410179
M593	1	4410190
M602	1	4487503
M603	1	4489118
M607	1	4490519
M608	1	4523110
M614	1	4580955
M616	1	4583104
M619	1	4623484
M622	1	4686897
M625	1	4687531
M626	1	4693321
M627	1	4705280
M628	1	4722597
M631	1	4724701
M635	1	4735443
M645	1	4816183
M650	1	4835371
M652	1	4841973
M654	1	4866737
M655	1	4876117
M662	1	4993384
M667	1	5045519
M668	1	5045526
M670	1	5054919
M675	1	5077055
M679	1	5099053
M691	1	5140921
M692	1	5143875
M693	1	5143876
M694	1	5143896
M697	1	5154046
M698	1	5164407
M701	1	5170565
M702	1	5170570
M703	1	5180884
M707	1	5202901
M709	1	5220674
M710	1	5231510
M713	1	5247251
M715	1	5272333
M722	1	5300761
M723	1	5300762
M726	1	5319327
M731	1	5351646
M732	1	5368804
M738	1	5381322
M741	1	5394377
M742	1	5401570
M744	1	5409757
M746	1	5409779
M749	1	5422886
M751	1	5434462
M765	1	5496519
M769	1	5515582
M770	1	5515587
M781	1	5591202
M782	1	5591214
M788	1	5609663
M791	1	5622157
M795	1	5650042
M807	1	5716374
M824	1	5803256
M831	1	5851643
M832	1	5851648
M836	1	5879358
M837	1	5879382
M840	1	5917602
M843	1	5953567
M846	1	5980124
M848	1	6004460
M849	1	6004461
M852	1	6008646
M856	1	6011009
M868	1	6152041
M870	1	6161043
M875	1	6230153
M881	1	6270912
M885	1	6298498
M886	1	6298501
M888	1	6311305
M890	1	6326164
M894	1	6335689
M895	1	6339570
M901	1	6352909
M907	1	6366692
M908	1	6384050
M909	1	6384051
M911	1	6385143
M912	1	6388263
M923	1	6451577
M938	1	6538743
M939	1	6538744
M940	1	6538764
M947	1	6561148
M949	1	6567529
M950	1	6576902
M951	1	6576904
M954	1	6589996
M957	1	6618491
M964	1	6633871
M965	1	6633881
M971	1	6663165
M972	1	6663166
M975	1	6679590
M976	1	6679593
M978	1	6695426
M980	1	6704949
M985	1	6714739
M986	1	6715485
M995	1	6748193
M996	1	6751657
M997	1	6751665
M1005	1	6773201
M1006	1	6778877
M1008	1	6787488
M1011	1	6800834
M1019	1	6894561
M1022	1	6910397
M1026	1	6915496
M1027	1	6915625
M1029	1	6922387
M1037	1	7046530
M1039	1	7059976
M1040	1	7059992
M1043	1	7067670
M1045	1	7083387
M1046	1	7083389
M1049	1	7100954
M1050	1	7112479
M1051	1	7112501
M1054	1	7117363
M1061	1	7132709
M1062	1	7139105
M1063	1	7139111
M1064	1	7139693
M1066	1	7139711
M1071	1	7170188
M1074	1	7175977
M1078	1	7206924
M1084	1	7228372
M1085	1	7228701
M1086	1	7228711
M1088	1	7233140
M1090	1	7241684
M1095	1	7279219
M1105	1	7341475
M1106	1	7341492
M1108	1	7363237
M1109	1	7383056
M1113	1	7398126
M1114	1	7398129
M1116	1	7410756
M1122	1	7438132
M1127	1	7458725
M1132	1	7496231
M1133	1	7496236
M1135	1	7515046
M1136	1	7515047
M1142	1	7531963
M1146	1	7546307
M1147	1	7554815
M1148	1	7554832
M1149	1	7554838
M1154	1	7616210
M1160	1	7648798
M1161	1	7659772
M1162	1	7670720
M1171	1	7710778
M1172	1	7713395
M1173	1	7713397
M1180	1	7755976
M1183	1	7798131
M1185	1	7828211
M1187	1	7861113
M1188	1	7861701
M1192	1	7916266
M1196	1	8019085
M1197	1	8019316
M1198	1	8019326
M1199	1	8021659
M1201	1	8024880
M1202	1	8029882
M1203	1	8029902
M1204	1	8032674
M1207	1	8040079
M1217	1	8106083
M1218	1	8126011
M1225	1	8144151
M1226	1	8144152
M1227	1	8144463
M1228	1	8144464
M1229	1	8149558
M1232	1	8223507
M1234	1	8250728
M1241	1	8270595
M1242	1	8273593
M1243	1	8288198
M1253	1	8321311
M1254	1	8321315
M1256	1	8333843
M1260	1	8355339
M1261	1	8365536
M1262	1	8370800
M1263	1	8370801
M1267	1	8381883
M1276	1	8431972
M1287	1	8464653
M1292	1	8480297
M1295	1	8483093
M1296	1	8489264
M1302	1	8519759
M1304	1	8535656
M1305	1	8535657
M1306	1	8535662
M1310	1	8560223
M1311	1	8561096
M1316	1	8582836
M1318	1	8610035
M1319	1	8610036
M1320	1	8610052
M1321	1	8615519
M1322	1	8621212
M1324	1	8650771
M1325	1	8650779
M1328	1	8673971
M1329	1	8673975
M1331	1	8694244
M1332	1	8694252
M1333	1	8694253
M1335	1	8717975
M1345	1	8776536
M1346	1	8776538
M1347	1	8781501
M1352	1	8796774
M1354	1	8831661
M1357	1	8847117
M1362	1	8871105
M1363	1	8876765
M1365	1	8898322
M1368	1	8924214
M1369	1	8935070
M1371	1	8942704
M1373	1	8942727
M1378	1	8980195
M1383	1	8996021
M1384	1	8996030
M1385	1	9002587
M1386	1	9002601
M1387	1	9019418
M1392	1	9052707
M1396	1	9090903
M1403	1	9157602
M1406	1	9173220
M1409	1	9191532
M1410	1	9191546
M1413	1	9216735
M1415	1	9240644
M1416	1	9240645
M1419	1	9270402
M1420	1	9270403
M1421	1	9274861
M1424	1	9300961
M1425	1	9302095
M1428	1	9312116
M1430	1	9320237
M1432	1	9327462
M1434	1	9331073
M1440	1	9350826
M1442	1	9354496
M1443	1	9354498
M1445	1	9370255
M1448	1	9379146
M1450	1	9389823
M1454	1	9405288
M1455	1	9405294
M1468	1	9494045
M1469	1	9494057
M1478	1	9555869
M1480	1	9560106
M1483	1	9582777
M1485	1	9585894
M1493	1	9616961
M1495	1	9619114
M1498	1	9667518
M1499	1	9670259
M1500	1	9673395
M1512	1	9759493
M1518	1	9767997
M1519	1	9777814
M1520	1	9777837
M1531	1	9817075
M1532	1	9817079
M1533	1	9827567
M1536	1	9836704
M1538	1	9836721
M1539	1	9840342
M1541	1	9844853
M1542	1	9848509
M1544	1	9851174
M1547	1	9871411
M1548	1	9885416
M1549	1	9885428
M1556	1	9946033
M1557	1	9946035
M1558	1	9954288
M1560	1	9966605
M1561	1	9966620
M1566	1	9986910
M1567	1	9993000
M1571	1	10015728
M1572	1	10015744
M1573	1	10024225
M1575	1	10038679
M1578	1	10053426
M1579	1	10053432
M1580	1	10054229
M1588	1	10081556
M1593	1	10090282
M1594	1	10096997
M1596	1	10114487
M1600	1	10145888
M1605	1	10194329
M1608	1	10211286
M1613	1	10258316
M1619	1	10330898
M1625	1	10416554
M1628	1	10433808
M1629	1	10433809
M1631	1	10439706
M1632	1	10439716
M1636	1	10440089
M1638	1	10447028
M1640	1	10457430
M1654	1	10555960
M1657	1	10556711
M1661	1	10575249
M1675	1	10633381
M1678	1	10642925
M1686	1	10673587
M1692	1	10698864
M1698	1	10715341
M1702	1	10735059
M1713	1	10844688
M1715	1	10847835
M1716	1	10847846
M1717	1	10853511
M1721	1	10889615
M1722	1	10908192
M1724	1	10913528
M1726	1	10928112
M1728	1	10929183
M1743	1	11023505
M1747	1	11056975
M1750	1	11069629
M1751	1	11074938
M1756	1	11075541
M1757	1	11081682
M1758	1	11081684
M1764	1	11115445
M1765	1	11115676
M1776	1	11139907
M1784	1	11174414
M1787	1	11208453
M1788	1	11214980
M1790	1	11226578
M1791	1	11226603
M1792	1	11232197
M1797	1	11234025
M1798	1	11255275
M1799	1	11273182
M1800	1	11273196
M1805	1	11288247
M1808	1	11322900
M1809	1	11322903
M1810	1	11322920
M1812	1	11341961
M1814	1	11373527
M1816	1	11379566
M1819	1	11380458
M1822	1	11401529
M1823	1	11401532
M1829	1	11413865
M1830	1	11430744
M1831	1	11439967
M1832	1	11439977
M1849	1	11516828
M1856	1	11575869
M1857	1	11586477
M1858	1	11589551
M1863	1	11625170
M1865	1	11627675
M1868	1	11646030
M1869	1	11652188
M1871	1	11653996
M1887	1	11692229
M1888	1	11693235
M1889	1	11693438
M1890	1	11695103
M1891	1	11702769
M1895	1	11718944
M1899	1	11729865
M1907	1	11804645
M1908	1	11804657
M1915	1	11839472
M1916	1	11842660
M1918	1	11863790
M1919	1	11863795
M1927	1	11905353
M1929	1	11920619
M1933	1	11926106
M1939	1	11952035
M1940	1	11952055
M1941	1	11968760
M1944	1	11997768
M1946	1	12006628
M1950	1	12033109
M1954	1	12055716
M1955	1	12055722
M1956	1	12055736
M1960	1	12082740
M1962	1	12086819
M1970	1	12105195
M1974	1	12124448
M1977	1	12139365
M1985	1	12181078
M1988	1	12188935
M1992	1	12214504
M1993	1	12214505
M2001	1	12266838
M2009	1	12323072
M2016	1	12365415
M2036	1	12445511
M2039	1	12468127
M2049	1	12535792
M2051	1	12535811
M2052	1	12539218
M2055	1	12549725
M2056	1	12563058
M2057	1	12564416
M2058	1	12564417
M2060	1	12574147
M2061	1	12574156
M2062	1	12574167
M2065	1	12582970
M2075	1	12606495
M2077	1	12614010
M2078	1	12614029
M2080	1	12614379
M2083	1	12645380
M2091	1	12750989
M2095	1	12772718
M2098	1	12788159
M2099	1	12797034
M2102	1	12803377
M2107	1	12820434
M2110	1	12839162
M2112	1	12846649
M2123	1	12942889
M2126	1	12951698
M2129	1	12962309
M2130	1	12988695
M2136	1	12997069
M2137	1	12998197
M2147	1	13018991
M2148	1	13021304
M2150	1	13024739
M2151	1	13036090
M2154	1	13062059
M2158	1	13094833
M2160	1	13105780
M2165	1	13176807
M2167	1	13196343
M2168	1	13196348
M2170	1	13197182
M2171	1	13225255
M2172	1	13229378
M2174	1	13242109
M2175	1	13265891
M2177	1	13311375
M2189	1	13365163
M2196	1	13396537
M2210	1	13466380
M2217	1	13481828
M2218	1	13481829
M2219	1	13481837
M2221	1	13486242
M2222	1	13504290
M2225	1	13515123
M2230	1	13551704
M2231	1	13571326
M2232	1	13571332
M2234	1	13590948
M2235	1	13590950
M2243	1	13674341
M2244	1	13681660
M2245	1	13712748
M2246	1	13722870
M2250	1	13742087
M2253	1	13752186
M2258	1	13782280
M2264	1	13875104
M2268	1	13894533
M2274	1	13941831
M2275	1	13946082
M2277	1	13947952
M2281	1	13974471
M2287	1	13991258
M2293	1	14015682
M2294	1	14015701
M2302	1	14021699
M2305	1	14026977
M2306	1	14042041
M2308	1	14045870
M2309	1	14045891
M2311	1	14049061
M2313	1	14073311
M2314	1	14073464
M2316	1	14073476
M2317	1	14079698
M2320	1	14091657
M2324	1	14099333
M2325	1	14099599
M2327	1	14101599
M2351	1	14229492
M2353	1	14255309
M2354	1	14261869
M2356	1	14298690
M2358	1	14298709
M2359	1	14316014
M2360	1	14316020
M2361	1	14319404
M2362	1	14329133
M2363	1	14329143
M2366	1	14350985
M2367	1	14350991
M2369	1	14365438
M2370	1	14372402
M2371	1	14374850
M2372	1	14381768
M2376	1	14400603
M2377	1	14404345
M2381	1	14420341
M2391	1	14480834
M2392	1	14480838
M2393	1	14484764
M2396	1	14486942
M2401	1	14519970
M2404	1	14544578
M2405	1	14551158
M2409	1	14572313
M2410	1	14572319
M2412	1	14580807
M2415	1	14585005
M2416	1	14585009
M2417	1	14599892
M2419	1	14624163
M2424	1	14632250
M2438	1	14707756
M2440	1	14714799
M2441	1	14727184
M2442	1	14727190
M2445	1	14749785
M2446	1	14752694
M2448	1	14758880
M2449	1	14759209
M2450	1	14759210
M2454	1	14762714
M2455	1	14762716
M2457	1	14770951
M2459	1	14770967
M2460	1	14773447
M2462	1	14789839
M2463	1	14789840
M2466	1	14816779
M2467	1	14820794
M2469	1	14845908
M2470	1	14845928
M2478	1	14892943
M2479	1	14917839
M2484	1	14939862
M2485	1	14953555
M2487	1	14956335
M2488	1	14968518
M2489	1	14968520
M2490	1	14968522
M2491	1	14973368
M2493	1	14973383
M2494	1	14975266
M2498	1	14999703
M2501	1	15006861
M2503	1	15013703
M2515	1	15074360
M2522	1	15132815
M2524	1	15132825
M2528	1	15166271
M2529	1	15169118
M2530	1	15173743
M2533	1	15212566
M2541	1	15262184
M2542	1	15263215
M2544	1	15276275
M2545	1	15276288
M2553	1	15312413
M2554	1	15315926
M2555	1	15315927
M2562	1	15357108
M2563	1	15357109
M2570	1	15369236
M2571	1	15383754
M2572	1	15383759
M2574	1	15394405
M2575	1	15396500
M2577	1	15397064
M2581	1	15402279
M2583	1	15402286
M2585	1	15404824
M2586	1	15404840
M2587	1	15411229
M2589	1	15422414
M2598	1	15466822
M2600	1	15472472
M2601	1	15499625
M2606	1	15526103
M2609	1	15530550
M2613	1	15549183
M2621	1	15571337
M2624	1	15590768
M2628	1	15652296
M2632	1	15676304
M2633	1	15685598
M2635	1	15696099
M2636	1	15696100
M2637	1	15704665
M2638	1	15704674
M2639	1	15718131
M2644	1	15773540
M2645	1	15774620
M2646	1	15774628
M2648	1	15777462
M2656	1	15844206
M2657	1	15844215
M2670	1	15924071
M2673	1	15925107
M2674	1	15925110
M2675	1	15940983
M2678	1	15965655
M2679	1	15969855
M2680	1	15969861
M2681	1	15978391
M2682	1	15991379
M2688	1	16018181
M2693	1	16034452
M2694	1	16034468
M2696	1	16041903
M2697	1	16047430
M2704	1	16070033
M2705	1	16078411
M2717	1	16146773
M2722	1	16165909
M2729	1	16175254
M2730	1	16178273
M2731	1	16178275
M2737	1	16225957
M2739	1	16247672
M2742	1	16275452
M2743	1	16275471
M2750	1	16348551
M2751	1	16355231
M2752	1	16355232
M2756	1	16378987
M2758	1	16398341
M2759	1	16405270
M2761	1	16415456
M2762	1	16415473
M2764	1	16428558
M2770	1	16446061
M2775	1	16476906
M2776	1	16479960
M2781	1	16505499
M2782	1	16505500
M2787	1	16546055
M2792	1	16578179
M2797	1	16593903
M2803	1	16608305
M2804	1	16608307
M2807	1	16673290
M2808	1	16674155
M2809	1	16674157
M2810	1	16679818
M2811	1	16679841
M2812	1	16686601
M2824	1	16755396
M2841	1	16825167
M2844	1	16827732
M2849	1	16864202
M2857	1	16876256
M2858	1	16896279
M2860	1	16921864
M2863	1	16924911
M2872	1	16980537
M2874	1	16993569
M2891	1	17088450
M2892	1	17133946
M2893	1	17134525
M2896	1	17151408
M2898	1	17208466
M2902	1	17218881
M2903	1	17218889
M2907	1	17224712
M2912	1	17255433
M2915	1	17312311
M2916	1	17312327
M2922	1	17348658
M2923	1	17351565
M2928	1	17372861
M2930	1	17373718
M2931	1	17375251
M2932	1	17376225
M2933	1	17376232
M2934	1	17376729
M2935	1	17384256
M2940	1	17412161
M2941	1	17412176
M2942	1	17412591
M2959	1	17509829
M2961	1	17517122
M2967	1	17565173
M2979	1	17656008
M2986	1	17688447
M2990	1	17729464
M3001	1	17778834
M3002	1	17778846
M3003	1	17788817
M3004	1	17810079
M3006	1	17834773
M3007	1	17857178
M3009	1	17906656
M3021	1	17992593
M3022	1	18005490
M3026	1	18026094
M3027	1	18026639
M3029	1	18039278
M3030	1	18044899
M3031	1	18044903
M3032	1	18044918
M3035	1	18073767
M3037	1	18075393
M3038	1	18078433
M3039	1	18080511
M3041	1	18106813
M3045	1	18125255
M3046	1	18125256
M3049	1	18133006
M3061	1	18188422
M3062	1	18188429
M3063	1	18188438
M3066	1	18195623
M3072	1	18204885
M3078	1	18223656
M3079	1	18228104
M3083	1	18245504
M3084	1	18248475
M3085	1	18248487
M3086	1	18248489
M3090	1	18276178
M3093	1	18289907
M3102	1	18358563
M3107	1	18385866
M3121	1	18498280
M3123	1	18498292
M3125	1	18504000
M3126	1	18507357
M3127	1	18507378
M3128	1	18509329
M3129	1	18509340
M3137	1	18572999
M3138	1	18573000
M3140	1	18579063
M3142	1	18580474
M3143	1	18580477
M3146	1	18601884
M3147	1	18610560
M3148	1	18610566
M3149	1	18612497
M3153	1	18625229
M3155	1	18640817
M3158	1	18670051
M3162	1	18708868
M3165	1	18756798
M3167	1	18766977
M3171	1	18777731
M3172	1	18777736
M3177	1	18808114
M3180	1	18816754
M3185	1	18825799
M3200	1	18877992
M3201	1	18878007
M3202	1	18878015
M3203	1	18882120
M3204	1	18891598
M3205	1	18894460
M3206	1	18894481
M3212	1	18926247
M3213	1	18930280
M3215	1	18931341
M3216	1	18931347
M3218	1	18934514
M3219	1	18938334
M3220	1	18938357
M3221	1	18949685
M3222	1	18949693
M3223	1	18949694
M3226	1	18987526
M3227	1	18995012
M3229	1	18995037
M3231	1	18995186
M3239	1	19024037
M3240	1	19026355
M3244	1	19030677
M3247	1	19068120
M3248	1	19071577
M3249	1	19071838
M3251	1	19086799
M3254	1	19108695
M3255	1	19108706
M3256	1	19117607
M3260	1	19152347
M3263	1	19164528
M3265	1	19175318
M3266	1	19175326
M3288	1	19394721
M3289	1	19398967
M3290	1	19398972
M3297	1	19437550
M3307	1	19513979
M3316	1	19536611
M3320	1	19555145
M3328	1	19568795
M3329	1	19569157
M3330	1	19572811
M3331	1	19584350
M3332	1	19584356
M3334	1	19638087
M3347	1	19770724
M3348	1	19782434
M3354	1	19825404
M3362	1	19875871
M3375	1	19972762
M3376	1	19973487
M3377	1	19973492
M3378	1	19973498
M3379	1	19978245
M3396	1	20065084
M3399	1	20065217
M3404	1	20105354
M3407	1	20150339
M3413	1	20184859
M3421	1	20212757
M3439	1	20365819
M3450	1	20459740
M3451	1	20459742
M3456	1	20499905
M3457	1	20509580
M3460	1	20624716
M3468	1	20705961
M3470	1	20729776
M3479	1	20774976
M3482	1	20865452
M3493	1	20932478
M3497	1	20944719
M3501	1	20991889
M3502	1	21017920
M3504	1	21028642
M3505	1	21028664
M3506	1	21035686
M3507	1	21037437
M3511	1	21088438
M3513	1	21100172
M3514	1	21139209
M3518	1	21140152
M3523	1	21221508
M3534	1	21286736
M3537	1	21349678
M3538	1	21354294
M3539	1	21357020
M3540	1	21357024
M3542	1	21360063
M3543	1	21361995
M3544	1	21363400
M3545	1	21363419
M3546	1	21365999
M3557	1	21429624
M3558	1	21429625
M3559	1	21467656
M3561	1	21467953
M3562	1	21467956
M3564	1	21504523
M3566	1	21514358
M3569	1	21527860
M3570	1	21564451
M3572	1	21564460
M3573	1	21576773
M3575	1	21577154
M3577	1	21583069
M3584	1	21684286
M3586	1	21692474
M3587	1	21707473
M3588	1	21718712
M3589	1	21743318
M3597	1	21781276
M3601	1	21818375
M3604	1	21820439
M3611	1	21861285
M3613	1	21866319
M3614	1	21869963
M3615	1	21876875
M3616	1	21876878
M3618	1	21888448
M3619	1	21888459
M3622	1	21901734
M3624	1	21931685
M3625	1	21931692
M3629	1	21965907
M3631	1	21966738
M3632	1	21967126
M3634	1	21967252
M3635	1	21967256
M3636	1	21967715
M3638	1	21967723
M3641	1	21991777
M3649	1	22024201
M3651	1	22025967
M3652	1	22033751
M3653	1	22052120
M3655	1	22112912
M3658	1	22140877
M3659	1	22140880
M3661	1	22201315
M3664	1	22225034
M3667	1	22273799
M3675	1	22317305
M3677	1	22322068
M3678	1	22322076
M3679	1	22325253
M3688	1	22475486
M3689	1	22475488
M3693	1	22496586
M3694	1	22496607
M3702	1	22567668
M3705	1	22574996
M3706	1	22591594
M3707	1	22592281
M3717	1	22663811
M3718	1	22663817
M3722	1	22672813
M3723	1	22672832
M3724	1	22672834
M3726	1	22696461
M3727	1	22704058
M3728	1	22704078
M3729	1	22748245
M3730	1	22760901
M3731	1	22768343
M3732	1	22768847
M3733	1	22770668
M3734	1	22783383
M3735	1	22783386
M3738	1	22818385
M3739	1	22835074
M3744	1	22889492
M3745	1	22889503
M3749	1	22908998
M3752	1	22921837
M3755	1	22959751
M3757	1	22994863
M3771	1	23145842
M3775	1	23163805
M3776	1	23164884
M3779	1	23184188
M3780	1	23235388
M3781	1	23240947
M3784	1	23267079
M3797	1	23351987
M3799	1	23354945
M3803	1	23405101
M3804	1	23413884
M3808	1	23436904
M3810	1	23449120
M3812	1	23459371
M3814	1	23485961
M3817	1	23504381
M3821	1	23533745
M3830	1	23581082
M3833	1	23595909
M3835	1	23597575
M3842	1	23648988
M3844	1	23668568
M3846	1	23676974
M3847	1	23684857
M3857	1	23768187
M3861	1	23820347
M3864	1	23839810
M3888	1	23988398
M3891	1	23997188
M3894	1	24020223
M3898	1	24041920
M3901	1	24063240
M3907	1	24099232
M3908	1	24099241
M3909	1	24108375
M3922	1	24192043
M3933	1	24246238
M3939	1	24293056
M3942	1	24307801
M3949	1	24340304
M3953	1	24365970
M3966	1	24459968
M3969	1	24478365
M3970	1	24479265
M3972	1	24482165
M3981	1	24520852
M3985	1	24589077
M3991	1	24614631
M3992	1	24627277
M3994	1	24630588
M4004	1	24681049
M4006	1	24682124
M4011	1	24732391
M4015	1	24791461
M4016	1	24797930
M4017	1	24798003
M4025	1	24863529
M4027	1	24863549
M4036	1	24907552
M4039	1	24937490
M4040	1	24945717
M4041	1	24976641
M4046	1	25004075
M4051	1	25042934
M4053	1	25052273
M4062	1	25079318
M4065	1	25109259
M4066	1	25109260
M4072	1	25141641
M4082	1	25186138
M4083	1	25191733
M4084	1	25191741
M4087	1	25215317
M4088	1	25215341
M4090	1	25221833
M4091	1	25221851
M4093	1	25222315
M4106	1	25318454
M4113	1	25380471
M4114	1	25380998
M4115	1	25381002
M4119	1	25407751
M4120	1	25407767
M4122	1	25427252
M4126	1	25444060
M4127	1	25471431
M4128	1	25472696
M4142	1	25558755
M4150	1	25604728
M4160	1	25672353
M4170	1	25796832
M4172	1	25809675
M4174	1	25851985
M4186	1	25972119
M4193	1	26092188
M4194	1	26092194
M4195	1	26095352
M4197	1	26123019
M4201	1	26169343
M4202	1	26176357
M4203	1	26176361
M4206	1	26190507
M4208	1	26214566
M4210	1	26236040
M4215	1	26283767
M4223	1	26340280
M4224	1	26351701
M4226	1	26353317
M4227	1	26363939
M4235	1	26441956
M4237	1	26451115
M4238	1	26457472
M4244	1	26519168
M4247	1	26545196
M4249	1	26553601
M4259	1	26646707
M4260	1	26646745
M4261	1	26646757
M4274	1	26718190
M4296	1	26866041
M4302	1	26911181
M4303	1	26911183
M4309	1	26936405
M4312	1	26940781
M4316	1	26947366
M4318	1	26951467
M4322	1	26962253
M4323	1	26965198
M4326	1	26997221
M4334	1	27023035
M4343	1	27111933
M4350	1	27153221
M4352	1	27164444
M4353	1	27164450
M4356	1	27167457
M4360	1	27179208
M4363	1	27187466
M4364	1	27192869
M4365	1	27192870
M4369	1	27220142
M4370	1	27220149
M4374	1	27237196
M4386	1	27263014
M4388	1	27269146
M4397	1	27326869
M4398	1	27353755
M4406	1	27389872
M4409	1	27397468
M4410	1	27397479
M4411	1	27399810
M4413	1	27400908
M4414	1	27400922
M4415	1	27400924
M4416	1	27414121
M4418	1	27414143
M4419	1	27418402
M4420	1	27419508
M4421	1	27432781
M4427	1	27450284
M4433	1	27472071
M4446	1	27557288
M4450	1	27634681
M4451	1	27634683
M4452	1	27634704
M4454	1	27660668
M4501	1	28007325
M4502	1	28007326
M4507	1	28135885
M4508	1	28135896
M4513	1	28147063
M4525	1	28202442
M4527	1	28204221
M4529	1	28248572
M4530	1	28249098
M4541	1	28285902
M4546	1	28331116
M4564	1	28472300
M4565	1	28472789
M4569	1	28494923
M4582	1	28584402
M4595	1	28664863
M4600	1	28684975
M4604	1	28695723
M4609	1	28728301
M4612	1	28745889
M4613	1	28747802
M4614	1	28747805
M4621	1	28787774
M4627	1	28818773
M4629	1	28844907
M4631	1	28855912
M4632	1	28856447
M4638	1	28884650
M4640	1	28903756
M4644	1	28936514
M4647	1	28942456
M4648	1	28942462
M4651	1	28955400
M4656	1	28987719
M4661	1	29102143
M4664	1	29111207
M4665	1	29113616
M4680	1	29213449
M4682	1	29260046
M4685	1	29283958
M4686	1	29302817
M4689	1	29305817
M4693	1	29311048
M4714	1	29479109
M4715	1	29500648
M4721	1	29531619
M4722	1	29532752
M4723	1	29534922
M4725	1	29554341
M4733	1	29620603
M4734	1	29633885
M4736	1	29648038
M4752	1	29735109
M4757	1	29751328
M4764	1	29786434
M4765	1	29786457
M4768	1	29805128
M4769	1	29833459
M4789	1	29977134
M4810	1	30260781
M4811	1	30263429
M4827	1	30446399
M4832	1	30525152
M4833	1	30526249
M4834	1	30533948
M4839	1	30576198
M4842	1	30609360
M4849	1	30702522
M4851	1	30792249
M4862	1	30857620
M4864	1	30884115
M4869	1	30922654
M4871	1	30937476
M4872	1	30949078
M4885	1	31023465
M4891	1	31044766
M4902	1	31083412
M4903	1	31094873
M4909	1	31113733
M4912	1	31148143
M4916	1	31166761
M4926	1	31219425
M4927	1	31242519
M4928	1	31243459
M4933	1	31293344
M4956	1	31569355
M4958	1	31573354
M4964	1	31634477
M4967	1	31643615
M4968	1	31649304
M4969	1	31658989
M4972	1	31670860
M4975	1	31687343
M4977	1	31787751
M4978	1	31787754
M4980	1	31788063
M4981	1	31793955
M4982	1	31793967
M4987	1	31848187
M4993	1	31863362
M4997	1	31877220
M5000	1	31898634
M5003	1	31920338
M5004	1	31937066
M5006	1	31964880
M5007	1	31970405
M5009	1	31992523
M5012	1	32005385
M5014	1	32023064
M5015	1	32041783
M5022	1	32101966
M5031	1	32183575
M5032	1	32205378
M5034	1	32206362
M5035	1	32210024
M5038	1	32214337
M5039	1	32225622
M5046	1	32296610
M5047	1	32296620
M5049	1	32321717
M5058	1	32370611
M5059	1	32375326
M5061	1	32376032
M5062	1	32378902
M5064	1	32382558
M5067	1	32386020
M5071	1	32397865
M5078	1	32451530
M5089	1	32586915
M5090	1	32586926
M5091	1	32588168
M5099	1	32656029
M5103	1	32670706
M5106	1	32683734
M5108	1	32721831
M5112	1	32736511
M5113	1	32736523
M5114	1	32738813
M5115	1	32743133
M5116	1	32743139
M5122	1	32789454
M5125	1	32792465
M5126	1	32792473
M5129	1	32811255
M5133	1	32827538
M5141	1	32916413
M5144	1	32925176
M5147	1	32930770
M5148	1	32930771
M5149	1	32930789
M5150	1	32950494
M5151	1	32950511
M5156	1	32976523
M5161	1	33002728
M5163	1	33007542
M5167	1	33017949
M5168	1	33029242
M5176	1	33078507
M5178	1	33106368
M5179	1	33106371
M5184	1	33119741
M5186	1	33148619
M5188	1	33163381
M5189	1	33163383
M5190	1	33163385
M5201	1	33193758
M5202	1	33193760
M5203	1	33208657
M5204	1	33208667
M5205	1	33217644
M5206	1	33217646
M5207	1	33217663
M5210	1	33235556
M5212	1	33244391
M5215	1	33259885
M5216	1	33259894
M5217	1	33259904
M5223	1	33274223
M5228	1	33326293
M5235	1	33384238
M5236	1	33384239
M5237	1	33388357
M5241	1	33419585
M5242	1	33419586
M5243	1	33434520
M5244	1	33438365
M5252	1	33486886
M5253	1	33519808
M5258	1	33565030
M5259	1	33565035
M5263	1	33566135
M5267	1	33581643
M5268	1	33584879
M5275	1	33645664
M5277	1	33657913
M5280	1	33716191
M5287	1	33751890
M5290	1	33842503
M5295	1	33926176
M5298	1	33992673
M5299	1	33995753
M5300	1	33997089
M5303	1	34019580
M5308	1	34119611
M5309	1	34119844
M5310	1	34119854
M5315	1	34157239
M5318	1	34185546
M5319	1	34185630
M5320	1	34197582
M5321	1	34197586
M5322	1	34204924
M5323	1	34209863
M5324	1	34209865
M5325	1	34235426
M5326	1	34235427
M5331	1	34266017
M5332	1	34277218
M5333	1	34293172
M5334	1	34293188
M5335	1	34293194
M5339	1	34333208
M5342	1	34345636
M5343	1	34345661
M5344	1	34382997
M5347	1	34416697
M5348	1	34425702
M5351	1	34478144
M5353	2	572
M5366	2	95266
M5372	2	130643
M5376	2	149388
M5384	2	199146
M5389	2	228459
M5394	2	256102
M5399	2	340352
M5408	2	385167
M5409	2	385168
M5414	2	401030
M5415	2	401040
M5416	2	402037
M5417	2	409346
M5418	2	414809
M5419	2	417553
M5422	2	421843
M5423	2	432112
M5424	2	432130
M5427	2	465529
M5429	2	474349
M5432	2	501214
M5433	2	501235
M5436	2	502987
M5437	2	506843
M5440	2	507173
M5444	2	514954
M5445	2	514971
M5447	2	527809
M5448	2	527821
M5449	2	527823
M5459	2	565793
M5462	2	574159
M5469	2	606904
M5470	2	606905
M5471	2	612210
M5477	2	628985
M5479	2	630480
M5483	2	650182
M5490	2	710554
M5492	2	711099
M5493	2	711118
M5496	2	735596
M5499	2	737394
M5505	2	783601
M5508	2	803176
M5518	2	839098
M5519	2	839106
M5523	2	880229
M5530	2	907682
M5531	2	910143
M5535	2	943608
M5536	2	946670
M5538	2	962736
M5542	2	988537
M5544	2	988539
M5547	2	1027170
M5552	2	1045834
M5554	2	1082651
M5559	2	1099477
M5565	2	1156706
M5574	2	1216880
M5575	2	1229286
M5580	2	1276745
M5581	2	1276750
M5582	2	1276754
M5585	2	1278574
M5586	2	1279452
M5591	2	1299470
M5592	2	1300554
M5595	2	1309682
M5605	2	1346619
M5613	2	1381797
M5614	2	1381817
M5615	2	1384290
M5617	2	1388414
M5620	2	1398999
M5621	2	1410959
M5622	2	1410973
M5627	2	1423741
M5630	2	1433662
M5632	2	1433676
M5634	2	1434739
M5635	2	1435466
M5636	2	1435481
M5638	2	1460464
M5639	2	1460465
M5640	2	1466178
M5641	2	1468046
M5642	2	1468275
M5644	2	1505788
M5645	2	1507980
M5651	2	1532968
M5657	2	1612072
M5659	2	1619847
M5661	2	1629159
M5662	2	1629160
M5668	2	1653287
M5680	2	1744053
M5694	2	1811862
M5702	2	1837684
M5703	2	1841208
M5705	2	1847594
M5707	2	1858467
M5709	2	1861002
M5711	2	1869996
M5713	2	1874067
M5715	2	1902471
M5719	2	1917729
M5722	2	1918174
M5723	2	1924956
M5724	2	1924965
M5730	2	1964639
M5731	2	1964640
M5735	2	1979589
M5737	2	1980766
M5738	2	1983905
M5740	2	1992970
M5742	2	2014159
M5745	2	2020569
M5748	2	2047285
M5761	2	2155024
M5767	2	2173717
M5768	2	2173718
M5770	2	2177081
M5771	2	2185912
M5778	2	2222030
M5780	2	2243176
M5782	2	2252997
M5787	2	2278635
M5789	2	2278649
M5792	2	2302603
M5793	2	2302627
M5808	2	2332968
M5811	2	2340274
M5817	2	2348595
M5818	2	2353511
M5823	2	2391788
M5825	2	2413111
M5826	2	2421766
M5827	2	2429106
M5828	2	2429113
M5829	2	2438287
M5830	2	2438288
M5831	2	2438296
M5842	2	2495984
M5843	2	2497807
M5844	2	2497814
M5845	2	2497816
M5846	2	2501218
M5847	2	2502955
M5849	2	2505950
M5851	2	2519495
M5853	2	2519507
M5863	2	2547659
M5867	2	2563263
M5868	2	2591265
M5871	2	2611695
M5872	2	2615037
M5874	2	2622666
M5875	2	2624033
M5881	2	2643241
M5883	2	2643258
M5889	2	2671245
M5891	2	2691821
M5892	2	2692914
M5896	2	2701379
M5898	2	2723452
M5899	2	2723453
M5904	2	2749260
M5905	2	2751858
M5906	2	2757435
M5907	2	2764731
M5913	2	2777177
M5915	2	2787382
M5916	2	2817356
M5917	2	2847359
M5919	2	2848385
M5921	2	2848397
M5924	2	2854734
M5927	2	2874313
M5928	2	2874326
M5935	2	2968041
M5936	2	2979758
M5948	2	3038485
M5949	2	3038486
M5952	2	3056646
M5953	2	3073037
M5957	2	3085561
M5958	2	3091051
M5959	2	3091054
M5973	2	3197882
M5975	2	3215309
M5979	2	3219019
M5984	2	3237541
M5985	2	3237545
M5986	2	3241800
M5987	2	3241801
M5988	2	3243108
M5989	2	3257080
M5996	2	3276686
M5997	2	3276690
M5998	2	3276711
M5999	2	3281291
M6001	2	3281886
M6002	2	3285829
M6003	2	3295343
M6005	2	3315079
M6010	2	3339513
M6011	2	3354024
M6012	2	3354027
M6015	2	3375694
M6017	2	3388057
M6025	2	3443957
M6026	2	3457250
M6032	2	3502171
M6034	2	3506853
M6037	2	3536391
M6038	2	3539123
M6039	2	3539131
M6043	2	3545771
M6047	2	3551795
M6048	2	3561035
M6056	2	3572870
M6060	2	3602098
M6063	2	3609054
M6067	2	3631282
M6068	2	3631293
M6069	2	3638008
M6071	2	3663501
M6072	2	3663514
M6077	2	3719498
M6078	2	3719503
M6080	2	3722179
M6081	2	3725686
M6082	2	3730407
M6085	2	3744163
M6086	2	3744174
M6087	2	3758842
M6088	2	3760233
M6091	2	3771572
M6092	2	3774724
M6093	2	3777643
M6095	2	3777653
M6096	2	3783242
M6101	2	3794767
M6105	2	3800071
M6106	2	3802198
M6107	2	3802206
M6113	2	3858373
M6118	2	3894515
M6122	2	3969419
M6125	2	3970741
M6126	2	3971988
M6137	2	4022463
M6142	2	4034042
M6143	2	4034434
M6148	2	4051445
M6151	2	4080825
M6154	2	4090750
M6156	2	4099490
M6159	2	4103659
M6162	2	4114214
M6172	2	4177142
M6177	2	4234922
M6185	2	4253737
M6187	2	4263837
M6188	2	4263838
M6197	2	4306412
M6198	2	4308241
M6199	2	4326555
M6206	2	4353538
M6209	2	4369777
M6210	2	4380645
M6214	2	4386130
M6215	2	4403427
M6220	2	4438453
M6224	2	4475544
M6226	2	4475557
M6227	2	4501061
M6228	2	4501062
M6229	2	4515753
M6231	2	4518744
M6232	2	4518764
M6233	2	4521048
M6236	2	4528357
M6241	2	4547420
M6249	2	4579791
M6252	2	4588201
M6253	2	4592313
M6257	2	4606118
M6258	2	4619722
M6262	2	4644833
M6263	2	4677131
M6265	2	4677150
M6267	2	4683851
M6273	2	4706921
M6277	2	4723518
M6282	2	4765451
M6283	2	4765452
M6287	2	4783906
M6293	2	4830489
M6297	2	4872210
M6298	2	4874080
M6300	2	4879352
M6305	2	4923380
M6306	2	4928262
M6312	2	4961189
M6313	2	4963737
M6314	2	4963740
M6315	2	4965584
M6316	2	4965592
M6320	2	4977492
M6323	2	4979857
M6331	2	4992750
M6333	2	5021185
M6338	2	5036645
M6339	2	5040674
M6340	2	5040686
M6346	2	5087683
M6347	2	5091086
M6350	2	5106049
M6358	2	5179323
M6359	2	5189884
M6363	2	5203189
M6364	2	5210900
M6369	2	5224196
M6374	2	5308641
M6378	2	5359750
M6389	2	5444890
M6391	2	5472428
M6394	2	5482699
M6399	2	5525245
M6403	2	5547614
M6411	2	5562454
M6412	2	5563459
M6413	2	5564053
M6414	2	5564068
M6419	2	5574107
M6421	2	5611596
M6424	2	5651268
M6434	2	5680025
M6435	2	5680028
M6440	2	5695385
M6442	2	5702681
M6446	2	5710929
M6447	2	5710930
M6448	2	5710940
M6452	2	5737234
M6453	2	5744837
M6456	2	5758662
M6457	2	5758673
M6458	2	5761444
M6460	2	5772809
M6464	2	5829704
M6466	2	5842762
M6469	2	5847178
M6478	2	5913661
M6479	2	5913672
M6480	2	5922299
M6481	2	5934922
M6484	2	5963152
M6491	2	6048912
M6492	2	6048913
M6496	2	6069859
M6497	2	6072720
M6499	2	6089666
M6500	2	6090641
M6502	2	6093312
M6505	2	6103230
M6506	2	6107919
M6508	2	6118046
M6509	2	6118072
M6515	2	6141173
M6516	2	6141189
M6517	2	6141190
M6526	2	6160878
M6528	2	6165457
M6530	2	6166038
M6532	2	6177138
M6536	2	6194496
M6539	2	6209046
M6540	2	6210075
M6541	2	6212758
M6546	2	6232025
M6549	2	6239968
M6550	2	6239974
M6552	2	6240692
M6554	2	6245188
M6557	2	6245391
M6562	2	6343729
M6563	2	6343732
M6564	2	6358035
M6566	2	6365061
M6567	2	6365066
M6584	2	6500291
M6591	2	6522767
M6592	2	6523775
M6593	2	6523785
M6594	2	6523787
M6595	2	6525112
M6596	2	6530751
M6599	2	6557814
M6600	2	6584044
M6602	2	6600237
M6614	2	6723501
M6615	2	6723507
M6616	2	6725304
M6617	2	6725309
M6618	2	6725310
M6619	2	6729068
M6620	2	6729069
M6623	2	6778322
M6626	2	6803820
M6633	2	6879469
M6635	2	6890570
M6640	2	6911645
M6645	2	6954304
M6653	2	6972613
M6654	2	6972616
M6657	2	6980513
M6662	2	7004392
M6663	2	7017629
M6668	2	7079477
M6670	2	7083741
[truncated: 15,620 more rows]
